# Supplementary material for: Toxicology evaluation of overdose hydroxychloroquine on zebrafish (Danio rerio) embryos
Source: Sci Rep. 2022 Oct 29;12:18259. doi: 10.1038/s41598-022-23187-9 (PMC9617536; doi:10.1038/s41598-022-23187-9)
Supplement: Supplementary file 2 — Supplementary Table 1. [file 41598_2022_23187_MOESM2_ESM.xlsx]

## Sheet: HCQ-con-vs-HCQ.filter.annot
id	HCQ-con_count	HCQ_count	HCQ-con_fpkm	HCQ_fpkm	HCQ-con_mean	HCQ_mean	log2(fc)	PValue	FDR	Symbol	Description	KEGG_A_class	KEGG_B_class	Pathway	K_ID	GO Component	GO Function	GO Process
ENSDARG00000091481	664	259	20.78	7.85	20.78	7.85	-1.40443	7.75e-43	8.96e-41	foxc1a	forkhead box C1a [Source:NCBI gene;Acc:100148408]	-	-	-	-	GO:0005634//nucleus	GO:0000981//RNA polymerase II transcription factor activity, sequence-specific DNA binding;GO:0003677//DNA binding;GO:0003682//chromatin binding;GO:0003700//transcription factor activity, sequence-specific DNA binding;GO:0043565//sequence-specific DNA binding	GO:0001568//blood vessel development;GO:0001755//neural crest cell migration;GO:0001756//somitogenesis;GO:0001944//vasculature development;GO:0006355//regulation of transcription, DNA-templated;GO:0006357//regulation of transcription from RNA polymerase II promoter;GO:0007507//heart development;GO:0008045//motor neuron axon guidance;GO:0009653//anatomical structure morphogenesis;GO:0030154//cell …
ENSDARG00000094992	722	297	19.55	7.79	19.55	7.79	-1.32747	2.02e-42	2.3e-40	otx1	orthodenticle homeobox 1 [Source:NCBI gene;Acc:30500]	Cellular Processes	Cellular community - eukaryotes	ko04550//Signaling pathways regulating pluripotency of stem cells	K09326	GO:0005634//nucleus	GO:0003677//DNA binding;GO:0003700//transcription factor activity, sequence-specific DNA binding;GO:0043565//sequence-specific DNA binding	GO:0003406//retinal pigment epithelium development;GO:0006355//regulation of transcription, DNA-templated;GO:0007275//multicellular organism development;GO:0042472//inner ear morphogenesis;GO:0060875//lateral semicircular canal development
ENSDARG00000013853	654	275	23.49	9.57	23.49	9.57	-1.29546	1.85e-37	1.75e-35	lmo4a	LIM domain only 4a [Source:ZFIN;Acc:ZDB-GENE-010702-1]	-	-	-	-	GO:0005575//cellular_component	GO:0046872//metal ion binding	GO:0030900//forebrain development;GO:0031076//embryonic camera-type eye development
ENSDARG00000030703	932	480	38.94	19.43	38.94	19.43	-1.00297	1.28e-34	1.05e-32	otx2a	orthodenticle homeobox 2a [Source:NCBI gene;Acc:30462]	Cellular Processes	Cellular community - eukaryotes	ko04550//Signaling pathways regulating pluripotency of stem cells	K09326	GO:0005634//nucleus	GO:0003677//DNA binding;GO:0003700//transcription factor activity, sequence-specific DNA binding;GO:0043565//sequence-specific DNA binding	GO:0003406//retinal pigment epithelium development;GO:0006355//regulation of transcription, DNA-templated;GO:0007275//multicellular organism development;GO:0021549//cerebellum development;GO:0030901//midbrain development;GO:0030902//hindbrain development;GO:0030917//midbrain-hindbrain boundary development
ENSDARG00000054879	110	34	4.26	1.27	4.26	1.27	-1.74602	5.32e-11	8.82e-10	six3b	SIX homeobox 3b [Source:ZFIN;Acc:ZDB-GENE-990415-128]	-	-	-	-	GO:0005634//nucleus;GO:0005667//transcription factor complex	GO:0000976//transcription regulatory region sequence-specific DNA binding;GO:0000981//RNA polymerase II transcription factor activity, sequence-specific DNA binding;GO:0003677//DNA binding	GO:0001654//eye development;GO:0006355//regulation of transcription, DNA-templated;GO:0006357//regulation of transcription from RNA polymerase II promoter;GO:0007420//brain development;GO:0021554//optic nerve development;GO:0021631//optic nerve morphogenesis;GO:0045892//negative regulation of transcription, DNA-templated;GO:0048596//embryonic camera-type eye morphogenesis;GO:0048856//anatomical s…
ENSDARG00000101244	157	63	1.46	0.57	1.46	0.57	-1.35693	6.6e-11	1.08e-09	gli1	GLI family zinc finger 1 [Source:ZFIN;Acc:ZDB-GENE-030321-1]	Human Diseases;Environmental Information Processing;Human Diseases;Environmental Information Processing	Cancers;Signal transduction;Cancers;Signal transduction	ko05200//Pathways in cancer;ko04024//cAMP signaling pathway;ko05217//Basal cell carcinoma;ko04340//Hedgehog signaling pathway	K16797;K16797;K16797;K16797	GO:0005634//nucleus;GO:0005737//cytoplasm;GO:0035301//Hedgehog signaling complex	GO:0000977//RNA polymerase II regulatory region sequence-specific DNA binding;GO:0000981//RNA polymerase II transcription factor activity, sequence-specific DNA binding;GO:0003676//nucleic acid binding;GO:0003677//DNA binding;GO:0005515//protein binding	GO:0006355//regulation of transcription, DNA-templated;GO:0007224//smoothened signaling pathway;GO:0007420//brain development;GO:0021508//floor plate formation;GO:0021521//ventral spinal cord interneuron specification;GO:0021532//neural tube patterning;GO:0021545//cranial nerve development;GO:0021559//trigeminal nerve development;GO:0021560//abducens nerve development;GO:0021561//facial nerve dev…
ENSDARG00000011235	95	42	2.92	1.25	2.92	1.25	-1.22404	3.19e-06	2.81e-05	otx2b	orthodenticle homeobox 2b [Source:NCBI gene;Acc:30501]	-	-	-	-	GO:0005634//nucleus	GO:0003677//DNA binding;GO:0003700//transcription factor activity, sequence-specific DNA binding;GO:0043565//sequence-specific DNA binding	GO:0003406//retinal pigment epithelium development;GO:0006355//regulation of transcription, DNA-templated;GO:0007275//multicellular organism development;GO:0021549//cerebellum development;GO:0030901//midbrain development;GO:0030902//hindbrain development;GO:0030917//midbrain-hindbrain boundary development;GO:0097306//cellular response to alcohol
ENSDARG00000012078	19	3	0.55	0.07	0.55	0.07	-2.974	0.000860688	0.00458782	meis1b	Meis homeobox 1 b [Source:ZFIN;Acc:ZDB-GENE-020122-1]	Human Diseases;Cellular Processes	Cancers;Cellular community - eukaryotes	ko05202//Transcriptional misregulation in cancers;ko04550//Signaling pathways regulating pluripotency of stem cells	K15613;K15613	GO:0005634//nucleus;GO:0005829//cytosol	GO:0003677//DNA binding;GO:0005515//protein binding	GO:0000082//G1/S transition of mitotic cell cycle;GO:0001525//angiogenesis;GO:0001885//endothelial cell development;GO:0001947//heart looping;GO:0006355//regulation of transcription, DNA-templated;GO:0009880//embryonic pattern specification;GO:0030223//neutrophil differentiation;GO:0030225//macrophage differentiation;GO:0035476//angioblast cell migration;GO:0035907//dorsal aorta development;GO:00…
ENSDARG00000016404	19	4	0.27	0.05	0.27	0.05	-2.43296	0.00261354	0.0122103	ptch1	patched 1 [Source:ZFIN;Acc:ZDB-GENE-980526-196]	Human Diseases;Environmental Information Processing;Human Diseases;Organismal Systems;Human Diseases;Environmental Information Processing;Environmental Information Processing	Cancers;Signal transduction;Cancers;Development;Cancers;Signal transduction;Signal transduction	ko05200//Pathways in cancer;ko04024//cAMP signaling pathway;ko05205//Proteoglycans in cancer;ko04360//Axon guidance;ko05217//Basal cell carcinoma;ko04340//Hedgehog signaling pathway;ko04341//Hedgehog signaling pathway - fly	K06225;K06225;K06225;K06225;K06225;K06225;K06225	GO:0005886//plasma membrane;GO:0016020//membrane;GO:0016021//integral component of membrane	GO:0005119//smoothened binding;GO:0008158//hedgehog receptor activity;GO:0097108//hedgehog family protein binding	GO:0001649//osteoblast differentiation;GO:0001957//intramembranous ossification;GO:0007224//smoothened signaling pathway;GO:0010002//cardioblast differentiation;GO:0045879//negative regulation of smoothened signaling pathway;GO:0048635//negative regulation of muscle organ development;GO:0060041//retina development in camera-type eye;GO:0060042//retina morphogenesis in camera-type eye
ENSDARG00000031600	0	9	0	0.42	0.001	0.42	8.71425	0.00391328	0.0173765	rd3	retinal degeneration 3, GUCY2D regulator [Source:ZFIN;Acc:ZDB-GENE-040724-103]	-	-	-	-	GO:0005575//cellular_component	GO:0003674//molecular_function	GO:0008150//biological_process
ENSDARG00000060452	36	15	0.36	0.15	0.36	0.15	-1.26303	0.00465245	0.0201511	sdk2b	sidekick cell adhesion molecule 2b [Source:ZFIN;Acc:ZDB-GENE-030131-8203]	-	-	-	-	GO:0016020//membrane;GO:0016021//integral component of membrane;GO:0045202//synapse	GO:0005515//protein binding	GO:0007156//homophilic cell adhesion via plasma membrane adhesion molecules;GO:0007416//synapse assembly;GO:0010842//retina layer formation
ENSDARG00000024894	22	47	0.73	1.5	0.73	1.5	1.03899	0.00497554	0.0213684	tbx5a	T-box transcription factor 5a [Source:NCBI gene;Acc:30071]	-	-	-	-	GO:0005634//nucleus;GO:0005737//cytoplasm;GO:0015629//actin cytoskeleton;GO:0032991//macromolecular complex;GO:0032993//protein-DNA complex	GO:0000977//RNA polymerase II regulatory region sequence-specific DNA binding;GO:0000978//RNA polymerase II core promoter proximal region sequence-specific DNA binding;GO:0000981//RNA polymerase II transcription factor activity, sequence-specific DNA binding;GO:0001102//RNA polymerase II activating transcription factor binding;GO:0001103//RNA polymerase II repressing transcription factor binding;…	GO:0000122//negative regulation of transcription from RNA polymerase II promoter;GO:0001708//cell fate specification;GO:0001947//heart looping;GO:0003007//heart morphogenesis;GO:0003143//embryonic heart tube morphogenesis;GO:0003146//heart jogging;GO:0003190//atrioventricular valve formation;GO:0003218//cardiac left ventricle formation;GO:0003294//atrial ventricular junction remodeling;GO:0003342…
ENSDARG00000055722	18	40	0.91	2.38	0.91	2.38	1.38702	0.0075924	0.0307522	bco2a	beta-carotene oxygenase 2a [Source:ZFIN;Acc:ZDB-GENE-030131-8039]	-	-	-	-	GO:0005739//mitochondrion	GO:0003834//beta-carotene 15,15'-monooxygenase activity;GO:0004744//retinal isomerase activity;GO:0010436//carotenoid dioxygenase activity;GO:0016702//oxidoreductase activity, acting on single donors with incorporation of molecular oxygen, incorporation of two atoms of oxygen;GO:0046872//metal ion binding	GO:0016121//carotene catabolic process;GO:0055114//oxidation-reduction process
ENSDARG00000068567	38	18	0.57	0.26	0.57	0.26	-1.13245	0.0075924	0.0307522	shha	sonic hedgehog signaling molecule a [Source:NCBI gene;Acc:30269]	Human Diseases;Human Diseases;Organismal Systems;Human Diseases;Human Diseases;Environmental Information Processing	Cancers;Cancers;Development;Cancers;Cancers;Signal transduction	ko05200//Pathways in cancer;ko05205//Proteoglycans in cancer;ko04360//Axon guidance;ko05226//Gastric cancer;ko05217//Basal cell carcinoma;ko04340//Hedgehog signaling pathway	K11988;K11988;K11988;K11988;K11988;K11988	GO:0005615//extracellular space;GO:0005886//plasma membrane;GO:0016020//membrane	GO:0005113//patched binding;GO:0005509//calcium ion binding;GO:0008233//peptidase activity;GO:0016787//hydrolase activity;GO:0046872//metal ion binding	GO:0001708//cell fate specification;GO:0001756//somitogenesis;GO:0001839//neural plate morphogenesis;GO:0001947//heart looping;GO:0006508//proteolysis;GO:0007224//smoothened signaling pathway;GO:0007267//cell-cell signaling;GO:0007275//multicellular organism development;GO:0007368//determination of left/right symmetry;GO:0007399//nervous system development;GO:0007411//axon guidance;GO:0007417//ce…
ENSDARG00000012504	0	8	0	0.36	0.001	0.36	8.49185	0.00782344	0.0314318	rlbp1a	retinaldehyde binding protein 1a [Source:ZFIN;Acc:ZDB-GENE-040426-1662]	-	-	-	-	-	GO:1902936//phosphatidylinositol bisphosphate binding	GO:0007634//optokinetic behavior;GO:0009416//response to light stimulus
ENSDARG00000053666	18	5	0.48	0.13	0.48	0.13	-1.88452	0.0106654	0.0409602	myb	v-myb avian myeloblastosis viral oncogene homolog [Source:ZFIN;Acc:ZDB-GENE-991110-14]	Environmental Information Processing	Signal transduction	ko04151//PI3K-Akt signaling pathway	K09420	GO:0000785//chromatin;GO:0005634//nucleus	GO:0000981//RNA polymerase II transcription factor activity, sequence-specific DNA binding;GO:0003677//DNA binding;GO:0005515//protein binding	GO:0000278//mitotic cell cycle;GO:0001654//eye development;GO:0006355//regulation of transcription, DNA-templated;GO:0006357//regulation of transcription from RNA polymerase II promoter;GO:0035701//hematopoietic stem cell migration;GO:0043009//chordate embryonic development;GO:0045658//regulation of neutrophil differentiation;GO:0045893//positive regulation of transcription, DNA-templated;GO:0060…
ENSDARG00000052893	2	12	0.1	0.56	0.1	0.56	2.48543	0.0129695	0.0478955	rx3	retinal homeobox gene 3 [Source:NCBI gene;Acc:30474]	-	-	-	-	GO:0005634//nucleus	GO:0003677//DNA binding;GO:0043565//sequence-specific DNA binding	GO:0006355//regulation of transcription, DNA-templated;GO:0007275//multicellular organism development
ENSDARG00000002445	494	177	9.1	3.16	9.1	3.16	-1.52594	9.59e-37	8.74e-35	prdm1a	PR domain containing 1a, with ZNF domain [Source:ZFIN;Acc:ZDB-GENE-030131-2193]	-	-	-	-	GO:0005634//nucleus;GO:0005737//cytoplasm	GO:0000977//RNA polymerase II regulatory region sequence-specific DNA binding;GO:0003676//nucleic acid binding;GO:0003700//transcription factor activity, sequence-specific DNA binding;GO:0005515//protein binding;GO:0031490//chromatin DNA binding;GO:0042826//histone deacetylase binding;GO:0043565//sequence-specific DNA binding	GO:0000122//negative regulation of transcription from RNA polymerase II promoter;GO:0000578//embryonic axis specification;GO:0007521//muscle cell fate determination;GO:0010629//negative regulation of gene expression;GO:0014032//neural crest cell development;GO:0014033//neural crest cell differentiation;GO:0033333//fin development;GO:0035118//embryonic pectoral fin morphogenesis;GO:0035138//pector…
ENSDARG00000013838	37	14	0.66	0.18	0.66	0.18	-1.87447	0.00179266	0.00880025	sulf2b	sulfatase 2b [Source:ZFIN;Acc:ZDB-GENE-030131-775]	-	-	-	-	GO:0005615//extracellular space;GO:0005783//endoplasmic reticulum;GO:0005794//Golgi apparatus;GO:0005795//Golgi stack;GO:0005886//plasma membrane;GO:0009986//cell surface	GO:0003824//catalytic activity;GO:0004065//arylsulfatase activity;GO:0005509//calcium ion binding;GO:0005539//glycosaminoglycan binding;GO:0008449//N-acetylglucosamine-6-sulfatase activity;GO:0008484//sulfuric ester hydrolase activity;GO:0016787//hydrolase activity;GO:0046872//metal ion binding	GO:0001822//kidney development;GO:0002063//chondrocyte development;GO:0010575//positive regulation of vascular endothelial growth factor production;GO:0014846//esophagus smooth muscle contraction;GO:0030177//positive regulation of Wnt signaling pathway;GO:0030201//heparan sulfate proteoglycan metabolic process;GO:0032836//glomerular basement membrane development;GO:0035860//glial cell-derived neu…
ENSDARG00000015686	1	13	0.11	0.36	0.11	0.36	1.71049	0.00183717	0.00898576	bmp6	bone morphogenetic protein 6 [Source:ZFIN;Acc:ZDB-GENE-050306-42]	Environmental Information Processing;Environmental Information Processing;Environmental Information Processing;Organismal Systems	Signaling molecules and interaction;Signal transduction;Signal transduction;Endocrine system	ko04060//Cytokine-cytokine receptor interaction;ko04390//Hippo signaling pathway;ko04350//TGF-beta signaling pathway;ko04913//Ovarian Steroidogenesis	K16620;K16620;K16620;K16620	GO:0005576//extracellular region;GO:0005615//extracellular space	GO:0005125//cytokine activity;GO:0008083//growth factor activity;GO:0070700//BMP receptor binding	GO:0010862//positive regulation of pathway-restricted SMAD protein phosphorylation;GO:0030509//BMP signaling pathway;GO:0060395//SMAD protein signal transduction
ENSDARG00000061544	10	28	0.16	0.52	0.16	0.52	1.70044	0.00513866	0.0219697	ano6	anoctamin 6 [Source:ZFIN;Acc:ZDB-GENE-081104-64]	-	-	-	-	GO:0016020//membrane;GO:0016021//integral component of membrane	GO:0046983//protein dimerization activity	GO:0002040//sprouting angiogenesis;GO:0002407//dendritic cell chemotaxis;GO:0007596//blood coagulation;GO:0030501//positive regulation of bone mineralization;GO:0034767//positive regulation of ion transmembrane transport;GO:0061588//calcium activated phospholipid scrambling;GO:1902476//chloride transmembrane transport
ENSDARG00000019808	2112	7012	16.48	53	16.48	53	1.68528	0	0	evpla	envoplakin a [Source:ZFIN;Acc:ZDB-GENE-030829-19]	-	-	-	-	GO:0001533//cornified envelope;GO:0005737//cytoplasm;GO:0005856//cytoskeleton;GO:0005882//intermediate filament;GO:0016020//membrane	GO:0005198//structural molecule activity;GO:0019215//intermediate filament binding	GO:0008544//epidermis development;GO:0042060//wound healing;GO:0045104//intermediate filament cytoskeleton organization
ENSDARG00000035133	188	2000	1.49	15.37	1.49	15.37	3.36673	0	0	pho	phoenix [Source:ZFIN;Acc:ZDB-GENE-030131-5935]	-	-	-	-	-	-	GO:0006360//transcription from RNA polymerase I promoter;GO:0070658//neuromast hair cell differentiation involved in neuromast regeneration
ENSDARG00000035694	9281	22074	201.08	471.33	201.08	471.33	1.22897	0	0	stm	starmaker [Source:NCBI gene;Acc:386700]	-	-	-	-	GO:0005576//extracellular region	-	GO:0009590//detection of gravity;GO:0043049//otic placode formation
ENSDARG00000103917	1298.47	9398.28	22.98	162.36	22.98	162.36	2.82075	0	0	znf185	zinc finger protein 185 with LIM domain [Source:ZFIN;Acc:ZDB-GENE-061103-355]	-	-	-	-	GO:0015629//actin cytoskeleton	GO:0046872//metal ion binding;GO:0051015//actin filament binding	-
ENSDARG00000095635	2504.1	6514.33	45.58	114.87	45.58	114.87	1.33353	1.2e-278	4.37e-275	drll.3	draculin-like, tandem duplicate 3 [Source:ZFIN;Acc:ZDB-GENE-060531-126]	-	-	-	-	GO:0005634//nucleus	GO:0003676//nucleic acid binding;GO:0003677//DNA binding;GO:0003700//transcription factor activity, sequence-specific DNA binding	GO:0006355//regulation of transcription, DNA-templated;GO:0060215//primitive hemopoiesis
ENSDARG00000078069	6232.59	13192.9	256.03	540.01	256.03	540.01	1.07667	3.87e-271	1.21e-267	rrm2	ribonucleotide reductase M2 polypeptide [Source:NCBI gene;Acc:30733]	Metabolism;Metabolism;Metabolism;Cellular Processes;Metabolism;Metabolism	Global and overview maps;Nucleotide metabolism;Xenobiotics biodegradation and metabolism;Cell growth and death;Metabolism of other amino acids;Nucleotide metabolism	ko01100//Metabolic pathways;ko00230//Purine metabolism;ko00983//Drug metabolism - other enzymes;ko04115//p53 signaling pathway;ko00480//Glutathione metabolism;ko00240//Pyrimidine metabolism	K10808;K10808;K10808;K10808;K10808;K10808	GO:0005737//cytoplasm;GO:0005829//cytosol;GO:0016020//membrane;GO:0016021//integral component of membrane	GO:0004748//ribonucleoside-diphosphate reductase activity, thioredoxin disulfide as acceptor;GO:0016491//oxidoreductase activity;GO:0046872//metal ion binding	GO:0006260//DNA replication;GO:0009263//deoxyribonucleotide biosynthetic process;GO:0055114//oxidation-reduction process
ENSDARG00000060041	1151	3541	22	65.56	22	65.56	1.57531	2.02e-234	4.89e-231	lig1	ligase I, DNA, ATP-dependent [Source:ZFIN;Acc:ZDB-GENE-110404-2]	Genetic Information Processing;Genetic Information Processing;Genetic Information Processing;Genetic Information Processing	Replication and repair;Replication and repair;Replication and repair;Replication and repair	ko03420//Nucleotide excision repair;ko03410//Base excision repair;ko03030//DNA replication;ko03430//Mismatch repair	K10747;K10747;K10747;K10747	GO:0005634//nucleus;GO:0005737//cytoplasm;GO:0005739//mitochondrion	GO:0000166//nucleotide binding;GO:0003677//DNA binding;GO:0003909//DNA ligase activity;GO:0003910//DNA ligase (ATP) activity;GO:0005524//ATP binding;GO:0016874//ligase activity	GO:0006260//DNA replication;GO:0006266//DNA ligation;GO:0006273//lagging strand elongation;GO:0006281//DNA repair;GO:0006310//DNA recombination;GO:0006974//cellular response to DNA damage stimulus;GO:0051103//DNA ligation involved in DNA repair;GO:0071897//DNA biosynthetic process;GO:1903461//Okazaki fragment processing involved in mitotic DNA replication
MSTRG.13387	6104.13	2739.93	68.12	29.62	68.12	29.62	-1.20151	3.65e-228	7.26e-225	--	crestin [Danio rerio]	-	-	-	-	-	-	-
ENSDARG00000043126	3174	6996	112.18	240.07	112.18	240.07	1.09764	1.19e-206	1.99e-203	blf	bloody fingers [Source:ZFIN;Acc:ZDB-GENE-050721-1]	-	-	-	-	GO:0005634//nucleus	GO:0000977//RNA polymerase II regulatory region sequence-specific DNA binding;GO:0003676//nucleic acid binding	GO:0006357//regulation of transcription from RNA polymerase II promoter;GO:0060026//convergent extension
MSTRG.9009	5445.96	2617.2	85.27	37.55	85.27	37.55	-1.18323	2.62e-181	4.1e-178	--	PREDICTED: tropomyosin alpha-1 chain-like [Sinocyclocheilus rhinocerous]	-	-	-	-	-	-	-
ENSDARG00000055133	828	2629	6.13	18.87	6.13	18.87	1.62214	1.27e-175	1.85e-172	cenpf	centromere protein F [Source:ZFIN;Acc:ZDB-GENE-041111-205]	-	-	-	-	GO:0005575//cellular_component	GO:0008134//transcription factor binding;GO:0042803//protein homodimerization activity;GO:0070840//dynein complex binding	GO:0001822//kidney development;GO:0001947//heart looping;GO:0021591//ventricular system development;GO:0060271//cilium morphogenesis
ENSDARG00000036820	2274	5067	35.65	76.79	35.65	76.79	1.10702	1.77e-169	2.28e-166	mgll	monoglyceride lipase [Source:ZFIN;Acc:ZDB-GENE-031006-9]	Metabolism;Organismal Systems;Organismal Systems;Organismal Systems;Metabolism	Global and overview maps;Environmental adaptation;Nervous system;Endocrine system;Lipid metabolism	ko01100//Metabolic pathways;ko04714//Thermogenesis;ko04723//Retrograde endocannabinoid signaling;ko04923//Regulation of lipolysis in adipocyte;ko00561//Glycerolipid metabolism	K01054;K01054;K01054;K01054;K01054	GO:0016020//membrane	GO:0016298//lipase activity;GO:0047372//acylglycerol lipase activity	-
ENSDARG00000087238	1450	3576	23.76	56.42	23.76	56.42	1.24767	3.46e-161	3.6e-158	si:ch211-161h7.4	si:ch211-161h7.4 [Source:ZFIN;Acc:ZDB-GENE-091118-108]	-	-	-	-	GO:0000776//kinetochore;GO:0000778//condensed nuclear chromosome kinetochore;GO:0005623//cell	GO:0019237//centromeric DNA binding	GO:0051315//attachment of mitotic spindle microtubules to kinetochore;GO:0051382//kinetochore assembly;GO:0051455//attachment of spindle microtubules to kinetochore involved in homologous chromosome segregation
ENSDARG00000099247	1622	3874	48.19	111.49	48.19	111.49	1.21011	6.25e-161	6.21e-158	si:dkey-68o6.5	si:dkey-68o6.5 [Source:ZFIN;Acc:ZDB-GENE-030131-5416]	-	-	-	-	GO:0005634//nucleus	GO:0000978//RNA polymerase II core promoter proximal region sequence-specific DNA binding;GO:0003677//DNA binding;GO:0003713//transcription coactivator activity	GO:0006357//regulation of transcription from RNA polymerase II promoter;GO:1903508//positive regulation of nucleic acid-templated transcription
ENSDARG00000056720	1489	3632	51.39	121.43	51.39	121.43	1.24057	1.16e-159	1.1e-156	utp3	UTP3 small subunit processome component [Source:ZFIN;Acc:ZDB-GENE-040912-163]	-	-	-	-	GO:0005730//nucleolus;GO:0032040//small-subunit processome	GO:0003674//molecular_function	GO:0000462//maturation of SSU-rRNA from tricistronic rRNA transcript (SSU-rRNA, 5.8S rRNA, LSU-rRNA)
ENSDARG00000078004	1825.74	4110.12	66.74	145.53	66.74	145.53	1.12469	2.02e-148	1.77e-145	drl	Danio rerio zgc:136538 (zgc:136538), mRNA. [Source:RefSeq mRNA;Acc:NM_001045237]	-	-	-	-	GO:0005634//nucleus	GO:0000977//RNA polymerase II regulatory region sequence-specific DNA binding;GO:0003676//nucleic acid binding;GO:0003677//DNA binding;GO:0043565//sequence-specific DNA binding;GO:0046872//metal ion binding	GO:0001702//gastrulation with mouth forming second;GO:0007275//multicellular organism development
ENSDARG00000086764	306	1357	3.64	15.59	3.64	15.59	2.09861	3.71e-140	2.9e-137	mdc1	mediator of DNA damage checkpoint 1 [Source:ZFIN;Acc:ZDB-GENE-060810-185]	-	-	-	-	-	GO:0005515//protein binding	GO:0008150//biological_process
ENSDARG00000068640	334.33	1408	4.98	22.78	4.98	22.78	2.19355	3.28e-138	2.47e-135	rsf1b.1	remodeling and spacing factor 1b, tandem duplicate 1 [Source:ZFIN;Acc:ZDB-GENE-030131-5829]	-	-	-	-	GO:0000123//histone acetyltransferase complex;GO:0000790//nuclear chromatin;GO:0005634//nucleus;GO:0031213//RSF complex	GO:0004402//histone acetyltransferase activity;GO:0042393//histone binding;GO:0046872//metal ion binding	GO:0006355//regulation of transcription, DNA-templated;GO:0016573//histone acetylation;GO:0045892//negative regulation of transcription, DNA-templated;GO:0045944//positive regulation of transcription from RNA polymerase II promoter
MSTRG.17558	3997.76	1967.17	50.81	25.29	50.81	25.29	-1.00655	8.05e-137	5.86e-134	--	crestin [Danio rerio]	-	-	-	-	-	-	-
ENSDARG00000077405	297	1290	3.79	16.32	3.79	16.32	2.10637	4.83e-131	3.3e-128	psip1b	PC4 and SFRS1 interacting protein 1b [Source:ZFIN;Acc:ZDB-GENE-030131-3273]	-	-	-	-	-	-	-
ENSDARG00000057497	158	968	3.11	17.22	3.11	17.22	2.4691	1.81e-130	1.2e-127	stk35l	serine/threonine kinase 35, like [Source:ZFIN;Acc:ZDB-GENE-041212-52]	-	-	-	-	-	GO:0000166//nucleotide binding;GO:0004672//protein kinase activity;GO:0004674//protein serine/threonine kinase activity;GO:0005524//ATP binding	GO:0006468//protein phosphorylation
ENSDARG00000051886	314	1315	2.48	10.08	2.48	10.08	2.02308	3.74e-129	2.41e-126	ankrd11	ankyrin repeat domain 11 [Source:ZFIN;Acc:ZDB-GENE-030131-3932]	-	-	-	-	GO:0005634//nucleus	GO:0005515//protein binding	GO:0009653//anatomical structure morphogenesis
ENSDARG00000087555	810	2232	23.63	62.49	23.63	62.49	1.40301	8.59e-125	5.21e-122	si:ch73-308l14.2	si:ch73-308l14.2 [Source:ZFIN;Acc:ZDB-GENE-141219-12]	-	-	-	-	-	GO:0005515//protein binding	-
ENSDARG00000075252	1906	4003	20.3	41.89	20.3	41.89	1.04513	1.22e-123	7.22e-121	phrf1	PHD and ring finger domains 1 [Source:ZFIN;Acc:ZDB-GENE-030131-624]	-	-	-	-	-	GO:0046872//metal ion binding	-
ENSDARG00000111442	650.23	1889.98	29.72	83.69	29.72	83.69	1.49362	4.75e-117	2.66e-114	zgc:100951	zgc:100951 [Source:ZFIN;Acc:ZDB-GENE-040801-141]	-	-	-	-	-	GO:0003676//nucleic acid binding	-
ENSDARG00000017315	1621	3477	55.23	115.04	55.23	115.04	1.05861	1.14e-116	6.25e-114	larp7	La ribonucleoprotein 7, transcriptional regulator [Source:NCBI gene;Acc:334956]	-	-	-	-	GO:0005634//nucleus;GO:1990904//ribonucleoprotein complex	GO:0003676//nucleic acid binding;GO:0003723//RNA binding	GO:0006396//RNA processing
ENSDARG00000022718	964	2386	10.31	24.72	10.31	24.72	1.26163	1.62e-116	8.65e-114	casp8ap2	caspase 8 associated protein 2 [Source:ZFIN;Acc:ZDB-GENE-030826-8]	-	-	-	-	GO:0005739//mitochondrion;GO:0016605//PML body	GO:0003677//DNA binding;GO:0003714//transcription corepressor activity	GO:0006919//activation of cysteine-type endopeptidase activity involved in apoptotic process;GO:0008625//extrinsic apoptotic signaling pathway via death domain receptors;GO:0036337//Fas signaling pathway;GO:0097190//apoptotic signaling pathway;GO:1903507//negative regulation of nucleic acid-templated transcription
ENSDARG00000094043	630.24	1777.05	16.56	50.78	16.56	50.78	1.61656	8.3e-106	4.32e-103	si:ch73-376l24.3	si:ch73-376l24.3 [Source:ZFIN;Acc:ZDB-GENE-100922-5]	Organismal Systems	Endocrine system	ko04918//Thyroid hormone synthesis	K15225	GO:0005730//nucleolus	GO:0003677//DNA binding;GO:0003682//chromatin binding	GO:0006363//termination of RNA polymerase I transcription
ENSDARG00000023532	636	1785	23.86	64.88	23.86	64.88	1.44318	1.77e-105	9.02e-103	pinx1	PIN2 (TERF1) interacting telomerase inhibitor 1 [Source:ZFIN;Acc:ZDB-GENE-030515-2]	-	-	-	-	GO:0005730//nucleolus	GO:0003676//nucleic acid binding;GO:0005515//protein binding;GO:0010521//telomerase inhibitor activity	GO:0051974//negative regulation of telomerase activity
ENSDARG00000116570	842.52	2139.62	38.51	94.74	38.51	94.74	1.29874	4.4e-105	2.19e-102	FO834825.3	-	-	-	-	-	-	GO:0003676//nucleic acid binding	-
ENSDARG00000097414	1119	2533	14.4	31.57	14.4	31.57	1.13249	5.08e-102	2.41e-99	si:ch211-106e7.2	si:ch211-106e7.2 [Source:ZFIN;Acc:ZDB-GENE-031116-72]	-	-	-	-	-	-	-
ENSDARG00000039943	430	1380	8.52	26.5	8.52	26.5	1.63707	6.69e-101	3.11e-98	tent5ba	terminal nucleotidyltransferase 5ba [Source:ZFIN;Acc:ZDB-GENE-061110-129]	-	-	-	-	GO:0005575//cellular_component	GO:1990817//RNA adenylyltransferase activity	GO:0008150//biological_process
ENSDARG00000026723	318	1157	10.53	36.89	10.53	36.89	1.80872	1.82e-99	8.1e-97	syncripl	synaptotagmin binding, cytoplasmic RNA interacting protein, like [Source:ZFIN;Acc:ZDB-GENE-030131-3104]	-	-	-	-	GO:0005634//nucleus;GO:0070937//CRD-mediated mRNA stability complex;GO:1990904//ribonucleoprotein complex	GO:0003676//nucleic acid binding;GO:0003723//RNA binding;GO:0003729//mRNA binding;GO:0048027//mRNA 5'-UTR binding	GO:0070934//CRD-mediated mRNA stabilization
ENSDARG00000035150	1280.17	2752.36	46.47	96.78	46.47	96.78	1.05841	2.97e-97	1.3e-94	drll.2	draculin-like, tandem duplicate 2 [Source:ZFIN;Acc:ZDB-GENE-060531-125]	-	-	-	-	GO:0005634//nucleus	GO:0000977//RNA polymerase II regulatory region sequence-specific DNA binding;GO:0003676//nucleic acid binding;GO:0043565//sequence-specific DNA binding	-
MSTRG.9232	919.76	2153.47	14.56	33.03	14.56	33.03	1.18177	1.38e-95	5.9e-93	--	splicing factor 3A subunit 3 [Labeo rohita]	-	-	-	-	-	-	-
MSTRG.9748	542.36	1502.09	15.46	41.49	15.46	41.49	1.42422	9.25e-89	3.37e-86	--	-	-	-	-	-	-	-	-
ENSDARG00000092508	613.76	1624.95	24.93	63.72	24.93	63.72	1.35386	1.35e-88	4.83e-86	si:ch73-376l24.2	si:ch73-376l24.2 [Source:ZFIN;Acc:ZDB-GENE-100922-46]	Organismal Systems	Endocrine system	ko04918//Thyroid hormone synthesis	K15225	GO:0005730//nucleolus	GO:0003677//DNA binding;GO:0003682//chromatin binding	GO:0006363//termination of RNA polymerase I transcription
ENSDARG00000042563	1193.63	2500.38	20.26	41.14	20.26	41.14	1.02191	1.91e-84	6.52e-82	mis18bp1	MIS18 binding protein 1 [Source:ZFIN;Acc:ZDB-GENE-030616-151]	-	-	-	-	GO:0000778//condensed nuclear chromosome kinetochore;GO:0005634//nucleus	GO:0003677//DNA binding	-
ENSDARG00000004529	1063	2245	53.69	114.45	53.69	114.45	1.09199	1e-78	3e-76	zgc:173742	zgc:173742 [Source:ZFIN;Acc:ZDB-GENE-030131-6489]	-	-	-	-	GO:0005694//chromosome;GO:0005730//nucleolus;GO:0031298//replication fork protection complex	GO:0003677//DNA binding;GO:0003916//DNA topoisomerase activity;GO:0003917//DNA topoisomerase type I activity;GO:0016853//isomerase activity	GO:0006260//DNA replication;GO:0006265//DNA topological change;GO:0006338//chromatin remodeling;GO:0007059//chromosome segregation
ENSDARG00000045755	430.52	1222.71	16.72	46.01	16.72	46.01	1.46037	1.81e-76	5.27e-74	ccdc59	coiled-coil domain containing 59 [Source:NCBI gene;Acc:564488]	-	-	-	-	-	-	-
MSTRG.7717	884.9	1943.76	14.18	30.17	14.18	30.17	1.08926	2.59e-76	7.46e-74	--	splicing factor 3A subunit 3 [Labeo rohita]	-	-	-	-	-	-	-
ENSDARG00000013863	489	1307	29.02	73.99	29.02	73.99	1.35028	3.83e-74	1.03e-71	fam133b	family with sequence similarity 133 member B [Source:NCBI gene;Acc:790942]	-	-	-	-	GO:0005575//cellular_component	GO:0003674//molecular_function	GO:0008150//biological_process
ENSDARG00000035570	958	2026	23.77	48.7	23.77	48.7	1.03478	2.04e-72	5.45e-70	C5H9orf85	zgc:101016 [Source:ZFIN;Acc:ZDB-GENE-040822-14]	-	-	-	-	GO:0005575//cellular_component	GO:0003674//molecular_function	GO:0008150//biological_process
ENSDARG00000101029	773.47	1753.03	6.3	13.84	6.3	13.84	1.13542	1.79e-71	4.45e-69	si:ch73-347e22.4	si:ch73-347e22.4 [Source:ZFIN;Acc:ZDB-GENE-140106-269]	-	-	-	-	GO:0005634//nucleus	GO:0003676//nucleic acid binding;GO:0003677//DNA binding;GO:0003700//transcription factor activity, sequence-specific DNA binding	GO:0006355//regulation of transcription, DNA-templated
ENSDARG00000093999	665.35	1568.17	24.12	50.73	24.12	50.73	1.07261	5.02e-70	1.21e-67	si:ch73-376l24.6	si:ch73-376l24.6 [Source:ZFIN;Acc:ZDB-GENE-100921-87]	Organismal Systems	Endocrine system	ko04918//Thyroid hormone synthesis	K15225	GO:0005730//nucleolus	GO:0003677//DNA binding;GO:0003682//chromatin binding	GO:0006363//termination of RNA polymerase I transcription
ENSDARG00000091931	716	1627	22.44	49.39	22.44	49.39	1.13815	1.99e-67	4.62e-65	gpatch4	G patch domain containing 4 [Source:ZFIN;Acc:ZDB-GENE-041008-158]	-	-	-	-	GO:0005575//cellular_component	GO:0003676//nucleic acid binding	GO:0008150//biological_process
MSTRG.936	0	226.73	0	19.21	0.001	19.21	14.2296	2.55e-67	5.87e-65	--	-	-	-	-	-	-	-	-
ENSDARG00000053370	481	1241	18.2	45.48	18.2	45.48	1.32129	9.11e-67	2.05e-64	eif3jb	eukaryotic translation initiation factor 3, subunit Jb [Source:NCBI gene;Acc:406823]	Genetic Information Processing	Translation	ko03013//RNA transport	K03245	GO:0005737//cytoplasm;GO:0005852//eukaryotic translation initiation factor 3 complex;GO:0016282//eukaryotic 43S preinitiation complex;GO:0033290//eukaryotic 48S preinitiation complex	GO:0003743//translation initiation factor activity	GO:0001732//formation of cytoplasmic translation initiation complex;GO:0002183//cytoplasmic translational initiation;GO:0006412//translation;GO:0006413//translational initiation
ENSDARG00000092390	105.91	543	5.16	25.61	5.16	25.61	2.31126	1.06e-66	2.35e-64	si:dkey-6f10.4	si:dkey-6f10.4 [Source:ZFIN;Acc:ZDB-GENE-041210-340]	-	-	-	-	-	-	-
MSTRG.935	216.97	0	19.01	0	19.01	0.001	-14.2145	7.73e-66	1.67e-63	--	-	-	-	-	-	-	-	-
MSTRG.9013	1124.3	454.26	64.52	25.25	64.52	25.25	-1.35346	1.77e-65	3.79e-63	--	-	-	-	-	-	-	-	-
ENSDARG00000088927	778	1660	12.44	25.71	12.44	25.71	1.04734	5.37e-60	1.04e-57	CR450793.1	zinc finger protein 436-like [Source:NCBI gene;Acc:103911751]	-	-	-	-	GO:0005634//nucleus	GO:0003676//nucleic acid binding;GO:0003677//DNA binding;GO:0003700//transcription factor activity, sequence-specific DNA binding;GO:0046872//metal ion binding	GO:0006355//regulation of transcription, DNA-templated
ENSDARG00000054446	779	1658	23.46	48.71	23.46	48.71	1.05401	1.34e-59	2.56e-57	ccdc43	coiled-coil domain containing 43 [Source:NCBI gene;Acc:393631]	-	-	-	-	-	-	-
ENSDARG00000015221	444	1124	17.25	42.3	17.25	42.3	1.29406	3.11e-59	5.75e-57	nsrp1	nuclear speckle splicing regulatory protein 1 [Source:NCBI gene;Acc:323926]	-	-	-	-	-	-	-
ENSDARG00000077078	255	793	9.81	31.04	9.81	31.04	1.6618	2.71e-58	4.98e-56	zgc:173726	zgc:173726 [Source:ZFIN;Acc:ZDB-GENE-071004-108]	-	-	-	-	GO:0005634//nucleus	GO:0000977//RNA polymerase II regulatory region sequence-specific DNA binding;GO:0003676//nucleic acid binding;GO:0043565//sequence-specific DNA binding	GO:0008150//biological_process
MSTRG.4555	1020.66	426.59	40.02	16.2	40.02	16.2	-1.30473	1.01e-56	1.8e-54	--	PREDICTED: tropomyosin alpha-1 chain-like [Sinocyclocheilus rhinocerous]	-	-	-	-	-	-	-
MSTRG.352	405.57	1033.54	5.9	14.57	5.9	14.57	1.30421	1.66e-55	2.84e-53	--	uncharacterized protein LOC108179166 isoform X1 [Danio rerio]	-	-	-	-	-	-	-
ENSDARG00000077721	165	608	5.76	20.55	5.76	20.55	1.835	2.03e-55	3.44e-53	knop1	lysine-rich nucleolar protein 1 [Source:ZFIN;Acc:ZDB-GENE-090313-76]	-	-	-	-	-	-	-
ENSDARG00000091967	505.65	1194.83	17.38	39.87	17.38	39.87	1.19788	2.71e-55	4.55e-53	ttf1	transcription termination factor, RNA polymerase I [Source:ZFIN;Acc:ZDB-GENE-030131-6913]	Organismal Systems	Endocrine system	ko04918//Thyroid hormone synthesis	K15225	GO:0005730//nucleolus	GO:0003677//DNA binding;GO:0003682//chromatin binding	GO:0006363//termination of RNA polymerase I transcription
ENSDARG00000058818	1189	547	33.82	15.4	33.82	15.4	-1.13495	1.16e-54	1.93e-52	rbm38	RNA binding motif protein 38 [Source:ZFIN;Acc:ZDB-GENE-030131-5923]	-	-	-	-	GO:0005634//nucleus;GO:0005829//cytosol;GO:1990904//ribonucleoprotein complex	GO:0003676//nucleic acid binding;GO:0003723//RNA binding;GO:0003729//mRNA binding	GO:0006397//mRNA processing;GO:0051252//regulation of RNA metabolic process
ENSDARG00000060438	303	853	4.94	13.46	4.94	13.46	1.4461	2.52e-54	4.17e-52	tbl1x	transducin beta like 1 X-linked [Source:ZFIN;Acc:ZDB-GENE-070209-131]	Environmental Information Processing;Environmental Information Processing	Signal transduction;Signal transduction	ko04310//Wnt signaling pathway;ko04013//MAPK signaling pathway - fly	K04508;K04508	GO:0000118//histone deacetylase complex	GO:0003714//transcription corepressor activity;GO:0005515//protein binding	GO:0006357//regulation of transcription from RNA polymerase II promoter;GO:0016575//histone deacetylation;GO:1903507//negative regulation of nucleic acid-templated transcription
ENSDARG00000076534	11	236	0.17	3.61	0.17	3.61	4.40839	9.2e-54	1.51e-51	si:ch211-14a17.10	si:ch211-14a17.10 [Source:ZFIN;Acc:ZDB-GENE-030616-581]	-	-	-	-	-	GO:0005515//protein binding	-
MSTRG.11804	1359.95	682.05	32.78	15.92	32.78	15.92	-1.04198	1.82e-51	2.82e-49	--	crestin [Danio rerio]	-	-	-	-	-	-	-
ENSDARG00000014039	1247	2228	13.13	33.06	13.13	33.06	1.33222	2.16e-49	3.08e-47	si:dkeyp-93d12.1	si:dkeyp-93d12.1 [Source:ZFIN;Acc:ZDB-GENE-041014-303]	-	-	-	-	-	-	-
MSTRG.7871	387.25	954.76	5.39	12.88	5.39	12.88	1.25678	8.16e-49	1.16e-46	--	uncharacterized protein LOC100332698 [Danio rerio]	-	-	-	-	-	-	-
ENSDARG00000074098	393	962	10.86	25.75	10.86	25.75	1.24555	1.76e-48	2.47e-46	si:ch211-86h15.1	si:ch211-86h15.1 [Source:ZFIN;Acc:ZDB-GENE-081107-38]	-	-	-	-	-	-	-
ENSDARG00000077712	242.79	697.92	23.04	63.91	23.04	63.91	1.4719	1.2e-46	1.57e-44	zgc:113886	zgc:113886 [Source:ZFIN;Acc:ZDB-GENE-050913-91]	-	-	-	-	-	GO:0003676//nucleic acid binding	-
ENSDARG00000093284	215	648	33.64	98.21	33.64	98.21	1.54569	2.97e-46	3.86e-44	si:ch211-173m16.2	si:ch211-173m16.2 [Source:ZFIN;Acc:ZDB-GENE-070912-155]	-	-	-	-	-	-	-
ENSDARG00000060734	215	640	5.98	17.9	5.98	17.9	1.58174	4.16e-45	5.17e-43	hesx1	HESX homeobox 1 [Source:ZFIN;Acc:ZDB-GENE-990415-130]	Human Diseases;Human Diseases;Organismal Systems	Cancers;Cancers;Aging	ko05200//Pathways in cancer;ko05210//Colorectal cancer;ko04211//Longevity regulating pathway - mammal	K08733;K08733;K08733	GO:0005634//nucleus	GO:0003677//DNA binding;GO:0005515//protein binding;GO:0042802//identical protein binding;GO:0043565//sequence-specific DNA binding	GO:0006355//regulation of transcription, DNA-templated;GO:0030900//forebrain development
MSTRG.8913	835.67	363.59	76.56	37.76	76.56	37.76	-1.01973	3.95e-44	4.8e-42	--	-	-	-	-	-	-	-	-
ENSDARG00000061951	302	774	1.81	4.51	1.81	4.51	1.31714	4.04e-43	4.72e-41	golgb1	golgin B1 [Source:ZFIN;Acc:ZDB-GENE-030429-9]	-	-	-	-	GO:0005794//Golgi apparatus;GO:0016020//membrane;GO:0016021//integral component of membrane	-	-
ENSDARG00000097819	276	708	2.31	5.75	2.31	5.75	1.31567	1.5e-39	1.55e-37	znf576.1	zinc finger protein 576, tandem duplicate 1 [Source:ZFIN;Acc:ZDB-GENE-131120-125]	-	-	-	-	GO:0005634//nucleus	GO:0003676//nucleic acid binding	GO:0006974//cellular response to DNA damage stimulus
ENSDARG00000071652	289	723	10.03	24.3	10.03	24.3	1.27663	9.56e-39	9.72e-37	rrp8	ribosomal RNA processing 8 [Source:ZFIN;Acc:ZDB-GENE-030131-8898]	-	-	-	-	GO:0005634//nucleus;GO:0005677//chromatin silencing complex;GO:0005730//nucleolus;GO:0033553//rDNA heterochromatin	GO:0008168//methyltransferase activity;GO:0016740//transferase activity;GO:0035064//methylated histone binding	GO:0000183//chromatin silencing at rDNA;GO:0006364//rRNA processing;GO:0032259//methylation;GO:0042149//cellular response to glucose starvation;GO:0046015//regulation of transcription by glucose
ENSDARG00000000489	492	1038	14.55	29.74	14.55	29.74	1.03139	1.3e-38	1.31e-36	upf3b	UPF3B regulator of nonsense mediated mRNA decay [Source:ZFIN;Acc:ZDB-GENE-040426-1630]	Genetic Information Processing;Genetic Information Processing	Translation;Translation	ko03013//RNA transport;ko03015//mRNA surveillance pathway	K14328;K14328	GO:0005730//nucleolus;GO:0005737//cytoplasm	GO:0003676//nucleic acid binding;GO:0003729//mRNA binding	GO:0000184//nuclear-transcribed mRNA catabolic process, nonsense-mediated decay;GO:0045727//positive regulation of translation
ENSDARG00000031894	1215	666	40.01	18.84	40.01	18.84	-1.08656	1.4e-37	1.34e-35	lef1	lymphoid enhancer-binding factor 1 [Source:ZFIN;Acc:ZDB-GENE-990714-26]	Human Diseases;Human Diseases;Human Diseases;Human Diseases;Environmental Information Processing;Human Diseases;Human Diseases;Environmental Information Processing;Organismal Systems;Cellular Processes;Human Diseases;Human Diseases;Human Diseases;Human Diseases;Human Diseases;Human Diseases;Human Diseases	Cancers;Infectious diseases;Cancers;Endocrine and metabolic diseases;Signal transduction;Cancers;Cancers;Signal transduction;Endocrine system;Cellular community - eukaryotes;Cancers;Cancers;Cardiovascular diseases;Cancers;Cancers;Cancers;Cancers	ko05200//Pathways in cancer;ko05132//Salmonella infection;ko05225//Hepatocellular carcinoma;ko04934//Cushing syndrome;ko04310//Wnt signaling pathway;ko05224//Breast cancer;ko05226//Gastric cancer;ko04390//Hippo signaling pathway;ko04916//Melanogenesis;ko04520//Adherens junction;ko05210//Colorectal cancer;ko05215//Prostate cancer;ko05412//Arrhythmogenic right ventricular cardiomyopathy (ARVC);ko05…	K04492;K04492;K04492;K04492;K04492;K04492;K04492;K04492;K04492;K04492;K04492;K04492;K04492;K04492;K04492;K04492;K04492	GO:0005634//nucleus;GO:0005667//transcription factor complex	GO:0000978//RNA polymerase II core promoter proximal region sequence-specific DNA binding;GO:0000981//RNA polymerase II transcription factor activity, sequence-specific DNA binding;GO:0003677//DNA binding;GO:0008013//beta-catenin binding;GO:0008301//DNA binding, bending;GO:0043565//sequence-specific DNA binding;GO:0044212//transcription regulatory region DNA binding	GO:0001755//neural crest cell migration;GO:0001756//somitogenesis;GO:0006355//regulation of transcription, DNA-templated;GO:0006357//regulation of transcription from RNA polymerase II promoter;GO:0010628//positive regulation of gene expression;GO:0016055//Wnt signaling pathway;GO:0021854//hypothalamus development;GO:0021879//forebrain neuron differentiation;GO:0021979//hypothalamus cell different…
ENSDARG00000077589	455	969	22.9	47.25	22.9	47.25	1.04497	4.03e-37	3.71e-35	CR847803.1	uncharacterized LOC103909690 [Source:NCBI gene;Acc:103909690]	Human Diseases;Human Diseases;Cellular Processes;Cellular Processes;Genetic Information Processing;Human Diseases;Human Diseases	Neurodegenerative diseases;Neurodegenerative diseases;Cell growth and death;Transport and catabolism;Folding, sorting and degradation;Endocrine and metabolic diseases;Neurodegenerative disease	ko05010//Alzheimer disease;ko05016//Huntington disease;ko04210//Apoptosis;ko04140//Autophagy - animal;ko04141//Protein processing in endoplasmic reticulum;ko04932//Non-alcoholic fatty liver disease (NAFLD);ko05017//Spinocerebellar ataxia	K08852;K08852;K08852;K08852;K08852;K08852;K08852	-	GO:0005515//protein binding	-
ENSDARG00000094081	455	969	22.9	47.25	22.9	47.25	1.04497	4.03e-37	3.71e-35	BX323880.1	-	Human Diseases;Human Diseases;Cellular Processes;Cellular Processes;Genetic Information Processing;Human Diseases;Human Diseases	Neurodegenerative diseases;Neurodegenerative diseases;Cell growth and death;Transport and catabolism;Folding, sorting and degradation;Endocrine and metabolic diseases;Neurodegenerative disease	ko05010//Alzheimer disease;ko05016//Huntington disease;ko04210//Apoptosis;ko04140//Autophagy - animal;ko04141//Protein processing in endoplasmic reticulum;ko04932//Non-alcoholic fatty liver disease (NAFLD);ko05017//Spinocerebellar ataxia	K08852;K08852;K08852;K08852;K08852;K08852;K08852	-	GO:0005515//protein binding	-
ENSDARG00000032516	356	813	17.33	38.34	17.33	38.34	1.14558	1.32e-36	1.19e-34	rrp36	ribosomal RNA processing 36 [Source:ZFIN;Acc:ZDB-GENE-030131-9751]	-	-	-	-	GO:0005634//nucleus;GO:0005730//nucleolus;GO:0030686//90S preribosome	-	GO:0000462//maturation of SSU-rRNA from tricistronic rRNA transcript (SSU-rRNA, 5.8S rRNA, LSU-rRNA);GO:0000469//cleavage involved in rRNA processing;GO:0006364//rRNA processing;GO:0042254//ribosome biogenesis
ENSDARG00000104262	207.41	572.42	12.34	34.29	12.34	34.29	1.47445	1.51e-36	1.36e-34	si:dkey-56m15.3	si:dkey-56m15.3 [Source:ZFIN;Acc:ZDB-GENE-110913-96]	-	-	-	-	GO:0005634//nucleus	GO:0000977//RNA polymerase II regulatory region sequence-specific DNA binding;GO:0003676//nucleic acid binding;GO:0043565//sequence-specific DNA binding	-
ENSDARG00000062590	198	554	1.09	2.3	1.09	2.3	1.07731	2.62e-36	2.33e-34	pleca	plectin a [Source:ZFIN;Acc:ZDB-GENE-030131-8984]	-	-	-	-	GO:0005737//cytoplasm;GO:0005856//cytoskeleton;GO:0005882//intermediate filament;GO:0005925//focal adhesion;GO:0016020//membrane;GO:0016021//integral component of membrane;GO:0030056//hemidesmosome;GO:0042383//sarcolemma;GO:0048471//perinuclear region of cytoplasm	GO:0003779//actin binding;GO:0005198//structural molecule activity;GO:0005200//structural constituent of cytoskeleton;GO:0005515//protein binding;GO:0008307//structural constituent of muscle;GO:0030506//ankyrin binding	GO:0007519//skeletal muscle tissue development;GO:0007626//locomotory behavior;GO:0031581//hemidesmosome assembly;GO:0042060//wound healing;GO:0045104//intermediate filament cytoskeleton organization
MSTRG.7375	741	342	9.18	4.1	9.18	4.1	-1.16287	1.8e-35	1.53e-33	--	uncharacterized protein LOC111193526 [Astyanax mexicanus]	-	-	-	-	-	-	-
MSTRG.17001	811.36	392.12	27.85	13.04	27.85	13.04	-1.09473	2.89e-35	2.4e-33	--	LOW QUALITY PROTEIN: voltage-dependent T-type calcium channel subunit alpha-1I [Rhinatrema bivittatum]	Cellular Processes	Cellular community - eukaryotes	ko04550//Signaling pathways regulating pluripotency of stem cells	K11138	-	-	-
ENSDARG00000104710	102	340	4.4	14.21	4.4	14.21	1.69133	5.33e-29	3.37e-27	psip1a	PC4 and SFRS1 interacting protein 1a [Source:ZFIN;Acc:ZDB-GENE-050522-104]	-	-	-	-	-	GO:0003674//molecular_function	GO:0008150//biological_process
ENSDARG00000005462	723	368	8.92	4.4	8.92	4.4	-1.01954	2.56e-28	1.56e-26	kif4	kinesin family member 4 [Source:ZFIN;Acc:ZDB-GENE-040426-1545]	-	-	-	-	GO:0005871//kinesin complex;GO:0005874//microtubule	GO:0000166//nucleotide binding;GO:0003774//motor activity;GO:0003777//microtubule motor activity;GO:0005524//ATP binding;GO:0008017//microtubule binding;GO:0016887//ATPase activity	GO:0007018//microtubule-based movement;GO:0007052//mitotic spindle organization
ENSDARG00000006939	623	301	13.77	6.44	13.77	6.44	-1.0964	9.54e-28	5.62e-26	tbx16l	T-box transcription factor 16, like [Source:NCBI gene;Acc:30254]	-	-	-	-	GO:0005634//nucleus	GO:0003677//DNA binding;GO:0003700//transcription factor activity, sequence-specific DNA binding	GO:0006355//regulation of transcription, DNA-templated
ENSDARG00000003904	43	212	0.85	4.06	0.85	4.06	2.25594	1.32e-26	7.29e-25	sycp1	synaptonemal complex protein 1 [Source:ZFIN;Acc:ZDB-GENE-040910-6]	-	-	-	-	GO:0000795//synaptonemal complex	-	GO:0007130//synaptonemal complex assembly
ENSDARG00000101324	419	170	24.37	9.58	24.37	9.58	-1.34701	1.91e-26	1.05e-24	apoa1b	apolipoprotein A-Ib [Source:ZFIN;Acc:ZDB-GENE-050302-172]	Organismal Systems;Human Diseases;Organismal Systems;Organismal Systems;Organismal Systems	Endocrine system;Infectious diseases;Digestive system;Digestive system;Digestive system	ko03320//PPAR signaling pathway;ko05143//African trypanosomiasis;ko04979//Cholesterol metabolism;ko04975//Fat digestion and absorption;ko04977//Vitamin digestion and absorption	K08757;K08757;K08757;K08757;K08757	GO:0005576//extracellular region;GO:0034364//high-density lipoprotein particle;GO:0042627//chylomicron	GO:0005543//phospholipid binding;GO:0008289//lipid binding;GO:0015485//cholesterol binding;GO:0060228//phosphatidylcholine-sterol O-acyltransferase activator activity	GO:0006695//cholesterol biosynthetic process;GO:0006869//lipid transport;GO:0010873//positive regulation of cholesterol esterification;GO:0033344//cholesterol efflux;GO:0033700//phospholipid efflux;GO:0034372//very-low-density lipoprotein particle remodeling;GO:0034380//high-density lipoprotein particle assembly;GO:0042157//lipoprotein metabolic process;GO:0042632//cholesterol homeostasis;GO:0043…
MSTRG.13182	162.51	428.65	4.29	10.97	4.29	10.97	1.35451	3.86e-26	2.09e-24	--	gastrula zinc finger protein XlCGF8.2DB-like [Danio rerio]	-	-	-	-	-	GO:0043169//cation binding;GO:0097159//organic cyclic compound binding	-
ENSDARG00000088961	62.6	249.65	4.09	15.81	4.09	15.81	1.95066	5.87e-26	3.11e-24	si:dkey-16p19.5	si:dkey-16p19.5 [Source:ZFIN;Acc:ZDB-GENE-120709-69]	-	-	-	-	-	GO:0003676//nucleic acid binding	-
MSTRG.13468	157.99	418.27	6.27	15.4	6.27	15.4	1.29639	7.78e-26	4.07e-24	--	gastrula zinc finger protein XlCGF57.1 [Danio rerio]	-	-	-	-	-	-	-
ENSDARG00000055723	222.86	521.62	6.59	14.94	6.59	14.94	1.18083	1e-25	5.18e-24	hsp70l	heat shock cognate 70-kd protein, like [Source:ZFIN;Acc:ZDB-GENE-050321-1]	Environmental Information Processing;Cellular Processes;Genetic Information Processing;Organismal Systems;Human Diseases;Human Diseases;Genetic Information Processing;Organismal Systems;Human Diseases;Organismal Systems	Signal transduction;Transport and catabolism;Folding, sorting and degradation;Endocrine system;Infectious diseases;Infectious diseases;Transcription;Immune system;Infectious diseases;Aging	ko04010//MAPK signaling pathway;ko04144//Endocytosis;ko04141//Protein processing in endoplasmic reticulum;ko04915//Estrogen signaling pathway;ko05145//Toxoplasmosis;ko05162//Measles;ko03040//Spliceosome;ko04612//Antigen processing and presentation;ko05134//Legionellosis;ko04213//Longevity regulating pathway - multiple species	K03283;K03283;K03283;K03283;K03283;K03283;K03283;K03283;K03283;K03283	GO:0005634//nucleus;GO:0005737//cytoplasm;GO:0005829//cytosol;GO:0005886//plasma membrane	GO:0000166//nucleotide binding;GO:0005524//ATP binding;GO:0016887//ATPase activity;GO:0031072//heat shock protein binding;GO:0042623//ATPase activity, coupled;GO:0044183//protein binding involved in protein folding;GO:0051082//unfolded protein binding;GO:0051787//misfolded protein binding	GO:0001568//blood vessel development;GO:0006986//response to unfolded protein;GO:0009408//response to heat;GO:0010038//response to metal ion;GO:0016192//vesicle-mediated transport;GO:0034620//cellular response to unfolded protein;GO:0042026//protein refolding;GO:0046686//response to cadmium ion;GO:0051085//chaperone mediated protein folding requiring cofactor;GO:0060216//definitive hemopoiesis
ENSDARG00000099710	118.08	348.54	1.94	5.55	1.94	5.55	1.51643	2.71e-25	1.37e-23	BX284696.1	-	-	-	-	-	-	-	-
MSTRG.3668	309.4	651.34	31.95	65.16	31.95	65.16	1.02817	3.61e-25	1.82e-23	--	-	-	-	-	-	-	-	-
MSTRG.16622	44.17	202.69	2.47	11.31	2.47	11.31	2.19502	3e-24	1.42e-22	--	solute carrier family 2, facilitated glucose transporter member 8-like [Archocentrus centrarchus]	-	-	-	-	-	-	-
ENSDARG00000060010	160	410	1.67	4.13	1.67	4.13	1.30629	3.88e-24	1.83e-22	iqgap2	IQ motif containing GTPase activating protein 2 [Source:ZFIN;Acc:ZDB-GENE-030131-2878]	Cellular Processes	Cell motility	ko04810//Regulation of actin cytoskeleton	K05767	-	GO:0005515//protein binding	GO:0003094//glomerular filtration;GO:0007165//signal transduction;GO:0043087//regulation of GTPase activity;GO:0072015//glomerular visceral epithelial cell development
MSTRG.11803	268.06	86.72	20.2	6.33	20.2	6.33	-1.67408	1.45e-23	6.51e-22	--	-	-	-	-	-	-	-	-
ENSDARG00000044355	164	413	7.85	19.15	7.85	19.15	1.28658	1.68e-23	7.53e-22	CT030712.1	uncharacterized LOC100534830 [Source:NCBI gene;Acc:100534830]	-	-	-	-	GO:0016020//membrane;GO:0016021//integral component of membrane	-	-
ENSDARG00000018061	115	332	5.19	14.52	5.19	14.52	1.48424	1.77e-23	7.89e-22	neil1	nei-like DNA glycosylase 1 [Source:ZFIN;Acc:ZDB-GENE-040426-994]	Genetic Information Processing	Replication and repair	ko03410//Base excision repair	K10567	GO:0005634//nucleus	GO:0003676//nucleic acid binding;GO:0003684//damaged DNA binding;GO:0003906//DNA-(apurinic or apyrimidinic site) lyase activity;GO:0004519//endonuclease activity;GO:0008270//zinc ion binding;GO:0016799//hydrolase activity, hydrolyzing N-glycosyl compounds;GO:0019104//DNA N-glycosylase activity	GO:0006284//base-excision repair;GO:0090305//nucleic acid phosphodiester bond hydrolysis
ENSDARG00000005897	105	309	4.95	14.11	4.95	14.11	1.51122	1.03e-22	4.37e-21	dera	deoxyribose-phosphate aldolase (putative) [Source:ZFIN;Acc:ZDB-GENE-041010-200]	Metabolism;Metabolism	Global and overview maps;Carbohydrate metabolism	ko01100//Metabolic pathways;ko00030//Pentose phosphate pathway	K01619;K01619	GO:0005737//cytoplasm	GO:0003824//catalytic activity;GO:0004139//deoxyribose-phosphate aldolase activity;GO:0016829//lyase activity	GO:0009264//deoxyribonucleotide catabolic process;GO:0016052//carbohydrate catabolic process
ENSDARG00000089966	407.02	179.47	20.41	8.72	20.41	8.72	-1.22688	2.41e-22	1e-20	si:zfos-1505d6.3	si:zfos-1505d6.3 [Source:ZFIN;Acc:ZDB-GENE-120214-22]	-	-	-	-	GO:0005576//extracellular region	-	-
ENSDARG00000104665	633	340	10.27	5.02	10.27	5.02	-1.03268	3.65e-22	1.5e-20	kirrel3l	kirre like nephrin family adhesion molecule 3, like [Source:ZFIN;Acc:ZDB-GENE-070831-1]	-	-	-	-	GO:0005886//plasma membrane;GO:0016020//membrane;GO:0016021//integral component of membrane	-	GO:0007420//brain development;GO:0007520//myoblast fusion;GO:0032836//glomerular basement membrane development;GO:0039021//pronephric glomerulus development;GO:0039022//pronephric duct development;GO:0072015//glomerular visceral epithelial cell development
ENSDARG00000095993	194.47	450.89	8.78	19.73	8.78	19.73	1.1681	3.86e-22	1.58e-20	znf1073	zinc finger protein 1073 [Source:ZFIN;Acc:ZDB-GENE-110913-154]	-	-	-	-	GO:0005634//nucleus	GO:0000977//RNA polymerase II regulatory region sequence-specific DNA binding;GO:0003676//nucleic acid binding;GO:0043565//sequence-specific DNA binding	-
ENSDARG00000001470	202	463	11.19	25.78	11.19	25.78	1.20404	3.88e-22	1.59e-20	mhc1zea	major histocompatibility complex class I ZEA [Source:ZFIN;Acc:ZDB-GENE-070705-176]	-	-	-	-	GO:0005615//extracellular space;GO:0009897//external side of plasma membrane;GO:0016020//membrane;GO:0016021//integral component of membrane	-	-
ENSDARG00000111998	168.46	410.57	8.34	19.84	8.34	19.84	1.25029	4.43e-22	1.8e-20	znf1099	zinc finger protein 1099 [Source:ZFIN;Acc:ZDB-GENE-060503-829]	-	-	-	-	-	GO:0003676//nucleic acid binding	-
MSTRG.4306	133.04	352.62	7.81	20.22	7.81	20.22	1.37239	5.4e-22	2.18e-20	--	zinc finger protein 239-like [Danio rerio]	-	-	-	-	-	-	-
ENSDARG00000071212	125	339	3.07	8.06	3.07	8.06	1.39254	8.15e-22	3.26e-20	p3h1	prolyl 3-hydroxylase 1 [Source:ZFIN;Acc:ZDB-GENE-031010-35]	-	-	-	-	GO:0005783//endoplasmic reticulum	GO:0005506//iron ion binding;GO:0005515//protein binding;GO:0016491//oxidoreductase activity;GO:0016705//oxidoreductase activity, acting on paired donors, with incorporation or reduction of molecular oxygen;GO:0019797//procollagen-proline 3-dioxygenase activity;GO:0031418//L-ascorbic acid binding	GO:0019511//peptidyl-proline hydroxylation;GO:0032963//collagen metabolic process;GO:0055114//oxidation-reduction process
ENSDARG00000092281	227	500	1.94	4.13	1.94	4.13	1.09009	8.39e-22	3.35e-20	flnb	filamin B, beta (actin binding protein 278) [Source:ZFIN;Acc:ZDB-GENE-041026-1]	Environmental Information Processing;Human Diseases;Human Diseases;Cellular Processes	Signal transduction;Cancers;Infectious diseases;Cellular community - eukaryotes	ko04010//MAPK signaling pathway;ko05205//Proteoglycans in cancer;ko05132//Salmonella infection;ko04510//Focal adhesion	K04437;K04437;K04437;K04437	-	GO:0003779//actin binding;GO:0005515//protein binding	GO:0030036//actin cytoskeleton organization;GO:0030154//cell differentiation
ENSDARG00000021343	499	246	9.78	4.67	9.78	4.67	-1.06641	8.82e-22	3.5e-20	wsb1	WD repeat and SOCS box containing 1 [Source:NCBI gene;Acc:323226]	-	-	-	-	-	GO:0005515//protein binding	GO:0016567//protein ubiquitination;GO:0035556//intracellular signal transduction
ENSDARG00000003411	488	240	18.74	8.93	18.74	8.93	-1.06939	1.7e-21	6.6e-20	foxa2	forkhead box A2 [Source:NCBI gene;Acc:30126]	Organismal Systems;Organismal Systems;Human Diseases	Aging;Aging;Endocrine and metabolic diseases	ko04212//Longevity regulating pathway - worm;ko04213//Longevity regulating pathway - multiple species;ko04950//Maturity onset diabetes of the young	K08035;K08035;K08035	GO:0005634//nucleus	GO:0003677//DNA binding;GO:0003700//transcription factor activity, sequence-specific DNA binding;GO:0008134//transcription factor binding;GO:0019904//protein domain specific binding;GO:0043565//sequence-specific DNA binding	GO:0006355//regulation of transcription, DNA-templated
ENSDARG00000099651	793	1274	11.69	24.8	11.69	24.8	1.08507	4.03e-21	1.53e-19	bin3	bridging integrator 3 [Source:ZFIN;Acc:ZDB-GENE-030131-2696]	-	-	-	-	GO:0005737//cytoplasm	GO:0005515//protein binding;GO:0008092//cytoskeletal protein binding;GO:0008289//lipid binding	GO:0006897//endocytosis;GO:0051666//actin cortical patch localization;GO:0097320//membrane tubulation
ENSDARG00000051809	103	295	2.86	7.93	2.86	7.93	1.47131	6.02e-21	2.26e-19	btr12	bloodthirsty-related gene family, member 12 [Source:ZFIN;Acc:ZDB-GENE-060929-548]	-	-	-	-	-	GO:0005515//protein binding;GO:0008270//zinc ion binding;GO:0046872//metal ion binding	-
ENSDARG00000030224	177	411	5.74	12.92	5.74	12.92	1.17048	3.66e-20	1.31e-18	ppp2ca	protein phosphatase 2, catalytic subunit, alpha isozyme [Source:ZFIN;Acc:ZDB-GENE-050417-441]	Environmental Information Processing;Human Diseases;Cellular Processes;Organismal Systems;Organismal Systems;Cellular Processes;Environmental Information Processing;Human Diseases;Environmental Information Processing;Environmental Information Processing;Human Diseases;Cellular Processes;Environmental Information Processing;Environmental Information Processing;Organismal Systems;Genetic Informatio…	Signal transduction;Infectious diseases;Cellular community - eukaryotes;Circulatory system;Nervous system;Transport and catabolism;Signal transduction;Infectious diseases;Signal transduction;Signal transduction;Infectious diseases;Cell growth and death;Signal transduction;Signal transduction;Nervous system;Translation;Signal transduction;Transport and catabolism	ko04151//PI3K-Akt signaling pathway;ko05165//Human papillomavirus infection;ko04530//Tight junction;ko04261//Adrenergic signaling in cardiomyocytes;ko04728//Dopaminergic synapse;ko04140//Autophagy - animal;ko04390//Hippo signaling pathway;ko05160//Hepatitis C;ko04071//Sphingolipid signaling pathway;ko04152//AMPK signaling pathway;ko05142//Chagas disease (American trypanosomiasis);ko04114//Oocyte …	K04382;K04382;K04382;K04382;K04382;K04382;K04382;K04382;K04382;K04382;K04382;K04382;K04382;K04382;K04382;K04382;K04382;K04382	-	GO:0004721//phosphoprotein phosphatase activity;GO:0016787//hydrolase activity	GO:0006470//protein dephosphorylation
ENSDARG00000013719	482	244	15.53	7.32	15.53	7.32	-1.08514	5.21e-20	1.84e-18	gtse1	G-2 and S-phase expressed 1 [Source:ZFIN;Acc:ZDB-GENE-050522-493]	Cellular Processes	Cell growth and death	ko04115//p53 signaling pathway	K10129	GO:0005575//cellular_component	GO:0003674//molecular_function	GO:0008150//biological_process
ENSDARG00000103037	62.4	216.42	0.79	2.67	0.79	2.67	1.75692	7.97e-20	2.78e-18	CR848788.1	-	-	-	-	-	-	GO:0003676//nucleic acid binding;GO:0004523//RNA-DNA hybrid ribonuclease activity	GO:0090502//RNA phosphodiester bond hydrolysis, endonucleolytic
ENSDARG00000068760	7	92	0.11	1.4	0.11	1.4	3.66985	1.12e-19	3.84e-18	tnks1bp1	tankyrase 1 binding protein 1 [Source:NCBI gene;Acc:497601]	-	-	-	-	GO:0005575//cellular_component	GO:0003674//molecular_function	GO:0008150//biological_process
ENSDARG00000100112	118	312	6.83	17.2	6.83	17.2	1.33245	1.62e-19	5.49e-18	znf1118	zinc finger protein 1118 [Source:ZFIN;Acc:ZDB-GENE-131125-21]	-	-	-	-	-	GO:0003676//nucleic acid binding	-
ENSDARG00000057452	168	386	2.32	5.17	2.32	5.17	1.15604	6.24e-19	2.04e-17	ston2	stonin 2 [Source:ZFIN;Acc:ZDB-GENE-050913-137]	-	-	-	-	GO:0098793//presynapse	-	GO:0006897//endocytosis;GO:0030100//regulation of endocytosis;GO:0036465//synaptic vesicle recycling
ENSDARG00000011824	46	179	0.89	3.57	0.89	3.57	2.00405	9.42e-19	3.06e-17	pbxip1b	pre-B-cell leukemia homeobox interacting protein 1b [Source:ZFIN;Acc:ZDB-GENE-070112-2032]	-	-	-	-	GO:0016020//membrane;GO:0016021//integral component of membrane	-	GO:2001106//regulation of Rho guanyl-nucleotide exchange factor activity
ENSDARG00000107425	227.71	472.89	9.49	19.09	9.49	19.09	1.00834	2.04e-18	6.47e-17	si:dkeyp-35e5.10	si:dkeyp-35e5.10 [Source:ZFIN;Acc:ZDB-GENE-110913-63]	-	-	-	-	GO:0005634//nucleus	GO:0000977//RNA polymerase II regulatory region sequence-specific DNA binding;GO:0003676//nucleic acid binding;GO:0043565//sequence-specific DNA binding	-
ENSDARG00000102994	206.73	441.13	7.75	16.02	7.75	16.02	1.04761	2.62e-18	8.19e-17	znf1034	zinc finger protein 1034 [Source:ZFIN;Acc:ZDB-GENE-120703-37]	-	-	-	-	GO:0005634//nucleus	GO:0000977//RNA polymerase II regulatory region sequence-specific DNA binding;GO:0003676//nucleic acid binding;GO:0043565//sequence-specific DNA binding	-
ENSDARG00000096728	0	59.81	0	1.98	0.001	1.98	10.9513	3.78e-18	1.18e-16	cpn1	carboxypeptidase N, polypeptide 1 [Source:ZFIN;Acc:ZDB-GENE-030131-9116]	-	-	-	-	GO:0005615//extracellular space	GO:0004181//metallocarboxypeptidase activity;GO:0008270//zinc ion binding	GO:0001568//blood vessel development;GO:0001889//liver development;GO:0002040//sprouting angiogenesis;GO:0006508//proteolysis;GO:0006518//peptide metabolic process;GO:0016485//protein processing;GO:0071391//cellular response to estrogen stimulus
MSTRG.8914	309.3	134.75	11.27	4.71	11.27	4.71	-1.25869	7.87e-18	2.39e-16	--	crestin [Danio rerio]	-	-	-	-	-	-	-
MSTRG.8163	31	145	5.26	23.84	5.26	23.84	2.18025	8.04e-18	2.44e-16	--	-	-	-	-	-	-	-	-
ENSDARG00000105287	403.03	202	4.78	2.32	4.78	2.32	-1.04289	2.14e-17	6.3e-16	mpp1	membrane protein, palmitoylated 1 [Source:ZFIN;Acc:ZDB-GENE-031113-4]	-	-	-	-	-	GO:0005515//protein binding	-
MSTRG.13664	144.69	340.01	6.03	13.74	6.03	13.74	1.18815	2.39e-17	7.01e-16	--	zinc finger protein 721-like [Danio rerio]	-	-	-	-	-	-	-
ENSDARG00000114558	63.8	203.96	3.35	10.36	3.35	10.36	1.62879	3.83e-17	1.11e-15	si:dkey-233e3.3	si:dkey-233e3.3 [Source:ZFIN;Acc:ZDB-GENE-110914-41]	-	-	-	-	-	GO:0003676//nucleic acid binding	-
ENSDARG00000105549	114	287	2.15	5.23	2.15	5.23	1.28247	6.48e-17	1.85e-15	RIC3	si:ch211-235p24.2 [Source:ZFIN;Acc:ZDB-GENE-160728-28]	-	-	-	-	GO:0016020//membrane;GO:0016021//integral component of membrane;GO:0043005//neuron projection;GO:0043025//neuronal cell body;GO:0043231//intracellular membrane-bounded organelle;GO:0045202//synapse	GO:0033130//acetylcholine receptor binding	GO:0007271//synaptic transmission, cholinergic;GO:0034394//protein localization to cell surface
ENSDARG00000071678	34	145	1.05	4.33	1.05	4.33	2.04398	1.43e-16	4.02e-15	atcaya	ATCAY kinesin light chain interacting caytaxin a [Source:ZFIN;Acc:ZDB-GENE-070705-185]	-	-	-	-	GO:0005737//cytoplasm	GO:0004309//exopolyphosphatase activity	GO:0006798//polyphosphate catabolic process;GO:0006915//apoptotic process;GO:0032222//regulation of synaptic transmission, cholinergic
ENSDARG00000013430	293	131	12.77	5.47	12.77	5.47	-1.22315	2.93e-16	8.03e-15	bhmt	betaine-homocysteine methyltransferase [Source:NCBI gene;Acc:322228]	Metabolism;Metabolism;Metabolism	Global and overview maps;Amino acid metabolism;Amino acid metabolism	ko01100//Metabolic pathways;ko00270//Cysteine and methionine metabolism;ko00260//Glycine, serine and threonine metabolism	K00544;K00544;K00544	-	GO:0008168//methyltransferase activity;GO:0008270//zinc ion binding;GO:0016740//transferase activity;GO:0046872//metal ion binding;GO:0047150//betaine-homocysteine S-methyltransferase activity	GO:0009086//methionine biosynthetic process;GO:0032259//methylation
ENSDARG00000010085	254	105	8.92	3.57	8.92	3.57	-1.32112	4.61e-16	1.23e-14	p4ha2	procollagen-proline, 2-oxoglutarate 4-dioxygenase (proline 4-hydroxylase), alpha polypeptide 2 [Source:ZFIN;Acc:ZDB-GENE-030827-1]	Metabolism;Metabolism	Global and overview maps;Amino acid metabolism	ko01100//Metabolic pathways;ko00330//Arginine and proline metabolism	K00472;K00472	GO:0005783//endoplasmic reticulum	GO:0004656//procollagen-proline 4-dioxygenase activity;GO:0005506//iron ion binding;GO:0005515//protein binding;GO:0016491//oxidoreductase activity;GO:0016702//oxidoreductase activity, acting on single donors with incorporation of molecular oxygen, incorporation of two atoms of oxygen;GO:0016705//oxidoreductase activity, acting on paired donors, with incorporation or reduction of molecular oxygen…	GO:0018401//peptidyl-proline hydroxylation to 4-hydroxy-L-proline;GO:0055114//oxidation-reduction process
ENSDARG00000030012	148	334	3.38	7.02	3.38	7.02	1.05445	6.5e-16	1.71e-14	lrrfip1a	leucine rich repeat (in FLII) interacting protein 1a [Source:ZFIN;Acc:ZDB-GENE-030131-99]	-	-	-	-	-	-	GO:0006355//regulation of transcription, DNA-templated
MSTRG.18057	15.27	100.7	1.82	11.61	1.82	11.61	2.67336	1.02e-15	2.64e-14	--	-	-	-	-	-	-	-	-
MSTRG.1631	239.06	97.14	11.5	4.53	11.5	4.53	-1.34405	1.06e-15	2.73e-14	--	-	-	-	-	-	-	-	-
ENSDARG00000111831	130.96	303.79	6.93	15.56	6.93	15.56	1.16691	2.09e-15	5.24e-14	CR407594.1	-	-	-	-	-	-	GO:0003676//nucleic acid binding	-
ENSDARG00000099767	290	134	5.09	2.31	5.09	2.31	-1.13977	3.38e-15	8.26e-14	fhdc2	FH2 domain containing 2 [Source:ZFIN;Acc:ZDB-GENE-091118-76]	-	-	-	-	-	-	-
ENSDARG00000111716	25.61	119.9	1.22	5.55	1.22	5.55	2.18561	4.14e-15	1.01e-13	si:ch211-162i8.5	si:ch211-162i8.5 [Source:ZFIN;Acc:ZDB-GENE-110914-30]	Human Diseases	Infectious diseases	ko05168//Herpes simplex infection	K09228	GO:0005634//nucleus	GO:0000977//RNA polymerase II regulatory region sequence-specific DNA binding;GO:0003676//nucleic acid binding;GO:0043565//sequence-specific DNA binding	-
ENSDARG00000100262	165.58	353.63	6.47	13.38	6.47	13.38	1.04824	4.28e-15	1.04e-13	BX936382.1	-	-	-	-	-	GO:0005634//nucleus	GO:0000977//RNA polymerase II regulatory region sequence-specific DNA binding;GO:0003676//nucleic acid binding;GO:0043565//sequence-specific DNA binding	-
ENSDARG00000109211	134.96	307.35	5.29	11.67	5.29	11.67	1.14146	5.32e-15	1.28e-13	znf979	zinc finger protein 979 [Source:ZFIN;Acc:ZDB-GENE-110913-140]	-	-	-	-	GO:0005634//nucleus	GO:0000977//RNA polymerase II regulatory region sequence-specific DNA binding;GO:0003676//nucleic acid binding;GO:0043565//sequence-specific DNA binding	-
ENSDARG00000113294	159.01	339.43	6.65	13.75	6.65	13.75	1.04801	1.35e-14	3.16e-13	znf1146	zinc finger protein 1146 [Source:ZFIN;Acc:ZDB-GENE-110914-152]	-	-	-	-	GO:0005634//nucleus	GO:0000977//RNA polymerase II regulatory region sequence-specific DNA binding;GO:0003676//nucleic acid binding;GO:0043565//sequence-specific DNA binding	-
ENSDARG00000103388	129	35	1.79	0.47	1.79	0.47	-1.92923	1.57e-14	3.67e-13	znf609a	zinc finger protein 609a [Source:ZFIN;Acc:ZDB-GENE-030131-6219]	-	-	-	-	GO:0005634//nucleus	GO:0003676//nucleic acid binding	GO:0006357//regulation of transcription from RNA polymerase II promoter
ENSDARG00000020834	40	145	0.53	1.15	0.53	1.15	1.11757	2.54e-14	5.86e-13	si:dkey-230p4.1	si:dkey-230p4.1 [Source:ZFIN;Acc:ZDB-GENE-081104-380]	-	-	-	-	-	-	-
MSTRG.1491	112.59	266.29	9.65	22.11	9.65	22.11	1.1961	3.19e-14	7.29e-13	--	-	-	-	-	-	-	-	-
ENSDARG00000093503	17.67	98	0.72	3.87	0.72	3.87	2.42626	3.26e-14	7.43e-13	rsf1b.1	remodeling and spacing factor 1b, tandem duplicate 1 [Source:ZFIN;Acc:ZDB-GENE-030131-5829]	-	-	-	-	GO:0000123//histone acetyltransferase complex;GO:0000790//nuclear chromatin;GO:0005634//nucleus;GO:0031213//RSF complex	GO:0004402//histone acetyltransferase activity;GO:0042393//histone binding	GO:0006355//regulation of transcription, DNA-templated;GO:0016573//histone acetylation;GO:0045892//negative regulation of transcription, DNA-templated;GO:0045944//positive regulation of transcription from RNA polymerase II promoter
ENSDARG00000007976	65	187	0.96	1.98	0.96	1.98	1.04439	4.37e-14	9.85e-13	si:ch211-220f16.2	si:ch211-220f16.2 [Source:ZFIN;Acc:ZDB-GENE-070912-199]	-	-	-	-	GO:0005794//Golgi apparatus;GO:0016020//membrane;GO:0016021//integral component of membrane	-	-
ENSDARG00000057782	223	94	3.92	1.64	3.92	1.64	-1.25716	5.7e-14	1.27e-12	baz2ba	bromodomain adjacent to zinc finger domain, 2Ba [Source:ZFIN;Acc:ZDB-GENE-070615-37]	-	-	-	-	GO:0005634//nucleus	GO:0003677//DNA binding;GO:0005515//protein binding;GO:0046872//metal ion binding	-
MSTRG.15011	64	184	6.33	17.63	6.33	17.63	1.47776	7.34e-14	1.61e-12	--	ATP-dependent DNA helicase PIF1 [Collichthys lucidus]	-	-	-	-	-	-	-
MSTRG.13202	8.44	75	0.25	2.11	0.25	2.11	3.07724	8.55e-14	1.86e-12	--	gastrula zinc finger protein XlCGF8.2DB-like isoform X4 [Danio rerio]	-	-	-	-	-	-	-
MSTRG.13789	44.61	151.12	1.6	5.25	1.6	5.25	1.71425	9.19e-14	1.99e-12	--	gastrula zinc finger protein XlCGF49.1-like, partial [Danio rerio]	-	-	-	-	-	-	-
ENSDARG00000102791	142.95	309.3	9.77	20.47	9.77	20.47	1.06708	1.03e-13	2.23e-12	zgc:174704	zgc:174704 [Source:ZFIN;Acc:ZDB-GENE-080218-5]	-	-	-	-	GO:0005634//nucleus	GO:0000977//RNA polymerase II regulatory region sequence-specific DNA binding;GO:0003676//nucleic acid binding;GO:0043565//sequence-specific DNA binding	GO:0008150//biological_process
ENSDARG00000039666	216	91	9.06	3.7	9.06	3.7	-1.29199	1.28e-13	2.72e-12	tsta3	tissue specific transplantation antigen P35B [Source:ZFIN;Acc:ZDB-GENE-040722-1]	Metabolism;Metabolism;Metabolism	Global and overview maps;Carbohydrate metabolism;Carbohydrate metabolism	ko01100//Metabolic pathways;ko00520//Amino sugar and nucleotide sugar metabolism;ko00051//Fructose and mannose metabolism	K02377;K02377;K02377	GO:0005575//cellular_component	GO:0003824//catalytic activity;GO:0016491//oxidoreductase activity;GO:0050577//GDP-L-fucose synthase activity;GO:0050662//coenzyme binding	GO:0009226//nucleotide-sugar biosynthetic process;GO:0042350//GDP-L-fucose biosynthetic process;GO:0055114//oxidation-reduction process
ENSDARG00000040510	118	269	5.99	12.88	5.99	12.88	1.1045	1.86e-13	3.86e-12	ca15b	carbonic anhydrase XVb [Source:ZFIN;Acc:ZDB-GENE-040426-2222]	Metabolism;Organismal Systems;Metabolism	Global and overview maps;Excretory system;Energy metabolism	ko01100//Metabolic pathways;ko04964//Proximal tubule bicarbonate reclamation;ko00910//Nitrogen metabolism	K18246;K18246;K18246	GO:0005623//cell	GO:0004089//carbonate dehydratase activity;GO:0008270//zinc ion binding;GO:0046872//metal ion binding	GO:0008354//germ cell migration;GO:0051453//regulation of intracellular pH
ENSDARG00000096000	131.56	289.45	4.18	8.91	4.18	8.91	1.09192	2.24e-13	4.62e-12	si:dkey-29j8.2	si:dkey-29j8.2 [Source:ZFIN;Acc:ZDB-GENE-110913-58]	-	-	-	-	-	GO:0003676//nucleic acid binding	-
MSTRG.13419	70.32	191.75	3.73	12.15	3.73	12.15	1.70371	3.88e-13	7.88e-12	--	gastrula zinc finger protein XlCGF26.1-like [Danio rerio]	-	-	-	-	-	-	-
ENSDARG00000105144	43.39	144.1	1.65	5.32	1.65	5.32	1.68896	3.98e-13	8.06e-12	znf1130	zinc finger protein 1130 [Source:ZFIN;Acc:ZDB-GENE-131122-51]	Human Diseases	Infectious diseases	ko05168//Herpes simplex infection	K09228	GO:0005634//nucleus	GO:0000977//RNA polymerase II regulatory region sequence-specific DNA binding;GO:0003676//nucleic acid binding;GO:0043565//sequence-specific DNA binding	-
MSTRG.14478	99	236	1.42	3.29	1.42	3.29	1.2122	5.8e-13	1.16e-11	--	-	-	-	-	-	-	-	-
ENSDARG00000078399	139	296	2.38	4.9	2.38	4.9	1.04182	8.77e-13	1.73e-11	acsl2	acyl-CoA synthetase long chain family member 2 [Source:ZFIN;Acc:ZDB-GENE-130530-851]	Metabolism;Organismal Systems;Cellular Processes;Organismal Systems;Organismal Systems;Metabolism;Cellular Processes;Metabolism;Metabolism	Global and overview maps;Environmental adaptation;Transport and catabolism;Endocrine system;Endocrine system;Global and overview maps;Cell growth and death;Lipid metabolism;Lipid metabolism	ko01100//Metabolic pathways;ko04714//Thermogenesis;ko04146//Peroxisome;ko04920//Adipocytokine signaling pathway;ko03320//PPAR signaling pathway;ko01212//Fatty acid metabolism;ko04216//Ferroptosis;ko00071//Fatty acid degradation;ko00061//Fatty acid biosynthesis	K01897;K01897;K01897;K01897;K01897;K01897;K01897;K01897;K01897	-	GO:0003824//catalytic activity	-
ENSDARG00000102559	151.71	314.39	13.05	26.2	13.05	26.2	1.00552	1.02e-12	2e-11	si:dkey-16p19.5	si:dkey-16p19.5 [Source:ZFIN;Acc:ZDB-GENE-120709-69]	-	-	-	-	-	GO:0003676//nucleic acid binding	-
ENSDARG00000055436	89	219	1.83	4.36	1.83	4.36	1.25248	1.05e-12	2.04e-11	ftr97	finTRIM family, member 97 [Source:ZFIN;Acc:ZDB-GENE-061026-1]	-	-	-	-	-	GO:0008270//zinc ion binding;GO:0046872//metal ion binding	-
ENSDARG00000102581	103.82	241.1	5.1	11.48	5.1	11.48	1.17055	1.32e-12	2.55e-11	si:dkeyp-44b5.5	si:dkeyp-44b5.5 [Source:ZFIN;Acc:ZDB-GENE-120703-49]	-	-	-	-	GO:0005634//nucleus	GO:0000977//RNA polymerase II regulatory region sequence-specific DNA binding;GO:0003676//nucleic acid binding;GO:0043565//sequence-specific DNA binding	-
ENSDARG00000100653	22.95	103.06	1.82	7.92	1.82	7.92	2.12156	1.41e-12	2.72e-11	si:dkeyp-82b4.6	si:dkeyp-82b4.6 [Source:ZFIN;Acc:ZDB-GENE-110914-71]	-	-	-	-	GO:0005634//nucleus	GO:0000977//RNA polymerase II regulatory region sequence-specific DNA binding;GO:0003676//nucleic acid binding;GO:0043565//sequence-specific DNA binding	-
ENSDARG00000054050	35	126	0.83	2.9	0.83	2.9	1.80487	1.95e-12	3.69e-11	vsig8a	V-set and immunoglobulin domain containing 8a [Source:ZFIN;Acc:ZDB-GENE-050417-338]	Human Diseases	Cardiovascular diseases	ko05416//Viral myocarditis	K06788	GO:0016020//membrane;GO:0016021//integral component of membrane	GO:0003674//molecular_function	-
ENSDARG00000041333	105	241	8.07	17.93	8.07	17.93	1.15173	2.13e-12	4.01e-11	si:dkey-125e8.4	si:dkey-125e8.4 [Source:ZFIN;Acc:ZDB-GENE-160113-103]	-	-	-	-	GO:0016020//membrane;GO:0016021//integral component of membrane	GO:0005525//GTP binding	-
ENSDARG00000076264	93	221	7.99	18.4	7.99	18.4	1.20344	4.1e-12	7.5e-11	zgc:195170	zgc:195170 [Source:ZFIN;Acc:ZDB-GENE-080723-62]	-	-	-	-	-	-	-
MSTRG.13630	50.6	150.72	2.74	8.24	2.74	8.24	1.58847	6.16e-12	1.1e-10	--	gastrula zinc finger protein XlCGF8.2DB-like [Danio rerio]	-	-	-	-	-	GO:0043169//cation binding;GO:0097159//organic cyclic compound binding	-
MSTRG.13166	110.03	245.52	17.26	37.3	17.26	37.3	1.11174	6.19e-12	1.11e-10	--	-	-	-	-	-	-	-	-
ENSDARG00000034503	211	96	2.65	1.17	2.65	1.17	-1.17948	9.3e-12	1.64e-10	per2	period circadian clock 2 [Source:ZFIN;Acc:ZDB-GENE-011220-2]	Human Diseases;Organismal Systems;Human Diseases;Organismal Systems;Organismal Systems	Cancers;Environmental adaptation;Cancers;Environmental adaptation;Environmental adaptation	ko05202//Transcriptional misregulation in cancers;ko04713//Circadian entrainment;ko05221//Acute myeloid leukemia;ko04710//Circadian rhythm;ko04711//Circadian rhythm - fly	K02633;K02633;K02633;K02633;K02633	GO:0005634//nucleus;GO:0005737//cytoplasm	GO:0000976//transcription regulatory region sequence-specific DNA binding;GO:0001222//transcription corepressor binding;GO:0003682//chromatin binding;GO:0005515//protein binding;GO:0008134//transcription factor binding	GO:0000122//negative regulation of transcription from RNA polymerase II promoter;GO:0009409//response to cold;GO:0009411//response to UV;GO:0009416//response to light stimulus;GO:0009648//photoperiodism;GO:0016525//negative regulation of angiogenesis;GO:0032922//circadian regulation of gene expression;GO:0042542//response to hydrogen peroxide;GO:0042753//positive regulation of circadian rhythm;GO…
ENSDARG00000070430	81	200	3.25	7.77	3.25	7.77	1.25747	1.03e-11	1.8e-10	chtopb	chromatin target of PRMT1b [Source:ZFIN;Acc:ZDB-GENE-061013-712]	-	-	-	-	GO:0005575//cellular_component	GO:0003674//molecular_function	GO:0008150//biological_process
ENSDARG00000100825	428	677	15.79	37.1	15.79	37.1	1.23241	1.31e-11	2.27e-10	calm3a	calmodulin 3a (phosphorylase kinase, delta) [Source:ZFIN;Acc:ZDB-GENE-030131-5590]	Human Diseases;Human Diseases;Environmental Information Processing;Environmental Information Processing;Human Diseases;Environmental Information Processing;Environmental Information Processing;Human Diseases;Environmental Information Processing;Human Diseases;Human Diseases;Organismal Systems;Organismal Systems;Human Diseases;Cellular Processes;Organismal Systems;Human Diseases;Environmental Info…	Cancers;Neurodegenerative diseases;Signal transduction;Signal transduction;Infectious diseases;Signal transduction;Signal transduction;Infectious disease: viral;Signal transduction;Infectious diseases;Substance dependence;Circulatory system;Endocrine system;Infectious diseases;Cell growth and death;Nervous system;Cardiovascular diseases;Signal transduction;Circulatory system;Endocrine system;Endo…	ko05200//Pathways in cancer;ko05010//Alzheimer disease;ko04024//cAMP signaling pathway;ko04020//Calcium signaling pathway;ko05163//Human cytomegalovirus infection;ko04015//Rap1 signaling pathway;ko04014//Ras signaling pathway;ko05170//Human immunodeficiency virus 1 infection;ko04022//cGMP - PKG signaling pathway;ko05152//Tuberculosis;ko05034//Alcoholism;ko04261//Adrenergic signaling in cardiomyoc…	K02183;K02183;K02183;K02183;K02183;K02183;K02183;K02183;K02183;K02183;K02183;K02183;K02183;K02183;K02183;K02183;K02183;K02183;K02183;K02183;K02183;K02183;K02183;K02183;K02183;K02183;K02183;K02183;K02183;K02183;K02183;K02183;K02183;K02183;K02183;K02183;K02183;K02183;K02183;K02183;K02183	-	GO:0005509//calcium ion binding;GO:0030234//enzyme regulator activity;GO:0046872//metal ion binding	GO:0000226//microtubule cytoskeleton organization;GO:0019722//calcium-mediated signaling;GO:0050790//regulation of catalytic activity
ENSDARG00000056438	136	48	6.34	2.17	6.34	2.17	-1.54679	1.73e-11	2.98e-10	her9	hairy-related 9 [Source:ZFIN;Acc:ZDB-GENE-011213-1]	Human Diseases;Human Diseases;Human Diseases;Human Diseases;Environmental Information Processing;Genetic Information Processing;Human Diseases	Cancers;Infectious diseases;Infectious diseases;Cancers;Signal transduction;Replication and repair;Endocrine and metabolic diseases	ko05200//Pathways in cancer;ko05165//Human papillomavirus infection;ko05169//Epstein-Barr virus infection;ko05224//Breast cancer;ko04330//Notch signaling pathway;ko03460//Fanconi anemia pathway;ko04950//Maturity onset diabetes of the young	K06054;K06054;K06054;K06054;K06054;K06054;K06054	GO:0005634//nucleus	GO:0000977//RNA polymerase II regulatory region sequence-specific DNA binding;GO:0001227//transcriptional repressor activity, RNA polymerase II transcription regulatory region sequence-specific binding;GO:0003677//DNA binding;GO:0046983//protein dimerization activity	GO:0000122//negative regulation of transcription from RNA polymerase II promoter;GO:0006355//regulation of transcription, DNA-templated;GO:0009952//anterior/posterior pattern specification;GO:0030154//cell differentiation;GO:0050767//regulation of neurogenesis;GO:0050768//negative regulation of neurogenesis
ENSDARG00000103969	40.27	1.23	0.46	0.01	0.46	0.01	-5.52356	2.03e-11	3.48e-10	smyhc2	slow myosin heavy chain 2 [Source:ZFIN;Acc:ZDB-GENE-070822-12]	Environmental Information Processing;Organismal Systems;Human Diseases;Organismal Systems;Organismal Systems;Human Diseases;Human Diseases	Signal transduction;Circulatory system;Cardiovascular diseases;Endocrine system;Circulatory system;Cardiovascular diseases;Cardiovascular diseases	ko04022//cGMP - PKG signaling pathway;ko04261//Adrenergic signaling in cardiomyocytes;ko05414//Dilated cardiomyopathy (DCM);ko04919//Thyroid hormone signaling pathway;ko04260//Cardiac muscle contraction;ko05410//Hypertrophic cardiomyopathy (HCM);ko05416//Viral myocarditis	K17751;K17751;K17751;K17751;K17751;K17751;K17751	GO:0016459//myosin complex	GO:0000166//nucleotide binding;GO:0003774//motor activity;GO:0003779//actin binding;GO:0005515//protein binding;GO:0005524//ATP binding;GO:0051015//actin filament binding	GO:0031444//slow-twitch skeletal muscle fiber contraction
MSTRG.13769	87	206.32	3.56	8.18	3.56	8.18	1.20022	2.09e-11	3.58e-10	--	LOW QUALITY PROTEIN: zinc finger protein 721 [Danio rerio]	-	-	-	-	-	GO:0043169//cation binding;GO:0097159//organic cyclic compound binding	-
MSTRG.11980	69.82	12.56	2.29	0.4	2.29	0.4	-2.51728	2.61e-11	4.41e-10	slc44a2	choline transporter-like protein 2 [Danio rerio]	Human Diseases	Cancers	ko05231//Choline metabolism in cancer	K15377	-	-	-
ENSDARG00000069453	32	113	1.95	5.28	1.95	5.28	1.43706	3.45e-11	5.8e-10	zgc:113314	zgc:113314 [Source:ZFIN;Acc:ZDB-GENE-050913-19]	-	-	-	-	GO:0005575//cellular_component	GO:0003674//molecular_function	GO:0008150//biological_process
ENSDARG00000060434	35	118	0.25	0.81	0.25	0.81	1.69599	6.12e-11	1.01e-09	map1b	microtubule-associated protein 1B [Source:ZFIN;Acc:ZDB-GENE-130530-690]	-	-	-	-	GO:0005829//cytosol;GO:0005874//microtubule;GO:0005875//microtubule associated complex;GO:0030425//dendrite;GO:0042995//cell projection;GO:0043025//neuronal cell body;GO:0045202//synapse	GO:0003779//actin binding;GO:0008017//microtubule binding;GO:0015631//tubulin binding	GO:0000226//microtubule cytoskeleton organization;GO:0001840//neural plate development;GO:0007399//nervous system development;GO:0007409//axonogenesis;GO:0016358//dendrite development;GO:0021915//neural tube development;GO:0031114//regulation of microtubule depolymerization
ENSDARG00000041294	224	109	6.26	3.05	6.26	3.05	-1.03735	6.63e-11	1.09e-09	noxo1a	NADPH oxidase organizer 1a [Source:ZFIN;Acc:ZDB-GENE-030131-9700]	-	-	-	-	-	GO:0005515//protein binding;GO:0016176//superoxide-generating NADPH oxidase activator activity;GO:0035091//phosphatidylinositol binding	GO:0006801//superoxide metabolic process;GO:0043085//positive regulation of catalytic activity
ENSDARG00000007045	595	401	34.09	11.92	34.09	11.92	-1.51596	9.1e-11	1.47e-09	cnot4a	CCR4-NOT transcription complex, subunit 4a [Source:ZFIN;Acc:ZDB-GENE-090313-262]	Genetic Information Processing	Folding, sorting and degradation	ko03018//RNA degradation	K10643	GO:0030014//CCR4-NOT complex	GO:0003676//nucleic acid binding;GO:0003723//RNA binding;GO:0004842//ubiquitin-protein transferase activity;GO:0046872//metal ion binding	GO:0016567//protein ubiquitination
ENSDARG00000111600	0	34.39	0	5.36	0.001	5.36	12.388	1.2e-10	1.9e-09	BX470197.1	-	-	-	-	-	-	-	-
ENSDARG00000004695	108	34	3.21	0.96	3.21	0.96	-1.74147	1.26e-10	2e-09	six4a	SIX homeobox 4a [Source:ZFIN;Acc:ZDB-GENE-010201-2]	Human Diseases	Cancers	ko05202//Transcriptional misregulation in cancers	K15615	GO:0005634//nucleus;GO:0005667//transcription factor complex	GO:0000976//transcription regulatory region sequence-specific DNA binding;GO:0000981//RNA polymerase II transcription factor activity, sequence-specific DNA binding;GO:0003677//DNA binding;GO:0043565//sequence-specific DNA binding	GO:0006355//regulation of transcription, DNA-templated;GO:0006357//regulation of transcription from RNA polymerase II promoter;GO:0045892//negative regulation of transcription, DNA-templated;GO:0048856//anatomical structure development
MSTRG.17554	21	89	0.69	2.83	0.69	2.83	2.03613	1.73e-10	2.7e-09	--	-	-	-	-	-	-	-	-
ENSDARG00000112132	32	109	0.56	1.85	0.56	1.85	1.72403	1.94e-10	3.02e-09	BX470182.1	-	-	-	-	-	-	-	-
MSTRG.11828	9	61	0.25	1.61	0.25	1.61	2.68706	2.39e-10	3.69e-09	Gimap4	interferon-induced very large GTPase 1 [Danio rerio]	-	-	-	-	-	-	-
ENSDARG00000034368	189	88	6.42	2.95	6.42	2.95	-1.12186	2.42e-10	3.74e-09	hexb	hexosaminidase B (beta polypeptide) [Source:ZFIN;Acc:ZDB-GENE-030131-2333]	Metabolism;Cellular Processes;Metabolism;Metabolism;Metabolism;Metabolism;Metabolism;Metabolism	Global and overview maps;Transport and catabolism;Carbohydrate metabolism;Glycan biosynthesis and metabolism;Glycan biosynthesis and metabolism;Glycan biosynthesis and metabolism;Glycan biosynthesis and metabolism;Glycan biosynthesis and metabolism	ko01100//Metabolic pathways;ko04142//Lysosome;ko00520//Amino sugar and nucleotide sugar metabolism;ko00513//Various types of N-glycan biosynthesis;ko00603//Glycosphingolipid biosynthesis - globo and isoglobo series;ko00604//Glycosphingolipid biosynthesis - ganglio series;ko00531//Glycosaminoglycan degradation;ko00511//Other glycan degradation	K12373;K12373;K12373;K12373;K12373;K12373;K12373;K12373	-	GO:0004553//hydrolase activity, hydrolyzing O-glycosyl compounds;GO:0004563//beta-N-acetylhexosaminidase activity;GO:0016787//hydrolase activity;GO:0016798//hydrolase activity, acting on glycosyl bonds	GO:0001525//angiogenesis;GO:0005975//carbohydrate metabolic process;GO:0008152//metabolic process
ENSDARG00000112586	94.63	210.56	3.41	7.35	3.41	7.35	1.10797	2.59e-10	3.97e-09	si:ch211-283l16.1	si:ch211-283l16.1 [Source:ZFIN;Acc:ZDB-GENE-110913-44]	-	-	-	-	GO:0005634//nucleus	GO:0000977//RNA polymerase II regulatory region sequence-specific DNA binding;GO:0003676//nucleic acid binding;GO:0043565//sequence-specific DNA binding	-
ENSDARG00000042990	87	199	3.6	7.97	3.6	7.97	1.14658	2.8e-10	4.27e-09	cyp2p10	cytochrome P450, family 2, subfamily P, polypeptide 10 [Source:ZFIN;Acc:ZDB-GENE-040120-1]	Metabolism;Organismal Systems;Organismal Systems;Organismal Systems;Metabolism;Metabolism	Global and overview maps;Nervous system;Sensory system;Endocrine system;Lipid metabolism;Lipid metabolism	ko01100//Metabolic pathways;ko04726//Serotonergic synapse;ko04750//Inflammatory mediator regulation of TRP channels;ko04913//Ovarian Steroidogenesis;ko00590//Arachidonic acid metabolism;ko00591//Linoleic acid metabolism	K07418;K07418;K07418;K07418;K07418;K07418	GO:0005737//cytoplasm;GO:0043231//intracellular membrane-bounded organelle	GO:0004497//monooxygenase activity;GO:0005506//iron ion binding;GO:0008395//steroid hydroxylase activity;GO:0016491//oxidoreductase activity;GO:0016705//oxidoreductase activity, acting on paired donors, with incorporation or reduction of molecular oxygen;GO:0016712//oxidoreductase activity, acting on paired donors, with incorporation or reduction of molecular oxygen, reduced flavin or flavoprotei…	GO:0006082//organic acid metabolic process;GO:0006805//xenobiotic metabolic process;GO:0042738//exogenous drug catabolic process;GO:0055114//oxidation-reduction process
ENSDARG00000105208	113	38	4.05	1.32	4.05	1.32	-1.61738	2.93e-10	4.46e-09	zgc:85843	zgc:85843 [Source:ZFIN;Acc:ZDB-GENE-040426-2362]	-	-	-	-	GO:0005789//endoplasmic reticulum membrane;GO:0016020//membrane;GO:0016021//integral component of membrane;GO:0033116//endoplasmic reticulum-Golgi intermediate compartment membrane	GO:0003674//molecular_function	GO:0019216//regulation of lipid metabolic process;GO:0055088//lipid homeostasis
MSTRG.8952	50.34	138.39	4.54	12.08	4.54	12.08	1.41186	3.34e-10	5.04e-09	--	-	-	-	-	-	-	-	-
ENSDARG00000094177	25.85	95.24	2.42	8.63	2.42	8.63	1.83435	3.52e-10	5.3e-09	si:ch211-208f21.2	si:ch211-208f21.2 [Source:ZFIN;Acc:ZDB-GENE-110914-134]	-	-	-	-	-	GO:0003676//nucleic acid binding	-
MSTRG.13401	93.41	205.75	4.98	10.36	4.98	10.36	1.05681	4.93e-10	7.31e-09	--	gastrula zinc finger protein XlCGF57.1-like [Danio rerio]	-	-	-	-	-	-	-
MSTRG.17053	92	204	10.32	22.16	10.32	22.16	1.10251	5.83e-10	8.59e-09	--	-	-	-	-	-	-	-	-
ENSDARG00000055589	40	121	3.78	11.07	3.78	11.07	1.5502	6.06e-10	8.9e-09	s100t	S100 calcium binding protein T [Source:ZFIN;Acc:ZDB-GENE-050320-61]	-	-	-	-	GO:0005575//cellular_component	GO:0005509//calcium ion binding;GO:0046872//metal ion binding;GO:0046914//transition metal ion binding	-
MSTRG.13295	112.62	233.47	3.69	7.4	3.69	7.4	1.0039	8.13e-10	1.18e-08	--	gastrula zinc finger protein XlCGF28.1-like, partial [Danio rerio]	-	-	-	-	-	GO:0043169//cation binding;GO:0097159//organic cyclic compound binding	-
ENSDARG00000103346	101.41	214.94	4.78	9.81	4.78	9.81	1.03724	1.07e-09	1.53e-08	si:dkeyp-85d8.5	si:dkeyp-85d8.5 [Source:ZFIN;Acc:ZDB-GENE-110913-144]	Human Diseases	Infectious diseases	ko05168//Herpes simplex infection	K09228	-	GO:0003676//nucleic acid binding	-
ENSDARG00000013613	74	174	3.09	7.04	3.09	7.04	1.18797	1.27e-09	1.8e-08	anxa13l	annexin A13, like [Source:ZFIN;Acc:ZDB-GENE-050522-310]	-	-	-	-	GO:0005575//cellular_component;GO:0005737//cytoplasm	GO:0005509//calcium ion binding;GO:0005544//calcium-dependent phospholipid binding	-
ENSDARG00000019874	37	113	0.73	2.16	0.73	2.16	1.56506	1.33e-09	1.88e-08	hsph1	heat shock 105/110 protein 1 [Source:ZFIN;Acc:ZDB-GENE-120410-4]	Genetic Information Processing	Folding, sorting and degradation	ko04141//Protein processing in endoplasmic reticulum	K09485	GO:0005634//nucleus;GO:0005829//cytosol	-	-
ENSDARG00000076857	208	105	15.64	7.65	15.64	7.65	-1.03171	1.44e-09	2.02e-08	her3	hairy-related 3 [Source:ZFIN;Acc:ZDB-GENE-980526-204]	Human Diseases	Infectious diseases	ko05165//Human papillomavirus infection	K09088	GO:0005634//nucleus	GO:0000977//RNA polymerase II regulatory region sequence-specific DNA binding;GO:0001227//transcriptional repressor activity, RNA polymerase II transcription regulatory region sequence-specific binding;GO:0003677//DNA binding;GO:0046983//protein dimerization activity	GO:0000122//negative regulation of transcription from RNA polymerase II promoter;GO:0006355//regulation of transcription, DNA-templated;GO:0009952//anterior/posterior pattern specification;GO:0030154//cell differentiation;GO:0045892//negative regulation of transcription, DNA-templated;GO:0050767//regulation of neurogenesis;GO:0050768//negative regulation of neurogenesis
ENSDARG00000027501	107	37	1.46	0.49	1.46	0.49	-1.57511	1.7e-09	2.37e-08	usp20	ubiquitin specific peptidase 20 [Source:NCBI gene;Acc:393962]	-	-	-	-	GO:0005737//cytoplasm;GO:0005813//centrosome;GO:0005815//microtubule organizing center;GO:0005856//cytoskeleton;GO:0048471//perinuclear region of cytoplasm	GO:0004197//cysteine-type endopeptidase activity;GO:0004843//thiol-dependent ubiquitin-specific protease activity;GO:0008233//peptidase activity;GO:0008234//cysteine-type peptidase activity;GO:0008270//zinc ion binding;GO:0016787//hydrolase activity;GO:0036459//thiol-dependent ubiquitinyl hydrolase activity;GO:0046872//metal ion binding	GO:0006508//proteolysis;GO:0006511//ubiquitin-dependent protein catabolic process;GO:0006897//endocytosis;GO:0008277//regulation of G-protein coupled receptor protein signaling pathway;GO:0016579//protein deubiquitination;GO:0021551//central nervous system morphogenesis;GO:0070536//protein K63-linked deubiquitination;GO:0071108//protein K48-linked deubiquitination;GO:1904888//cranial skeletal sys…
ENSDARG00000051914	89	196	2.24	5.41	2.24	5.41	1.27213	1.79e-09	2.49e-08	slc14a2	solute carrier family 14 member 2 [Source:ZFIN;Acc:ZDB-GENE-030131-4833]	-	-	-	-	GO:0005886//plasma membrane;GO:0016020//membrane;GO:0016021//integral component of membrane	GO:0004252//serine-type endopeptidase activity;GO:0015204//urea transmembrane transporter activity	GO:0006508//proteolysis;GO:0015840//urea transport;GO:0071918//urea transmembrane transport
ENSDARG00000075253	6	50	0.08	0.66	0.08	0.66	3.04439	1.91e-09	2.64e-08	pik3cb	phosphatidylinositol-4,5-bisphosphate 3-kinase, catalytic subunit beta [Source:ZFIN;Acc:ZDB-GENE-030131-1904]	Metabolism;Human Diseases;Environmental Information Processing;Human Diseases;Human Diseases;Environmental Information Processing;Human Diseases;Human Diseases;Human Diseases;Human Diseases;Environmental Information Processing;Cellular Processes;Environmental Information Processing;Cellular Processes;Human Diseases;Human Diseases;Human Diseases;Human Diseases;Environmental Information Processing;…	Global and overview maps;Cancers;Signal transduction;Infectious diseases;Neurodegenerative diseases;Signal transduction;Infectious diseases;Infectious diseases;Cancers;Infectious diseases;Signal transduction;Cell motility;Signal transduction;Cellular community - eukaryotes;Cancers;Infectious diseases;Infectious disease: viral;Infectious diseases;Signal transduction;Immune system;Cancers;Infectiou…	ko01100//Metabolic pathways;ko05200//Pathways in cancer;ko04151//PI3K-Akt signaling pathway;ko05165//Human papillomavirus infection;ko05010//Alzheimer disease;ko04024//cAMP signaling pathway;ko05131//Shigellosis;ko05168//Herpes simplex infection;ko05205//Proteoglycans in cancer;ko05163//Human cytomegalovirus infection;ko04015//Rap1 signaling pathway;ko04810//Regulation of actin cytoskeleton;ko040…	K00922;K00922;K00922;K00922;K00922;K00922;K00922;K00922;K00922;K00922;K00922;K00922;K00922;K00922;K00922;K00922;K00922;K00922;K00922;K00922;K00922;K00922;K00922;K00922;K00922;K00922;K00922;K00922;K00922;K00922;K00922;K00922;K00922;K00922;K00922;K00922;K00922;K00922;K00922;K00922;K00922;K00922;K00922;K00922;K00922;K00922;K00922;K00922;K00922;K00922;K00922;K00922;K00922;K00922;K00922;K00922;K00922;…	GO:0005737//cytoplasm;GO:0005886//plasma membrane;GO:0005942//phosphatidylinositol 3-kinase complex;GO:0016020//membrane	GO:0000166//nucleotide binding;GO:0005524//ATP binding;GO:0016301//kinase activity;GO:0016303//1-phosphatidylinositol-3-kinase activity;GO:0016740//transferase activity;GO:0035005//1-phosphatidylinositol-4-phosphate 3-kinase activity;GO:0052742//phosphatidylinositol kinase activity	GO:0014065//phosphatidylinositol 3-kinase signaling;GO:0016310//phosphorylation;GO:0016477//cell migration;GO:0036092//phosphatidylinositol-3-phosphate biosynthetic process;GO:0046854//phosphatidylinositol phosphorylation;GO:0048015//phosphatidylinositol-mediated signaling
ENSDARG00000041708	346	211	12.18	5.32	12.18	5.32	-1.19502	1.92e-09	2.66e-08	kat14	lysine acetyltransferase 14 [Source:ZFIN;Acc:ZDB-GENE-040718-452]	-	-	-	-	GO:0005671//Ada2/Gcn5/Ada3 transcription activator complex	GO:0004402//histone acetyltransferase activity;GO:0008080//N-acetyltransferase activity	GO:0016573//histone acetylation
ENSDARG00000031891	135	55	4.05	1.67	4.05	1.67	-1.27807	1.97e-09	2.72e-08	tbx1	T-box transcription factor 1 [Source:NCBI gene;Acc:368206]	-	-	-	-	GO:0005634//nucleus	GO:0000977//RNA polymerase II regulatory region sequence-specific DNA binding;GO:0001102//RNA polymerase II activating transcription factor binding;GO:0001228//transcriptional activator activity, RNA polymerase II transcription regulatory region sequence-specific binding;GO:0003677//DNA binding;GO:0003700//transcription factor activity, sequence-specific DNA binding;GO:0005515//protein binding;GO…	GO:0000122//negative regulation of transcription from RNA polymerase II promoter;GO:0001708//cell fate specification;GO:0001755//neural crest cell migration;GO:0001947//heart looping;GO:0003143//embryonic heart tube morphogenesis;GO:0006355//regulation of transcription, DNA-templated;GO:0007275//multicellular organism development;GO:0007507//heart development;GO:0014032//neural crest cell develop…
ENSDARG00000020072	18	76	0.36	1.48	0.36	1.48	2.03953	2.08e-09	2.86e-08	thbs4b	thrombospondin 4b [Source:NCBI gene;Acc:252850]	Environmental Information Processing;Human Diseases;Cellular Processes;Cellular Processes;Environmental Information Processing;Human Diseases	Signal transduction;Infectious diseases;Cellular community - eukaryotes;Transport and catabolism;Signaling molecules and interaction;Infectious diseases	ko04151//PI3K-Akt signaling pathway;ko05165//Human papillomavirus infection;ko04510//Focal adhesion;ko04145//Phagosome;ko04512//ECM-receptor interaction;ko05144//Malaria	K04659;K04659;K04659;K04659;K04659;K04659	GO:0005576//extracellular region	GO:0005509//calcium ion binding	GO:0007155//cell adhesion
ENSDARG00000115593	33	105	1.47	4.53	1.47	4.53	1.62369	2.16e-09	2.97e-08	CR847895.1	-	Human Diseases	Infectious diseases	ko05168//Herpes simplex infection	K09228	-	GO:0003676//nucleic acid binding	-
ENSDARG00000100434	103.43	215.14	4.42	8.91	4.42	8.91	1.01138	2.47e-09	3.36e-08	znf1091	zinc finger protein 1091 [Source:ZFIN;Acc:ZDB-GENE-110913-111]	-	-	-	-	-	GO:0003676//nucleic acid binding	-
ENSDARG00000102254	99	208	2.68	5.38	2.68	5.38	1.00537	3.63e-09	4.87e-08	pycr1a	pyrroline-5-carboxylate reductase 1a [Source:ZFIN;Acc:ZDB-GENE-040426-1675]	Metabolism;Metabolism;Metabolism	Global and overview maps;Global and overview maps;Amino acid metabolism	ko01100//Metabolic pathways;ko01230//Biosynthesis of amino acids;ko00330//Arginine and proline metabolism	K00286;K00286;K00286	GO:0005575//cellular_component	GO:0004735//pyrroline-5-carboxylate reductase activity;GO:0016491//oxidoreductase activity	GO:0006561//proline biosynthetic process;GO:0008652//cellular amino acid biosynthetic process;GO:0055114//oxidation-reduction process;GO:0055129//L-proline biosynthetic process
ENSDARG00000087545	187	93	13.86	6.68	13.86	6.68	-1.05301	4.46e-09	5.89e-08	fbxo42	F-box protein 42 [Source:ZFIN;Acc:ZDB-GENE-030131-7399]	-	-	-	-	-	-	-
ENSDARG00000096045	36	108.03	1.21	3.43	1.21	3.43	1.5032	5.02e-09	6.58e-08	si:ch73-263o4.4	si:ch73-263o4.4 [Source:ZFIN;Acc:ZDB-GENE-110914-210]	-	-	-	-	-	GO:0003941//L-serine ammonia-lyase activity;GO:0004794//L-threonine ammonia-lyase activity;GO:0030170//pyridoxal phosphate binding	GO:0006520//cellular amino acid metabolic process;GO:0006565//L-serine catabolic process;GO:0006567//threonine catabolic process
ENSDARG00000079393	129	53	2.15	0.86	2.15	0.86	-1.32193	5.51e-09	7.19e-08	tmprss15	transmembrane serine protease 15 [Source:ZFIN;Acc:ZDB-GENE-091204-83]	-	-	-	-	GO:0016020//membrane	GO:0004252//serine-type endopeptidase activity;GO:0005044//scavenger receptor activity;GO:0005515//protein binding;GO:0008233//peptidase activity;GO:0008236//serine-type peptidase activity;GO:0016787//hydrolase activity	GO:0006508//proteolysis;GO:0006897//endocytosis
ENSDARG00000012446	33	102	1.28	2.65	1.28	2.65	1.04985	7.38e-09	9.5e-08	zgc:113057	zgc:113057 [Source:ZFIN;Acc:ZDB-GENE-050508-3]	-	-	-	-	GO:0005575//cellular_component	GO:0003723//RNA binding;GO:0004540//ribonuclease activity	GO:0008150//biological_process;GO:0090501//RNA phosphodiester bond hydrolysis
ENSDARG00000007358	43	119	1.12	3	1.12	3	1.42146	8.87e-09	1.13e-07	cxcr3.1	chemokine (C-X-C motif) receptor 3, tandem duplicate 1 [Source:ZFIN;Acc:ZDB-GENE-060130-38]	Environmental Information Processing;Organismal Systems;Environmental Information Processing	Signaling molecules and interaction;Immune system;Signaling molecules and interaction	ko04060//Cytokine-cytokine receptor interaction;ko04062//Chemokine signaling pathway;ko04061//Viral protein interaction with cytokine and cytokine receptor	K04188;K04188;K04188	GO:0005623//cell;GO:0009897//external side of plasma membrane;GO:0016020//membrane;GO:0016021//integral component of membrane	GO:0004930//G-protein coupled receptor activity;GO:0004950//chemokine receptor activity;GO:0016493//C-C chemokine receptor activity;GO:0016494//C-X-C chemokine receptor activity;GO:0019956//chemokine binding;GO:0019957//C-C chemokine binding	GO:0002685//regulation of leukocyte migration;GO:0006935//chemotaxis;GO:0006954//inflammatory response;GO:0006955//immune response;GO:0007165//signal transduction;GO:0007186//G-protein coupled receptor signaling pathway;GO:0007204//positive regulation of cytosolic calcium ion concentration;GO:0019722//calcium-mediated signaling;GO:0060326//cell chemotaxis;GO:0070098//chemokine-mediated signaling …
ENSDARG00000102060	95	199	4.25	8.63	4.25	8.63	1.0219	9.58e-09	1.22e-07	C25H11orf49	zgc:92873 [Source:NCBI gene;Acc:436752]	-	-	-	-	-	-	-
ENSDARG00000100234	32.92	101.46	0.55	1.64	0.55	1.64	1.57619	1.11e-08	1.4e-07	BX511246.1	-	-	-	-	-	-	-	-
ENSDARG00000114396	25.03	87.49	1.32	4.54	1.32	4.54	1.78215	1.2e-08	1.52e-07	znf1017	zinc finger protein 1017 [Source:ZFIN;Acc:ZDB-GENE-110914-38]	-	-	-	-	-	GO:0003676//nucleic acid binding;GO:0003677//DNA binding	-
ENSDARG00000057586	186	95	1.98	0.98	1.98	0.98	-1.01465	1.41e-08	1.76e-07	sall3b	spalt-like transcription factor 3b [Source:ZFIN;Acc:ZDB-GENE-030131-9140]	-	-	-	-	GO:0005634//nucleus	GO:0003676//nucleic acid binding;GO:0003700//transcription factor activity, sequence-specific DNA binding	GO:0006355//regulation of transcription, DNA-templated
ENSDARG00000036295	44	119	0.88	2.3	0.88	2.3	1.38606	1.61e-08	2e-07	golga7ba	golgin A7 family, member Ba [Source:ZFIN;Acc:ZDB-GENE-050417-14]	-	-	-	-	GO:0002178//palmitoyltransferase complex	GO:0019706//protein-cysteine S-palmitoyltransferase activity	GO:0006612//protein targeting to membrane;GO:0018230//peptidyl-L-cysteine S-palmitoylation
ENSDARG00000062445	191	99	6.32	3.03	6.32	3.03	-1.06061	1.71e-08	2.12e-07	pias1b	protein inhibitor of activated STAT, 1b [Source:ZFIN;Acc:ZDB-GENE-050419-202]	Human Diseases;Environmental Information Processing;Genetic Information Processing	Infectious diseases;Signal transduction;Folding, sorting and degradation	ko05160//Hepatitis C;ko04630//Jak-STAT signaling pathway;ko04120//Ubiquitin mediated proteolysis	K04706;K04706;K04706	GO:0005634//nucleus	GO:0001085//RNA polymerase II transcription factor binding;GO:0003712//transcription cofactor activity;GO:0008270//zinc ion binding;GO:0061665//SUMO ligase activity	GO:0006357//regulation of transcription from RNA polymerase II promoter;GO:0016925//protein sumoylation
ENSDARG00000114554	106	40	1.78	0.65	1.78	0.65	-1.45337	1.83e-08	2.25e-07	cdx1a	caudal type homeobox 1a [Source:ZFIN;Acc:ZDB-GENE-050510-1]	-	-	-	-	GO:0005634//nucleus	GO:0003677//DNA binding;GO:0043565//sequence-specific DNA binding	GO:0001756//somitogenesis;GO:0006355//regulation of transcription, DNA-templated;GO:0007275//multicellular organism development;GO:0009948//anterior/posterior axis specification;GO:0009952//anterior/posterior pattern specification;GO:0021903//rostrocaudal neural tube patterning;GO:0021906//hindbrain-spinal cord boundary formation;GO:0030097//hemopoiesis;GO:0031016//pancreas development;GO:0048384…
MSTRG.11503	86	184	5.61	11.63	5.61	11.63	1.05178	1.83e-08	2.25e-07	--	Retrovirus-related Pol polyprotein from transposon 17.6 [Takifugu flavidus]	-	-	-	-	-	-	-
MSTRG.2740	85.99	184	4.27	8.87	4.27	8.87	1.0547	1.83e-08	2.25e-07	--	uncharacterized protein LOC113075981 [Carassius auratus]	-	-	-	-	-	-	-
ENSDARG00000037245	65.68	151.83	2.72	6.54	2.72	6.54	1.26568	2.09e-08	2.54e-07	trmo	tRNA methyltransferase O [Source:ZFIN;Acc:ZDB-GENE-051023-15]	-	-	-	-	GO:0005575//cellular_component	GO:0016426//tRNA (adenine) methyltransferase activity;GO:0016430//tRNA (adenine-N6-)-methyltransferase activity	GO:0008150//biological_process;GO:0030488//tRNA methylation
ENSDARG00000010791	55	11	0.94	0.18	0.94	0.18	-2.38466	2.26e-08	2.73e-07	dla	deltaA [Source:NCBI gene;Acc:30131]	Human Diseases;Human Diseases;Human Diseases;Organismal Systems;Environmental Information Processing	Cancers;Cancers;Drug resistance;Immune system;Signal transduction	ko05200//Pathways in cancer;ko05224//Breast cancer;ko01522//Endocrine resistance;ko04658//Th1 and Th2 cell differentiation;ko04330//Notch signaling pathway	K06051;K06051;K06051;K06051;K06051	GO:0016020//membrane;GO:0016021//integral component of membrane	GO:0005509//calcium ion binding	GO:0007154//cell communication;GO:0007219//Notch signaling pathway;GO:0007275//multicellular organism development
ENSDARG00000076487	43	116	2.16	6	2.16	6	1.47393	2.71e-08	3.25e-07	haao	3-hydroxyanthranilate 3,4-dioxygenase [Source:NCBI gene;Acc:492518]	Metabolism;Metabolism	Global and overview maps;Amino acid metabolism	ko01100//Metabolic pathways;ko00380//Tryptophan metabolism	K00452;K00452	GO:0005737//cytoplasm	GO:0000334//3-hydroxyanthranilate 3,4-dioxygenase activity;GO:0005506//iron ion binding;GO:0008198//ferrous iron binding;GO:0016491//oxidoreductase activity;GO:0046872//metal ion binding;GO:0051213//dioxygenase activity	GO:0006569//tryptophan catabolic process;GO:0009435//NAD biosynthetic process;GO:0019363//pyridine nucleotide biosynthetic process;GO:0019805//quinolinate biosynthetic process;GO:0034354//'de novo' NAD biosynthetic process from tryptophan;GO:0043420//anthranilate metabolic process;GO:0055114//oxidation-reduction process
ENSDARG00000056638	9	52	0.32	1.79	0.32	1.79	2.48382	3.22e-08	3.83e-07	pir	pirin [Source:ZFIN;Acc:ZDB-GENE-040718-288]	-	-	-	-	GO:0005634//nucleus	GO:0008127//quercetin 2,3-dioxygenase activity	GO:0030224//monocyte differentiation;GO:0055114//oxidation-reduction process
ENSDARG00000076934	69	155	1.24	2.69	1.24	2.69	1.11727	3.31e-08	3.93e-07	wdr60	WD repeat domain 60 [Source:ZFIN;Acc:ZDB-GENE-140821-1]	-	-	-	-	GO:0005868//cytoplasmic dynein complex	GO:0005515//protein binding;GO:0045503//dynein light chain binding;GO:0045504//dynein heavy chain binding	GO:0007018//microtubule-based movement;GO:0010970//establishment of localization by movement along microtubule;GO:2000582//positive regulation of ATP-dependent microtubule motor activity, plus-end-directed
ENSDARG00000076490	174	88	3.92	1.92	3.92	1.92	-1.02975	3.46e-08	4.09e-07	ankrd40	ankyrin repeat domain 40 [Source:ZFIN;Acc:ZDB-GENE-120612-2]	-	-	-	-	-	GO:0005515//protein binding	-
MSTRG.5085	66	17	4.6	1.15	4.6	1.15	-2	3.72e-08	4.38e-07	Klf10	Krueppel-like factor 10 [Danio rerio]	-	-	-	-	-	-	-
ENSDARG00000093405	43	115	1.85	4.8	1.85	4.8	1.37551	3.92e-08	4.6e-07	casp6a	caspase 6, apoptosis-related cysteine peptidase a [Source:ZFIN;Acc:ZDB-GENE-030825-4]	Cellular Processes	Cell growth and death	ko04210//Apoptosis	K04396	GO:0005737//cytoplasm	GO:0004197//cysteine-type endopeptidase activity;GO:0008234//cysteine-type peptidase activity;GO:0097153//cysteine-type endopeptidase activity involved in apoptotic process;GO:0097200//cysteine-type endopeptidase activity involved in execution phase of apoptosis	GO:0006508//proteolysis;GO:0006915//apoptotic process;GO:0097194//execution phase of apoptosis
ENSDARG00000074910	62	15	1.23	0.25	1.23	0.25	-2.29866	3.97e-08	4.65e-07	crtc2	CREB regulated transcription coactivator 2 [Source:ZFIN;Acc:ZDB-GENE-030131-2214]	-	-	-	-	GO:0005634//nucleus;GO:0005737//cytoplasm	GO:0008140//cAMP response element binding protein binding	GO:0032793//positive regulation of CREB transcription factor activity;GO:0045944//positive regulation of transcription from RNA polymerase II promoter;GO:0051289//protein homotetramerization
ENSDARG00000007277	58	13	2.79	0.62	2.79	0.62	-2.16993	4.01e-08	4.7e-07	myf5	myogenic factor 5 [Source:ZFIN;Acc:ZDB-GENE-000616-6]	Cellular Processes	Cellular community - eukaryotes	ko04550//Signaling pathways regulating pluripotency of stem cells	K18484	GO:0005634//nucleus;GO:0005654//nucleoplasm;GO:0005730//nucleolus	GO:0000978//RNA polymerase II core promoter proximal region sequence-specific DNA binding;GO:0000981//RNA polymerase II transcription factor activity, sequence-specific DNA binding;GO:0001228//transcriptional activator activity, RNA polymerase II transcription regulatory region sequence-specific binding;GO:0003677//DNA binding;GO:0046983//protein dimerization activity	GO:0002074//extraocular skeletal muscle development;GO:0006355//regulation of transcription, DNA-templated;GO:0007498//mesoderm development;GO:0007517//muscle organ development;GO:0007519//skeletal muscle tissue development;GO:0014032//neural crest cell development;GO:0035914//skeletal muscle cell differentiation;GO:0043282//pharyngeal muscle development;GO:0045663//positive regulation of myoblas…
ENSDARG00000092228	55	133	3.09	7.23	3.09	7.23	1.22639	4.79e-08	5.54e-07	si:dkey-27p18.3	si:dkey-27p18.3 [Source:ZFIN;Acc:ZDB-GENE-060526-287]	-	-	-	-	-	-	-
ENSDARG00000018653	39	107	2.51	6.67	2.51	6.67	1.41	4.96e-08	5.72e-07	acot7	acyl-CoA thioesterase 7 [Source:ZFIN;Acc:ZDB-GENE-040912-42]	Metabolism;Metabolism	Lipid metabolism;Lipid metabolism	ko00062//Fatty acid elongation;ko01040//Biosynthesis of unsaturated fatty acids	K17360;K17360	GO:0005654//nucleoplasm;GO:0005829//cytosol	GO:0000062//fatty-acyl-CoA binding;GO:0016290//palmitoyl-CoA hydrolase activity;GO:0016790//thiolester hydrolase activity;GO:0036042//long-chain fatty acyl-CoA binding;GO:0047617//acyl-CoA hydrolase activity	GO:0006631//fatty acid metabolic process;GO:0006637//acyl-CoA metabolic process;GO:1900535//palmitic acid biosynthetic process
ENSDARG00000060954	161	80	4.05	1.93	4.05	1.93	-1.06932	5.5e-08	6.31e-07	tmcc1b	transmembrane and coiled-coil domain family 1b [Source:ZFIN;Acc:ZDB-GENE-061013-154]	-	-	-	-	GO:0012505//endomembrane system;GO:0016020//membrane;GO:0016021//integral component of membrane	GO:0003674//molecular_function	GO:0008150//biological_process
ENSDARG00000071084	152	73	2.53	1.18	2.53	1.18	-1.10035	6.07e-08	6.92e-07	wipf1b	WAS/WASL interacting protein family, member 1b [Source:ZFIN;Acc:ZDB-GENE-110815-1]	Human Diseases;Cellular Processes;Human Diseases	Infectious diseases;Transport and catabolism;Infectious disease: bacterial	ko05130//Pathogenic Escherichia coli infection;ko04144//Endocytosis;ko05135//Yersinia infection	K19475;K19475;K19475	GO:0005884//actin filament	GO:0003779//actin binding;GO:0051015//actin filament binding	GO:0000147//actin cortical patch assembly;GO:0006897//endocytosis;GO:0008360//regulation of cell shape;GO:0030048//actin filament-based movement;GO:0051127//positive regulation of actin nucleation;GO:0051666//actin cortical patch localization
MSTRG.13846	10.94	54.67	0.41	1.97	0.41	1.97	2.2645	6.31e-08	7.16e-07	--	gastrula zinc finger protein XlCGF8.2DB-like, partial [Danio rerio]	-	-	-	-	-	-	-
ENSDARG00000105137	74.21	161.32	3.09	6.51	3.09	6.51	1.07505	7.74e-08	8.69e-07	zgc:173705	zgc:173705 [Source:ZFIN;Acc:ZDB-GENE-080212-6]	-	-	-	-	GO:0005634//nucleus	GO:0000977//RNA polymerase II regulatory region sequence-specific DNA binding;GO:0003676//nucleic acid binding;GO:0043565//sequence-specific DNA binding	GO:0008150//biological_process
ENSDARG00000016263	277	169	4.42	2.13	4.42	2.13	-1.05319	8.23e-08	9.21e-07	zdhhc5a	zinc finger DHHC-type containing 5a [Source:ZFIN;Acc:ZDB-GENE-090312-92]	-	-	-	-	GO:0016020//membrane;GO:0016021//integral component of membrane	GO:0016409//palmitoyltransferase activity;GO:0016740//transferase activity;GO:0016746//transferase activity, transferring acyl groups;GO:0019706//protein-cysteine S-palmitoyltransferase activity	GO:0018345//protein palmitoylation
ENSDARG00000018281	84	175	4.75	9.59	4.75	9.59	1.0136	8.36e-08	9.35e-07	cfap161	cilia and flagella associated protein 161 [Source:NCBI gene;Acc:550471]	-	-	-	-	-	-	-
MSTRG.13754	66	147	2.53	5.45	2.53	5.45	1.10712	1.04e-07	1.15e-06	--	probable syndecan [Danio rerio]	-	-	-	-	-	-	-
MSTRG.14156	61.51	141.22	2.27	5.04	2.27	5.04	1.15073	1.08e-07	1.19e-06	--	gastrula zinc finger protein XlCGF8.2DB-like [Danio rerio]	-	-	-	-	-	GO:0043169//cation binding;GO:0097159//organic cyclic compound binding	-
ENSDARG00000004712	134	62	1.48	0.66	1.48	0.66	-1.16506	1.1e-07	1.2e-06	tbr1b	T-box brain transcription factor 1b [Source:ZFIN;Acc:ZDB-GENE-000323-1]	-	-	-	-	GO:0005634//nucleus	GO:0000977//RNA polymerase II regulatory region sequence-specific DNA binding;GO:0001102//RNA polymerase II activating transcription factor binding;GO:0001228//transcriptional activator activity, RNA polymerase II transcription regulatory region sequence-specific binding;GO:0003677//DNA binding;GO:0003700//transcription factor activity, sequence-specific DNA binding	GO:0000122//negative regulation of transcription from RNA polymerase II promoter;GO:0001708//cell fate specification;GO:0001947//heart looping;GO:0006355//regulation of transcription, DNA-templated;GO:0010975//regulation of neuron projection development;GO:0021902//commitment of neuronal cell to specific neuron type in forebrain;GO:0045944//positive regulation of transcription from RNA polymerase…
ENSDARG00000094478	56	132	5.87	13.35	5.87	13.35	1.18541	1.11e-07	1.22e-06	si:ch1073-75o15.4	si:ch1073-75o15.4 [Source:ZFIN;Acc:ZDB-GENE-100922-199]	-	-	-	-	-	GO:0030246//carbohydrate binding	-
ENSDARG00000103436	56	132	0.72	1.64	0.72	1.64	1.18763	1.11e-07	1.22e-06	BX548028.1	-	-	-	-	-	-	GO:0003676//nucleic acid binding;GO:0004523//RNA-DNA hybrid ribonuclease activity	GO:0090502//RNA phosphodiester bond hydrolysis, endonucleolytic
ENSDARG00000102062	95.17	189.44	4.68	9.84	4.68	9.84	1.07215	1.24e-07	1.35e-06	si:dkeyp-82h4.3	si:dkeyp-82h4.3 [Source:ZFIN;Acc:ZDB-GENE-120709-17]	-	-	-	-	-	GO:0003676//nucleic acid binding	-
ENSDARG00000111506	123	55	8.86	3.84	8.86	3.84	-1.2062	1.31e-07	1.42e-06	BX470259.1	gastrula zinc finger protein XlCGF8.2DB-like [Source:NCBI gene;Acc:101886309]	-	-	-	-	-	GO:0003676//nucleic acid binding	-
ENSDARG00000088307	139	66	2.29	1.05	2.29	1.05	-1.12496	1.46e-07	1.57e-06	mrtfba	myocardin related transcription factor Ba [Source:ZFIN;Acc:ZDB-GENE-130531-36]	-	-	-	-	-	-	GO:0051145//smooth muscle cell differentiation
ENSDARG00000009885	74	157	1.92	3.94	1.92	3.94	1.03709	1.68e-07	1.79e-06	sult3st1	sulfotransferase family 3, cytosolic sulfotransferase 1 [Source:ZFIN;Acc:ZDB-GENE-061207-52]	-	-	-	-	-	GO:0008146//sulfotransferase activity;GO:0016740//transferase activity	-
ENSDARG00000090232	11	53	0.25	1.15	0.25	1.15	2.20163	1.74e-07	1.85e-06	clpb	ClpB homolog, mitochondrial AAA ATPase chaperonin [Source:ZFIN;Acc:ZDB-GENE-150227-1]	Organismal Systems	Aging	ko04213//Longevity regulating pathway - multiple species	K03695	-	-	GO:0001966//thigmotaxis;GO:0021549//cerebellum development;GO:0060322//head development
ENSDARG00000060729	154	78	2.6	1.27	2.6	1.27	-1.03368	1.91e-07	2.02e-06	trim8b	tripartite motif containing 8b [Source:ZFIN;Acc:ZDB-GENE-030131-4325]	-	-	-	-	GO:0005634//nucleus	-	-
ENSDARG00000090949	95	37	1.54	0.42	1.54	0.42	-1.87447	1.91e-07	2.02e-06	dlg5b.1	discs, large homolog 5b (Drosophila), tandem duplicate 1 [Source:ZFIN;Acc:ZDB-GENE-120206-4]	-	-	-	-	-	GO:0005515//protein binding	GO:0042981//regulation of apoptotic process
ENSDARG00000063570	235	139	6.35	2.7	6.35	2.7	-1.2338	1.93e-07	2.03e-06	dyrk1aa	dual-specificity tyrosine-(Y)-phosphorylation regulated kinase 1A, a [Source:ZFIN;Acc:ZDB-GENE-050302-29]	-	-	-	-	GO:0005634//nucleus	GO:0003713//transcription coactivator activity;GO:0004672//protein kinase activity;GO:0004674//protein serine/threonine kinase activity;GO:0004712//protein serine/threonine/tyrosine kinase activity;GO:0005524//ATP binding	GO:0006468//protein phosphorylation;GO:0007420//brain development;GO:0018105//peptidyl-serine phosphorylation;GO:0018107//peptidyl-threonine phosphorylation;GO:0045893//positive regulation of transcription, DNA-templated;GO:0046777//protein autophosphorylation
ENSDARG00000115655	47.19	115.5	2.06	5.76	2.06	5.76	1.48342	2.51e-07	2.62e-06	znf1078	zinc finger protein 1078 [Source:ZFIN;Acc:ZDB-GENE-080218-3]	-	-	-	-	GO:0005634//nucleus	GO:0000977//RNA polymerase II regulatory region sequence-specific DNA binding;GO:0003676//nucleic acid binding;GO:0043565//sequence-specific DNA binding	GO:0008150//biological_process
ENSDARG00000055530	143	70	1.75	0.83	1.75	0.83	-1.07617	2.57e-07	2.67e-06	sertad2b	SERTA domain containing 2b [Source:ZFIN;Acc:ZDB-GENE-030616-569]	-	-	-	-	-	-	-
MSTRG.10733	65.86	143.66	6.95	14.68	6.95	14.68	1.07877	2.66e-07	2.76e-06	--	-	-	-	-	-	-	-	-
ENSDARG00000052610	86	32	5.43	1.96	5.43	1.96	-1.4701	2.68e-07	2.78e-06	olig4	oligodendrocyte transcription factor 4 [Source:ZFIN;Acc:ZDB-GENE-030131-3580]	-	-	-	-	-	GO:0003700//transcription factor activity, sequence-specific DNA binding;GO:0046983//protein dimerization activity	GO:0006355//regulation of transcription, DNA-templated;GO:0021778//oligodendrocyte cell fate specification;GO:0030182//neuron differentiation;GO:0042552//myelination;GO:0045664//regulation of neuron differentiation;GO:0048709//oligodendrocyte differentiation
ENSDARG00000001818	11	51.4	0.13	0.59	0.13	0.59	2.1822	2.89e-07	2.97e-06	c3b.2	complement component c3b, tandem duplicate 2 [Source:ZFIN;Acc:ZDB-GENE-030131-3063]	-	-	-	-	GO:0005576//extracellular region;GO:0005615//extracellular space	GO:0004866//endopeptidase inhibitor activity;GO:0005515//protein binding	GO:0010951//negative regulation of endopeptidase activity
ENSDARG00000055974	52	123	3.74	8.56	3.74	8.56	1.19457	3.03e-07	3.11e-06	tpmt.1	thiopurine S-methyltransferase, tandem duplicate 1 [Source:NCBI gene;Acc:436842]	Metabolism	Xenobiotics biodegradation and metabolism	ko00983//Drug metabolism - other enzymes	K00569	-	GO:0008119//thiopurine S-methyltransferase activity;GO:0008757//S-adenosylmethionine-dependent methyltransferase activity	-
ENSDARG00000098876	34.24	93.76	1.18	3.13	1.18	3.13	1.40738	3.24e-07	3.32e-06	si:dkey-199m13.5	si:dkey-199m13.5 [Source:ZFIN;Acc:ZDB-GENE-110913-174]	-	-	-	-	-	GO:0003676//nucleic acid binding	-
ENSDARG00000011961	25	79	1.18	3.47	1.18	3.47	1.55615	3.51e-07	3.56e-06	csrp2	cysteine and glycine-rich protein 2 [Source:ZFIN;Acc:ZDB-GENE-040426-1863]	-	-	-	-	GO:0005737//cytoplasm	GO:0046872//metal ion binding	GO:0030036//actin cytoskeleton organization
ENSDARG00000087299	165.79	87.21	4.73	2.33	4.73	2.33	-1.02151	3.51e-07	3.57e-06	armc9	armadillo repeat containing 9 [Source:NCBI gene;Acc:100334308]	-	-	-	-	GO:0036064//ciliary basal body	-	GO:0060271//cilium morphogenesis
MSTRG.14164	6.32	42.73	0.25	1.65	0.25	1.65	2.72247	3.73e-07	3.78e-06	--	gastrula zinc finger protein XlCGF57.1 [Danio rerio]	-	-	-	-	-	-	-
MSTRG.4586	52	122	0.74	1.68	0.74	1.68	1.18286	4.23e-07	4.25e-06	ARHGEF5	PREDICTED: zinc finger CCCH domain-containing protein 13-like isoform X2 [Sinocyclocheilus anshuiensis]	-	-	-	-	-	-	-
ENSDARG00000109869	64.65	140.44	5.47	11.52	5.47	11.52	1.07453	4.3e-07	4.31e-06	zgc:174719	zgc:174719 [Source:ZFIN;Acc:ZDB-GENE-080213-13]	-	-	-	-	GO:0005634//nucleus;GO:0005737//cytoplasm	GO:0008017//microtubule binding	GO:0008150//biological_process
ENSDARG00000069305	66	20	2.16	0.63	2.16	0.63	-1.77761	4.55e-07	4.54e-06	si:ch211-203k16.3	si:ch211-203k16.3 [Source:ZFIN;Acc:ZDB-GENE-041014-290]	-	-	-	-	-	-	-
ENSDARG00000056314	53.32	13.61	0.8	0.2	0.8	0.2	-2	4.65e-07	4.63e-06	a2ml	alpha-2-macroglobulin-like [Source:ZFIN;Acc:ZDB-GENE-090212-1]	-	-	-	-	GO:0005576//extracellular region;GO:0005615//extracellular space	GO:0004866//endopeptidase inhibitor activity	GO:0001889//liver development;GO:0010951//negative regulation of endopeptidase activity
ENSDARG00000111106	57	129	1.1	2.41	1.1	2.41	1.13153	4.81e-07	4.78e-06	arl3l1	ADP ribosylation factor like GTPase 3, like 1 [Source:ZFIN;Acc:ZDB-GENE-040426-1649]	-	-	-	-	GO:0005737//cytoplasm;GO:0015630//microtubule cytoskeleton	GO:0000166//nucleotide binding;GO:0005525//GTP binding	GO:0048841//regulation of axon extension involved in axon guidance;GO:0060271//cilium morphogenesis
ENSDARG00000093994	31.58	88.29	1.37	3.71	1.37	3.71	1.43724	5.06e-07	5.01e-06	znf1058	zinc finger protein 1058 [Source:ZFIN;Acc:ZDB-GENE-110913-168]	-	-	-	-	GO:0005634//nucleus	GO:0000977//RNA polymerase II regulatory region sequence-specific DNA binding;GO:0003676//nucleic acid binding;GO:0043565//sequence-specific DNA binding	-
ENSDARG00000093048	132	64	9.69	4.51	9.69	4.51	-1.10337	5.28e-07	5.21e-06	si:ch211-158d24.4	si:ch211-158d24.4 [Source:ZFIN;Acc:ZDB-GENE-081104-141]	-	-	-	-	GO:0005576//extracellular region;GO:0016020//membrane;GO:0016021//integral component of membrane	GO:0005164//tumor necrosis factor receptor binding;GO:0005515//protein binding	GO:0006915//apoptotic process;GO:0006955//immune response;GO:0007165//signal transduction
ENSDARG00000092702	133	65.58	26.78	12.79	26.78	12.79	-1.06614	6.06e-07	5.94e-06	si:dkeyp-20e4.8	si:dkeyp-20e4.8 [Source:ZFIN;Acc:ZDB-GENE-050208-356]	-	-	-	-	-	-	-
ENSDARG00000092471	44.78	109.92	2.26	5.36	2.26	5.36	1.24591	6.96e-07	6.77e-06	si:dkey-7j22.1	si:dkey-7j22.1 [Source:ZFIN;Acc:ZDB-GENE-131119-62]	-	-	-	-	-	GO:0003676//nucleic acid binding	-
ENSDARG00000062688	49	116	0.88	2.66	0.88	2.66	1.59585	7.01e-07	6.81e-06	gpnmb	glycoprotein (transmembrane) nmb [Source:ZFIN;Acc:ZDB-GENE-060503-106]	-	-	-	-	GO:0005887//integral component of plasma membrane;GO:0016020//membrane;GO:0016021//integral component of membrane	-	-
ENSDARG00000102418	14	56	0.54	2.09	0.54	2.09	1.95247	7.22e-07	6.99e-06	enc2	ectodermal-neural cortex 2 [Source:ZFIN;Acc:ZDB-GENE-131014-1]	-	-	-	-	GO:0031463//Cul3-RING ubiquitin ligase complex	GO:0005515//protein binding	GO:0006446//regulation of translational initiation;GO:0016567//protein ubiquitination
ENSDARG00000095502	64.59	139.26	5.15	10.76	5.15	10.76	1.06303	7.92e-07	7.64e-06	si:dkey-286h21.1	si:dkey-286h21.1 [Source:ZFIN;Acc:ZDB-GENE-091116-5]	-	-	-	-	-	-	-
ENSDARG00000068288	30	85	1.39	3.38	1.39	3.38	1.28194	8.61e-07	8.27e-06	lamc2	laminin, gamma 2 [Source:ZFIN;Acc:ZDB-GENE-110222-3]	Human Diseases;Environmental Information Processing;Human Diseases;Cellular Processes;Human Diseases;Human Diseases;Human Diseases;Environmental Information Processing	Cancers;Signal transduction;Infectious diseases;Cellular community - eukaryotes;Infectious diseases;Infectious diseases;Cancers;Signaling molecules and interaction	ko05200//Pathways in cancer;ko04151//PI3K-Akt signaling pathway;ko05165//Human papillomavirus infection;ko04510//Focal adhesion;ko05146//Amoebiasis;ko05145//Toxoplasmosis;ko05222//Small cell lung cancer;ko04512//ECM-receptor interaction	K06246;K06246;K06246;K06246;K06246;K06246;K06246;K06246	GO:0005604//basement membrane	-	GO:0008045//motor neuron axon guidance;GO:0009887//organ morphogenesis;GO:0009888//tissue development;GO:0016358//dendrite development
ENSDARG00000003219	80	161	2.85	5.85	2.85	5.85	1.03747	9.25e-07	8.85e-06	bin2a	bridging integrator 2a [Source:ZFIN;Acc:ZDB-GENE-041114-126]	-	-	-	-	GO:0001891//phagocytic cup;GO:0002102//podosome;GO:0005737//cytoplasm;GO:0005886//plasma membrane	GO:0005515//protein binding;GO:0005543//phospholipid binding	GO:0006911//phagocytosis, engulfment;GO:0071800//podosome assembly;GO:0097320//membrane tubulation
ENSDARG00000112647	64.35	138	9.65	20.04	9.65	20.04	1.05428	1.07e-06	1.02e-05	si:dkey-108k21.24	si:dkey-108k21.24 [Source:ZFIN;Acc:ZDB-GENE-131121-40]	Human Diseases;Human Diseases;Human Diseases;Human Diseases	Infectious diseases;Cancers;Substance dependence;Immune diseases	ko05131//Shigellosis;ko05202//Transcriptional misregulation in cancers;ko05034//Alcoholism;ko05322//Systemic lupus erythematosus	K11253;K11253;K11253;K11253	GO:0000786//nucleosome;GO:0005634//nucleus;GO:0005694//chromosome	GO:0003677//DNA binding;GO:0046982//protein heterodimerization activity	-
ENSDARG00000103420	14	55	0.67	2.56	0.67	2.56	1.93391	1.15e-06	1.09e-05	si:dkey-56m15.5	si:dkey-56m15.5 [Source:ZFIN;Acc:ZDB-GENE-110913-134]	Human Diseases	Infectious diseases	ko05168//Herpes simplex infection	K09228	-	GO:0003676//nucleic acid binding	-
ENSDARG00000011410	25	76	1.39	4.1	1.39	4.1	1.56054	1.18e-06	1.12e-05	aadat	aminoadipate aminotransferase [Source:ZFIN;Acc:ZDB-GENE-111229-1]	Metabolism;Metabolism;Metabolism;Metabolism;Metabolism	Global and overview maps;Amino acid metabolism;Amino acid metabolism;Global and overview maps;Amino acid metabolism	ko01100//Metabolic pathways;ko00310//Lysine degradation;ko00380//Tryptophan metabolism;ko01210//2-Oxocarboxylic acid metabolism;ko00300//Lysine biosynthesis	K00825;K00825;K00825;K00825;K00825	-	GO:0003824//catalytic activity;GO:0008483//transaminase activity;GO:0016212//kynurenine-oxoglutarate transaminase activity;GO:0030170//pyridoxal phosphate binding	GO:0009058//biosynthetic process;GO:0097052//L-kynurenine metabolic process;GO:1901605//alpha-amino acid metabolic process
ENSDARG00000017590	59	129	3.09	6.55	3.09	6.55	1.08389	1.21e-06	1.14e-05	nit2	nitrilase family, member 2 [Source:NCBI gene;Acc:402904]	Metabolism;Metabolism	Global and overview maps;Amino acid metabolism	ko01100//Metabolic pathways;ko00250//Alanine, aspartate and glutamate metabolism	K13566;K13566	-	-	GO:0006807//nitrogen compound metabolic process
ENSDARG00000115547	35	92	1.55	3.95	1.55	3.95	1.34958	1.23e-06	1.15e-05	CABZ01026681.1	-	-	-	-	-	GO:0016020//membrane;GO:0016021//integral component of membrane	-	-
ENSDARG00000057790	85	34	2.29	0.89	2.29	0.89	-1.36347	1.36e-06	1.27e-05	ankrd6a	ankyrin repeat domain 6a [Source:ZFIN;Acc:ZDB-GENE-120525-1]	-	-	-	-	GO:0005634//nucleus;GO:0005737//cytoplasm	GO:0005515//protein binding	GO:0046330//positive regulation of JNK cascade;GO:0090090//negative regulation of canonical Wnt signaling pathway
ENSDARG00000019265	126	62	1.56	0.75	1.56	0.75	-1.05658	1.38e-06	1.29e-05	zbtb39	zinc finger and BTB domain containing 39 [Source:ZFIN;Acc:ZDB-GENE-130822-1]	-	-	-	-	-	GO:0003676//nucleic acid binding;GO:0005515//protein binding	-
ENSDARG00000057273	1	24	0.03	0.78	0.03	0.78	4.70044	1.57e-06	1.45e-05	alox5a	arachidonate 5-lipoxygenase a [Source:ZFIN;Acc:ZDB-GENE-090311-47]	Metabolism;Organismal Systems;Human Diseases;Organismal Systems;Organismal Systems;Metabolism	Global and overview maps;Nervous system;Infectious diseases;Immune system;Endocrine system;Lipid metabolism	ko01100//Metabolic pathways;ko04726//Serotonergic synapse;ko05145//Toxoplasmosis;ko04664//Fc epsilon RI signaling pathway;ko04913//Ovarian Steroidogenesis;ko00590//Arachidonic acid metabolism	K00461;K00461;K00461;K00461;K00461;K00461	GO:0005635//nuclear envelope;GO:0005829//cytosol;GO:0005886//plasma membrane	GO:0004051//arachidonate 5-lipoxygenase activity;GO:0004464//leukotriene-C4 synthase activity;GO:0005506//iron ion binding;GO:0005515//protein binding;GO:0008391//arachidonic acid monooxygenase activity;GO:0016491//oxidoreductase activity;GO:0016702//oxidoreductase activity, acting on single donors with incorporation of molecular oxygen, incorporation of two atoms of oxygen;GO:0046872//metal ion …	GO:0019369//arachidonic acid metabolic process;GO:0019372//lipoxygenase pathway;GO:0034440//lipid oxidation;GO:0051122//hepoxilin biosynthetic process;GO:0055114//oxidation-reduction process
ENSDARG00000033706	60.69	131.06	1.56	3.15	1.56	3.15	1.01381	1.58e-06	1.46e-05	adora2aa	adenosine A2a receptor a [Source:ZFIN;Acc:ZDB-GENE-080723-28]	Environmental Information Processing;Environmental Information Processing;Environmental Information Processing;Environmental Information Processing;Human Diseases;Organismal Systems;Human Diseases	Signaling molecules and interaction;Signal transduction;Signal transduction;Signal transduction;Substance dependence;Circulatory system;Neurodegenerative diseases	ko04080//Neuroactive ligand-receptor interaction;ko04024//cAMP signaling pathway;ko04020//Calcium signaling pathway;ko04015//Rap1 signaling pathway;ko05034//Alcoholism;ko04270//Vascular smooth muscle contraction;ko05012//Parkinson disease	K04266;K04266;K04266;K04266;K04266;K04266;K04266	GO:0005886//plasma membrane;GO:0016020//membrane;GO:0016021//integral component of membrane	GO:0001609//G-protein coupled adenosine receptor activity;GO:0004930//G-protein coupled receptor activity	GO:0001973//adenosine receptor signaling pathway;GO:0007165//signal transduction;GO:0007186//G-protein coupled receptor signaling pathway;GO:0060047//heart contraction;GO:0060784//regulation of cell proliferation involved in tissue homeostasis;GO:0061469//regulation of type B pancreatic cell proliferation
ENSDARG00000010482	36.13	6.02	1.61	0.2	1.61	0.2	-3.00899	1.67e-06	1.54e-05	prg4a	proteoglycan 4a [Source:ZFIN;Acc:ZDB-GENE-030131-8295]	-	-	-	-	GO:0005575//cellular_component	GO:0005044//scavenger receptor activity;GO:0030247//polysaccharide binding	GO:0006897//endocytosis;GO:0006955//immune response
ENSDARG00000071662	15	56	0.83	2.98	0.83	2.98	1.84413	1.72e-06	1.58e-05	si:rp71-36a1.3	si:rp71-36a1.3 [Source:ZFIN;Acc:ZDB-GENE-050208-566]	-	-	-	-	GO:0016020//membrane;GO:0016021//integral component of membrane	-	-
ENSDARG00000031983	48	12	1.36	0.33	1.36	0.33	-2.04307	2.04e-06	1.85e-05	six4b	SIX homeobox 4b [Source:ZFIN;Acc:ZDB-GENE-010201-1]	Human Diseases	Cancers	ko05202//Transcriptional misregulation in cancers	K15615	GO:0005634//nucleus;GO:0005667//transcription factor complex	GO:0000976//transcription regulatory region sequence-specific DNA binding;GO:0000981//RNA polymerase II transcription factor activity, sequence-specific DNA binding;GO:0003677//DNA binding;GO:0043565//sequence-specific DNA binding	GO:0006355//regulation of transcription, DNA-templated;GO:0006357//regulation of transcription from RNA polymerase II promoter;GO:0045892//negative regulation of transcription, DNA-templated;GO:0048856//anatomical structure development
MSTRG.13746	11.48	49.68	0.35	1.47	0.35	1.47	2.07039	2.04e-06	1.85e-05	--	gastrula zinc finger protein XlCGF57.1-like [Danio rerio]	-	-	-	-	-	GO:0043169//cation binding	-
ENSDARG00000103554	1535	1310	15.25	38.82	15.25	38.82	1.34799	2.24e-06	2.02e-05	notch1a	notch receptor 1a [Source:NCBI gene;Acc:30718]	Human Diseases;Human Diseases;Human Diseases;Human Diseases;Organismal Systems;Organismal Systems;Human Diseases;Organismal Systems;Environmental Information Processing;Human Diseases;Organismal Systems	Cancers;Infectious diseases;Cancers;Cancers;Endocrine system;Development and regeneration;Drug resistance;Immune system;Signal transduction;Neurodegenerative diseases;Development	ko05200//Pathways in cancer;ko05165//Human papillomavirus infection;ko05206//MicroRNAs in cancer;ko05224//Breast cancer;ko04919//Thyroid hormone signaling pathway;ko04361//Axon regeneration;ko01522//Endocrine resistance;ko04658//Th1 and Th2 cell differentiation;ko04330//Notch signaling pathway;ko05020//Prion diseases;ko04320//Dorso-ventral axis formation	K02599;K02599;K02599;K02599;K02599;K02599;K02599;K02599;K02599;K02599;K02599	GO:0016020//membrane;GO:0016021//integral component of membrane	GO:0005509//calcium ion binding;GO:0005515//protein binding;GO:0038023//signaling receptor activity	GO:0006355//regulation of transcription, DNA-templated;GO:0007219//Notch signaling pathway;GO:0007275//multicellular organism development;GO:0030154//cell differentiation;GO:0050793//regulation of developmental process
ENSDARG00000068190	57.31	17.34	2.11	0.62	2.11	0.62	-1.7669	2.28e-06	2.05e-05	pimr188	Pim proto-oncogene, serine/threonine kinase, related 188 [Source:ZFIN;Acc:ZDB-GENE-081104-101]	-	-	-	-	GO:0005737//cytoplasm	GO:0004672//protein kinase activity;GO:0004674//protein serine/threonine kinase activity;GO:0005524//ATP binding	GO:0006468//protein phosphorylation;GO:0007346//regulation of mitotic cell cycle;GO:0043066//negative regulation of apoptotic process;GO:0046777//protein autophosphorylation
ENSDARG00000006877	57	124	2	4.22	2	4.22	1.07724	2.33e-06	2.09e-05	enpp4	ectonucleotide pyrophosphatase/phosphodiesterase 4 [Source:NCBI gene;Acc:550586]	Metabolism;Metabolism	Global and overview maps;Nucleotide metabolism	ko01100//Metabolic pathways;ko00230//Purine metabolism	K18424;K18424	GO:0005886//plasma membrane;GO:0016020//membrane;GO:0016021//integral component of membrane	GO:0003824//catalytic activity;GO:0016787//hydrolase activity;GO:0046872//metal ion binding;GO:0047710//bis(5'-adenosyl)-triphosphatase activity	GO:0007596//blood coagulation;GO:0007599//hemostasis;GO:0030194//positive regulation of blood coagulation
ENSDARG00000099260	16	57	1.39	4.78	1.39	4.78	1.78193	2.49e-06	2.23e-05	PITPNC1	phosphatidylinositol transfer protein cytoplasmic 1a [Source:NCBI gene;Acc:563621]	-	-	-	-	GO:0005737//cytoplasm	GO:0005548//phospholipid transporter activity;GO:0008526//phosphatidylinositol transporter activity;GO:0035091//phosphatidylinositol binding	GO:0015914//phospholipid transport
ENSDARG00000102824	55	16	0.8	0.23	0.8	0.23	-1.79837	2.49e-06	2.23e-05	pcdh10b	protocadherin 10b [Source:ZFIN;Acc:ZDB-GENE-030721-4]	-	-	-	-	GO:0005886//plasma membrane;GO:0005887//integral component of plasma membrane;GO:0016020//membrane;GO:0016021//integral component of membrane	GO:0005509//calcium ion binding	GO:0001756//somitogenesis;GO:0007155//cell adhesion;GO:0007156//homophilic cell adhesion via plasma membrane adhesion molecules;GO:0021794//thalamus development;GO:0048339//paraxial mesoderm development
ENSDARG00000094668	65.11	134.78	3.51	7.05	3.51	7.05	1.00615	2.62e-06	2.34e-05	si:ch211-51a19.5	si:ch211-51a19.5 [Source:ZFIN;Acc:ZDB-GENE-041014-366]	-	-	-	-	GO:0005634//nucleus;GO:0005737//cytoplasm	GO:0008017//microtubule binding	-
ENSDARG00000063612	86	36	0.87	0.35	0.87	0.35	-1.31366	2.98e-06	2.64e-05	antxr1c	ANTXR cell adhesion molecule 1c [Source:ZFIN;Acc:ZDB-GENE-090514-5]	Organismal Systems	Immune system	ko04621//NOD-like receptor signaling pathway	K20909	GO:0005886//plasma membrane;GO:0009986//cell surface;GO:0016020//membrane;GO:0016021//integral component of membrane	GO:0004888//transmembrane signaling receptor activity;GO:0038023//signaling receptor activity	GO:1901998//toxin transport
ENSDARG00000098438	34	88	1.34	3.36	1.34	3.36	1.32623	2.98e-06	2.64e-05	slc6a6b	solute carrier family 6 member 6b [Source:ZFIN;Acc:ZDB-GENE-030131-3077]	-	-	-	-	GO:0005886//plasma membrane;GO:0005887//integral component of plasma membrane;GO:0016020//membrane;GO:0016021//integral component of membrane;GO:0043005//neuron projection	GO:0005328//neurotransmitter:sodium symporter activity;GO:0005332//gamma-aminobutyric acid:sodium symporter activity;GO:0005369//taurine:sodium symporter activity;GO:0015293//symporter activity;GO:0042165//neurotransmitter binding	GO:0006836//neurotransmitter transport;GO:0015734//taurine transport;GO:0015812//gamma-aminobutyric acid transport;GO:0055085//transmembrane transport
ENSDARG00000030490	13	51	0.12	0.46	0.12	0.46	1.9386	3.12e-06	2.75e-05	sptb	spectrin, beta, erythrocytic [Source:ZFIN;Acc:ZDB-GENE-000906-1]	-	-	-	-	GO:0005737//cytoplasm;GO:0005856//cytoskeleton;GO:0008091//spectrin	GO:0003779//actin binding;GO:0005200//structural constituent of cytoskeleton;GO:0005515//protein binding;GO:0005543//phospholipid binding	GO:0007010//cytoskeleton organization;GO:0035162//embryonic hemopoiesis;GO:0048821//erythrocyte development;GO:0051693//actin filament capping
ENSDARG00000077830	64	133	2.89	5.85	2.89	5.85	1.01737	3.12e-06	2.75e-05	borcs5	BLOC-1 related complex subunit 5 [Source:NCBI gene;Acc:449650]	-	-	-	-	GO:0005764//lysosome;GO:0005765//lysosomal membrane;GO:0005873//plus-end kinesin complex;GO:0016020//membrane;GO:0030672//synaptic vesicle membrane;GO:0031224//intrinsic component of membrane;GO:0098574//cytoplasmic side of lysosomal membrane	GO:0003674//molecular_function	GO:0032418//lysosome localization;GO:0072384//organelle transport along microtubule;GO:1903744//positive regulation of anterograde synaptic vesicle transport
MSTRG.5297	33.71	86.2	7.08	17.54	7.08	17.54	1.30883	3.5e-06	3.07e-05	--	-	-	-	-	-	-	-	-
ENSDARG00000057903	4	31	0.04	0.32	0.04	0.32	3	3.53e-06	3.09e-05	si:ch211-266g18.10	si:ch211-266g18.10 [Source:ZFIN;Acc:ZDB-GENE-131127-188]	-	-	-	-	GO:0016020//membrane;GO:0016021//integral component of membrane;GO:0016529//sarcoplasmic reticulum	GO:0005102//receptor binding	-
ENSDARG00000008218	105	49	5.22	2.38	5.22	2.38	-1.13309	3.68e-06	3.22e-05	znf410	zinc finger protein 410 [Source:ZFIN;Acc:ZDB-GENE-040426-1817]	-	-	-	-	-	GO:0003676//nucleic acid binding	-
MSTRG.4606	52.38	114.72	4.54	9.64	4.54	9.64	1.08634	4.05e-06	3.52e-05	--	-	-	-	-	-	-	-	-
ENSDARG00000056376	42	99	2.66	6.07	2.66	6.07	1.19027	4.48e-06	3.85e-05	ankrd37	ankyrin repeat domain 37 [Source:ZFIN;Acc:ZDB-GENE-070308-1]	-	-	-	-	-	GO:0005515//protein binding	-
ENSDARG00000054054	36.98	91.13	1.41	3.94	1.41	3.94	1.4825	5.27e-06	4.47e-05	zgc:153219	zgc:153219 [Source:ZFIN;Acc:ZDB-GENE-060929-144]	-	-	-	-	GO:0005575//cellular_component	-	-
ENSDARG00000010010	145	80	4.09	1.9	4.09	1.9	-1.1061	5.57e-06	4.71e-05	trim13	tripartite motif containing 13 [Source:NCBI gene;Acc:553630]	-	-	-	-	-	GO:0008270//zinc ion binding;GO:0046872//metal ion binding	-
ENSDARG00000070473	87	38	2.01	0.87	2.01	0.87	-1.20811	6.22e-06	5.23e-05	parp6b	poly (ADP-ribose) polymerase family, member 6b [Source:ZFIN;Acc:ZDB-GENE-080219-1]	-	-	-	-	GO:0005635//nuclear envelope;GO:0005783//endoplasmic reticulum;GO:0071782//endoplasmic reticulum tubular network	GO:0003950//NAD+ ADP-ribosyltransferase activity;GO:0016740//transferase activity;GO:0016757//transferase activity, transferring glycosyl groups;GO:0019900//kinase binding;GO:0043539//protein serine/threonine kinase activator activity	GO:0006471//protein ADP-ribosylation;GO:0030968//endoplasmic reticulum unfolded protein response;GO:0071902//positive regulation of protein serine/threonine kinase activity
ENSDARG00000059836	4	30	0.2	1.43	0.2	1.43	2.83794	6.27e-06	5.26e-05	ddit3	DNA-damage-inducible transcript 3 [Source:ZFIN;Acc:ZDB-GENE-070410-90]	Human Diseases;Environmental Information Processing;Human Diseases;Cellular Processes;Genetic Information Processing;Human Diseases	Neurodegenerative diseases;Signal transduction;Cancers;Cell growth and death;Folding, sorting and degradation;Endocrine and metabolic diseases	ko05010//Alzheimer disease;ko04010//MAPK signaling pathway;ko05202//Transcriptional misregulation in cancers;ko04210//Apoptosis;ko04141//Protein processing in endoplasmic reticulum;ko04932//Non-alcoholic fatty liver disease (NAFLD)	K04452;K04452;K04452;K04452;K04452;K04452	GO:0005737//cytoplasm;GO:0036488//CHOP-C/EBP complex;GO:1990617//CHOP-ATF4 complex;GO:1990622//CHOP-ATF3 complex	GO:0000978//RNA polymerase II core promoter proximal region sequence-specific DNA binding;GO:0001228//transcriptional activator activity, RNA polymerase II transcription regulatory region sequence-specific binding;GO:0003700//transcription factor activity, sequence-specific DNA binding;GO:0008134//transcription factor binding;GO:0046982//protein heterodimerization activity	GO:0000122//negative regulation of transcription from RNA polymerase II promoter;GO:0001666//response to hypoxia;GO:0006355//regulation of transcription, DNA-templated;GO:0006983//ER overload response;GO:0032792//negative regulation of CREB transcription factor activity;GO:0046890//regulation of lipid biosynthetic process;GO:0070059//intrinsic apoptotic signaling pathway in response to endoplasmi…
ENSDARG00000024815	40	95	1.06	2.45	1.06	2.45	1.20872	6.3e-06	5.28e-05	ogfrl2	opioid growth factor receptor-like 2 [Source:ZFIN;Acc:ZDB-GENE-030616-523]	-	-	-	-	GO:0016020//membrane	GO:0004985//opioid receptor activity;GO:0038023//signaling receptor activity	GO:0008150//biological_process;GO:0038003//opioid receptor signaling pathway
ENSDARG00000073789	58	122	0.81	1.65	0.81	1.65	1.02647	6.59e-06	5.51e-05	zmp:0000000735	zmp:0000000735 [Source:ZFIN;Acc:ZDB-GENE-130530-738]	-	-	-	-	GO:0005737//cytoplasm	GO:0005515//protein binding	-
MSTRG.13173	24	70	0.67	1.89	0.67	1.89	1.49615	6.65e-06	5.56e-05	--	gastrula zinc finger protein XlCGF57.1-like [Danio rerio]	Human Diseases	Infectious diseases	ko05168//Herpes simplex infection	K09228	-	GO:0043169//cation binding;GO:0097159//organic cyclic compound binding	-
ENSDARG00000094212	19	60.05	1.73	5.29	1.73	5.29	1.6125	6.67e-06	5.57e-05	si:dkey-179k24.1	si:dkey-179k24.1 [Source:ZFIN;Acc:ZDB-GENE-110914-97]	-	-	-	-	-	-	-
ENSDARG00000098644	79	33	0.61	0.28	0.61	0.28	-1.12338	6.95e-06	5.79e-05	si:ch211-126j24.1	si:ch211-126j24.1 [Source:ZFIN;Acc:ZDB-GENE-050208-133]	-	-	-	-	-	GO:0044325//ion channel binding	GO:0072659//protein localization to plasma membrane
MSTRG.13461	33.43	84.34	3.1	7.59	3.1	7.59	1.29183	7.19e-06	5.97e-05	--	gastrula zinc finger protein XlCGF57.1-like isoform X1 [Danio rerio]	Human Diseases	Infectious diseases	ko05168//Herpes simplex infection	K09228	-	GO:0005488//binding	-
ENSDARG00000015607	14	51	0.28	0.84	0.28	0.84	1.58496	7.3e-06	6.05e-05	si:ch211-220f21.2	si:ch211-220f21.2 [Source:ZFIN;Acc:ZDB-GENE-160113-17]	-	-	-	-	GO:0016020//membrane;GO:0016021//integral component of membrane	-	-
ENSDARG00000079462	18	58	1.28	3.99	1.28	3.99	1.64024	7.52e-06	6.21e-05	si:ch211-131k2.3	si:ch211-131k2.3 [Source:ZFIN;Acc:ZDB-GENE-121214-210]	-	-	-	-	GO:0005634//nucleus;GO:0005737//cytoplasm;GO:0005829//cytosol	GO:0051087//chaperone binding;GO:0051879//Hsp90 protein binding	GO:0006457//protein folding;GO:0051131//chaperone-mediated protein complex assembly
MSTRG.3417	17.26	57.58	0.9	2.91	0.9	2.91	1.69302	7.52e-06	6.21e-05	--	sterile alpha motif domain-containing protein 3-like isoform X1 [Carassius auratus]	-	-	-	-	-	-	-
ENSDARG00000074854	47	13	4.02	1.08	4.02	1.08	-1.89616	7.9e-06	6.49e-05	sh2d1ab	SH2 domain containing 1A duplicate b [Source:ZFIN;Acc:ZDB-GENE-091204-326]	-	-	-	-	-	-	-
ENSDARG00000068840	55	117	3.1	6.48	3.1	6.48	1.06373	8.24e-06	6.75e-05	zgc:66024	zgc:66024 [Source:ZFIN;Acc:ZDB-GENE-040426-1511]	Metabolism;Cellular Processes;Metabolism;Metabolism	Global and overview maps;Transport and catabolism;Global and overview maps;Lipid metabolism	ko01100//Metabolic pathways;ko04142//Lysosome;ko01212//Fatty acid metabolism;ko00062//Fatty acid elongation	K01074;K01074;K01074;K01074	GO:0005764//lysosome;GO:0043231//intracellular membrane-bounded organelle	GO:0008474//palmitoyl-(protein) hydrolase activity;GO:0016790//thiolester hydrolase activity;GO:0098599//palmitoyl hydrolase activity	GO:0098734//macromolecule depalmitoylation
ENSDARG00000063075	80	34	0.79	0.32	0.79	0.32	-1.30378	8.48e-06	6.93e-05	soga1	suppressor of glucose, autophagy associated 1 [Source:ZFIN;Acc:ZDB-GENE-090313-188]	-	-	-	-	GO:0005615//extracellular space	-	GO:0010506//regulation of autophagy
ENSDARG00000063310	80	34	4.05	1.56	4.05	1.56	-1.37638	8.48e-06	6.93e-05	oxr1b	oxidation resistance 1b [Source:ZFIN;Acc:ZDB-GENE-030131-2438]	-	-	-	-	-	-	-
ENSDARG00000103551	3	27	0.02	0.15	0.02	0.15	2.90689	8.55e-06	6.98e-05	rnf213b	Danio rerio ring finger protein 213b (rnf213b), mRNA. [Source:RefSeq mRNA;Acc:NM_001353867]	-	-	-	-	-	GO:0004842//ubiquitin-protein transferase activity;GO:0016887//ATPase activity	GO:0016567//protein ubiquitination
ENSDARG00000038855	40	94	2.62	6.46	2.62	6.46	1.30197	8.81e-06	7.18e-05	chmp5a	charged multivesicular body protein 5a [Source:ZFIN;Acc:ZDB-GENE-060503-60]	Cellular Processes;Cellular Processes	Transport and catabolism;Cell growth and death	ko04144//Endocytosis;ko04217//Necroptosis	K12198;K12198	-	-	GO:0007034//vacuolar transport
ENSDARG00000056554	64	24	1.39	0.5	1.39	0.5	-1.47508	8.88e-06	7.24e-05	rap1gap	RAP1 GTPase activating protein [Source:ZFIN;Acc:ZDB-GENE-080402-9]	-	-	-	-	-	GO:0005096//GTPase activator activity;GO:0030695//GTPase regulator activity	GO:0043547//positive regulation of GTPase activity;GO:0050790//regulation of catalytic activity;GO:0051056//regulation of small GTPase mediated signal transduction
MSTRG.7966	10	43	0.93	3.87	0.93	3.87	2.05703	9.29e-06	7.54e-05	TRAF3IP2	adapter protein CIKS [Danio rerio]	Cellular Processes;Organismal Systems	Cell growth and death;Immune system	ko04218//Cellular senescence;ko04657//IL-17 signaling pathway	K21124;K21124	-	-	-
ENSDARG00000045758	30.93	79.83	0.43	1.07	0.43	1.07	1.3152	9.99e-06	8.05e-05	cracr2ab	calcium release activated channel regulator 2Ab [Source:ZFIN;Acc:ZDB-GENE-041210-94]	-	-	-	-	-	GO:0003924//GTPase activity;GO:0005509//calcium ion binding;GO:0005525//GTP binding	-
ENSDARG00000071357	70	28	1.5	0.58	1.5	0.58	-1.37084	1.06e-05	8.53e-05	map4k3b	mitogen-activated protein kinase kinase kinase kinase 3b [Source:ZFIN;Acc:ZDB-GENE-090428-1]	Environmental Information Processing	Signal transduction	ko04010//MAPK signaling pathway	K04406	GO:0005737//cytoplasm	GO:0000166//nucleotide binding;GO:0004672//protein kinase activity;GO:0004674//protein serine/threonine kinase activity;GO:0005524//ATP binding;GO:0008349//MAP kinase kinase kinase kinase activity;GO:0016301//kinase activity;GO:0016740//transferase activity	GO:0000165//MAPK cascade;GO:0000185//activation of MAPKKK activity;GO:0006468//protein phosphorylation;GO:0007346//regulation of mitotic cell cycle;GO:0016310//phosphorylation;GO:0023014//signal transduction by protein phosphorylation;GO:0031098//stress-activated protein kinase signaling cascade;GO:0032147//activation of protein kinase activity
ENSDARG00000114030	4	29	0.06	0.41	0.06	0.41	2.77259	1.11e-05	8.89e-05	CR759843.2	-	Organismal Systems;Environmental Information Processing;Organismal Systems	Digestive system;Membrane transport;Digestive system	ko04979//Cholesterol metabolism;ko02010//ABC transporters;ko04975//Fat digestion and absorption	K05641;K05641;K05641	-	-	-
ENSDARG00000076214	28	75	0.89	2.3	0.89	2.3	1.36976	1.13e-05	9.01e-05	zgc:165514	zgc:165514 [Source:ZFIN;Acc:ZDB-GENE-041008-169]	-	-	-	-	GO:0005634//nucleus	GO:0003676//nucleic acid binding;GO:0003677//DNA binding;GO:0003700//transcription factor activity, sequence-specific DNA binding	GO:0006355//regulation of transcription, DNA-templated
ENSDARG00000056961	91	42	1.14	0.51	1.14	0.51	-1.16046	1.23e-05	9.75e-05	ccdc30	coiled-coil domain containing 30 [Source:ZFIN;Acc:ZDB-GENE-130530-667]	-	-	-	-	-	-	-
ENSDARG00000104390	13	48	0.38	5.43	0.38	5.43	3.83688	1.25e-05	9.89e-05	sumo2a	small ubiquitin like modifier 2a [Source:ZFIN;Acc:ZDB-GENE-120215-155]	Human Diseases;Genetic Information Processing	Cardiovascular diseases;Translation	ko05418//Fluid shear stress and atherosclerosis;ko03013//RNA transport	K12160;K12160	GO:0005634//nucleus	GO:0005515//protein binding	-
ENSDARG00000112473	49.03	106.93	3.16	6.69	3.16	6.69	1.08208	1.28e-05	0.000100715	BX572103.1	-	-	-	-	-	-	GO:0003676//nucleic acid binding	-
ENSDARG00000089021	16.8	55	1.46	4.64	1.46	4.64	1.66816	1.3e-05	0.000102121	si:dkey-7f16.3	si:dkey-7f16.3 [Source:ZFIN;Acc:ZDB-GENE-131120-59]	-	-	-	-	-	-	-
ENSDARG00000090118	17	55.15	1.03	3.23	1.03	3.23	1.64889	1.3e-05	0.000102121	qdprb2	quinoid dihydropteridine reductase b2 [Source:ZFIN;Acc:ZDB-GENE-070720-19]	Metabolism;Metabolism	Global and overview maps;Metabolism of cofactors and vitamins	ko01100//Metabolic pathways;ko00790//Folate biosynthesis	K00357;K00357	GO:0005737//cytoplasm	GO:0004155//6,7-dihydropteridine reductase activity;GO:0070402//NADPH binding;GO:0070404//NADH binding	GO:0006559//L-phenylalanine catabolic process;GO:0006729//tetrahydrobiopterin biosynthetic process;GO:0055114//oxidation-reduction process
ENSDARG00000078536	63	24	2.36	0.87	2.36	0.87	-1.4397	1.32e-05	0.000103935	si:ch211-158d24.2	si:ch211-158d24.2 [Source:ZFIN;Acc:ZDB-GENE-081105-115]	-	-	-	-	GO:0005604//basement membrane;GO:0016020//membrane;GO:0016021//integral component of membrane	GO:0005201//extracellular matrix structural constituent	GO:0009887//organ morphogenesis;GO:0009888//tissue development;GO:0016477//cell migration;GO:0034446//substrate adhesion-dependent cell spreading
ENSDARG00000034677	54	114	1.54	3.17	1.54	3.17	1.04155	1.33e-05	0.000104461	scel	sciellin [Source:ZFIN;Acc:ZDB-GENE-030616-15]	-	-	-	-	GO:0005737//cytoplasm	GO:0046872//metal ion binding	GO:0008544//epidermis development
ENSDARG00000087556	6	33	0.42	2.23	0.42	2.23	2.40858	1.46e-05	0.00011376	pacrg	PARK2 co-regulated [Source:ZFIN;Acc:ZDB-GENE-041114-100]	-	-	-	-	GO:0005829//cytosol;GO:0031982//vesicle;GO:0043005//neuron projection	GO:0030544//Hsp70 protein binding;GO:0051087//chaperone binding;GO:0051879//Hsp90 protein binding	GO:0060548//negative regulation of cell death
ENSDARG00000112234	86	39	3.77	1.65	3.77	1.65	-1.1921	1.47e-05	0.000114935	endouc	endonuclease, polyU-specific C [Source:NCBI gene;Acc:562040]	-	-	-	-	GO:0005576//extracellular region	GO:0003723//RNA binding;GO:0004518//nuclease activity;GO:0004519//endonuclease activity;GO:0004521//endoribonuclease activity;GO:0016787//hydrolase activity;GO:0046872//metal ion binding	GO:0090305//nucleic acid phosphodiester bond hydrolysis;GO:0090502//RNA phosphodiester bond hydrolysis, endonucleolytic
ENSDARG00000069563	8	37	0.24	1.07	0.24	1.07	2.1565	1.57e-05	0.00012157	zgc:153151	zgc:153151 [Source:ZFIN;Acc:ZDB-GENE-060825-103]	-	-	-	-	GO:0005575//cellular_component	GO:0046872//metal ion binding	-
ENSDARG00000094034	14.56	50.33	1.36	4.54	1.36	4.54	1.73909	1.62e-05	0.000125095	znf1045	zinc finger protein 1045 [Source:ZFIN;Acc:ZDB-GENE-110914-118]	-	-	-	-	GO:0005634//nucleus	GO:0000977//RNA polymerase II regulatory region sequence-specific DNA binding;GO:0003676//nucleic acid binding;GO:0043565//sequence-specific DNA binding	-
ENSDARG00000053232	44	98	1.22	2.64	1.22	2.64	1.11366	1.63e-05	0.00012572	itgb1b.1	integrin, beta 1b.1 [Source:ZFIN;Acc:ZDB-GENE-060803-3]	Human Diseases;Environmental Information Processing;Human Diseases;Human Diseases;Human Diseases;Human Diseases;Environmental Information Processing;Cellular Processes;Cellular Processes;Cellular Processes;Cellular Processes;Organismal Systems;Environmental Information Processing;Human Diseases;Human Diseases;Organismal Systems;Organismal Systems;Human Diseases;Human Diseases;Human Diseases;Human…	Cancers;Signal transduction;Infectious diseases;Infectious diseases;Infectious diseases;Cancers;Signal transduction;Cell motility;Cellular community - eukaryotes;Cellular community - eukaryotes;Transport and catabolism;Development;Signaling molecules and interaction;Cardiovascular diseases;Infectious disease: bacterial;Immune system;Immune system;Infectious diseases;Cardiovascular diseases;Infect…	ko05200//Pathways in cancer;ko04151//PI3K-Akt signaling pathway;ko05165//Human papillomavirus infection;ko05130//Pathogenic Escherichia coli infection;ko05131//Shigellosis;ko05205//Proteoglycans in cancer;ko04015//Rap1 signaling pathway;ko04810//Regulation of actin cytoskeleton;ko04510//Focal adhesion;ko04530//Tight junction;ko04145//Phagosome;ko04360//Axon guidance;ko04514//Cell adhesion molecul…	K05719;K05719;K05719;K05719;K05719;K05719;K05719;K05719;K05719;K05719;K05719;K05719;K05719;K05719;K05719;K05719;K05719;K05719;K05719;K05719;K05719;K05719;K05719;K05719;K05719	GO:0005925//focal adhesion;GO:0008305//integrin complex;GO:0016020//membrane;GO:0016021//integral component of membrane	GO:0001968//fibronectin binding;GO:0005178//integrin binding;GO:0038023//signaling receptor activity	GO:0007155//cell adhesion;GO:0007160//cell-matrix adhesion;GO:0007229//integrin-mediated signaling pathway;GO:0016477//cell migration;GO:0033627//cell adhesion mediated by integrin
ENSDARG00000088195	59	21	1.09	0.38	1.09	0.38	-1.52026	1.76e-05	0.000135287	si:ch211-168f7.5	si:ch211-168f7.5 [Source:ZFIN;Acc:ZDB-GENE-030131-897]	-	-	-	-	GO:0005737//cytoplasm	GO:0005080//protein kinase C binding;GO:0008013//beta-catenin binding;GO:0051018//protein kinase A binding;GO:0070097//delta-catenin binding	GO:0030111//regulation of Wnt signaling pathway
ENSDARG00000070229	2	23	0.05	0.95	0.05	0.95	4.24793	1.96e-05	0.000150045	zgc:158258	zgc:158258 [Source:ZFIN;Acc:ZDB-GENE-070112-2272]	-	-	-	-	-	GO:0003674//molecular_function	GO:0008150//biological_process
ENSDARG00000004196	52	17	1.38	0.26	1.38	0.26	-2.40808	1.98e-05	0.000151329	tnfsf10l	TNF superfamily member 10, like [Source:ZFIN;Acc:ZDB-GENE-010801-1]	-	-	-	-	GO:0016020//membrane;GO:0016021//integral component of membrane	GO:0005164//tumor necrosis factor receptor binding;GO:0005515//protein binding;GO:0046872//metal ion binding	GO:0006955//immune response;GO:2001238//positive regulation of extrinsic apoptotic signaling pathway
ENSDARG00000031954	60	121	1.81	3.93	1.81	3.93	1.11854	2e-05	0.000152713	rbck1	RanBP-type and C3HC4-type zinc finger containing 1 [Source:ZFIN;Acc:ZDB-GENE-040704-3]	Human Diseases;Cellular Processes;Organismal Systems	Infectious diseases;Cell growth and death;Immune system	ko05131//Shigellosis;ko04217//Necroptosis;ko04621//NOD-like receptor signaling pathway	K10630;K10630;K10630	GO:0000151//ubiquitin ligase complex;GO:0071797//LUBAC complex	GO:0004842//ubiquitin-protein transferase activity;GO:0005515//protein binding;GO:0016740//transferase activity;GO:0043130//ubiquitin binding;GO:0046872//metal ion binding	GO:0043123//positive regulation of I-kappaB kinase/NF-kappaB signaling;GO:0043161//proteasome-mediated ubiquitin-dependent protein catabolic process;GO:0048701//embryonic cranial skeleton morphogenesis;GO:0097039//protein linear polyubiquitination
ENSDARG00000024865	57	20	0.55	0.18	0.55	0.18	-1.61143	2.02e-05	0.000153942	dscama	Down syndrome cell adhesion molecule a [Source:ZFIN;Acc:ZDB-GENE-050310-7]	-	-	-	-	GO:0005886//plasma membrane;GO:0005887//integral component of plasma membrane;GO:0016020//membrane;GO:0016021//integral component of membrane;GO:0030424//axon	GO:0005515//protein binding;GO:0098632//protein binding involved in cell-cell adhesion	GO:0007155//cell adhesion;GO:0007156//homophilic cell adhesion via plasma membrane adhesion molecules;GO:0007399//nervous system development;GO:0007411//axon guidance;GO:0042074//cell migration involved in gastrulation;GO:0070593//dendrite self-avoidance
ENSDARG00000044183	57	20	2.14	0.73	2.14	0.73	-1.55164	2.02e-05	0.000153942	prkab1a	protein kinase, AMP-activated, beta 1 non-catalytic subunit, a [Source:ZFIN;Acc:ZDB-GENE-040718-377]	Organismal Systems;Cellular Processes;Organismal Systems;Human Diseases;Environmental Information Processing;Environmental Information Processing;Organismal Systems;Environmental Information Processing;Human Diseases;Human Diseases;Organismal Systems;Organismal Systems;Organismal Systems;Organismal Systems;Organismal Systems	Environmental adaptation;Cellular community - eukaryotes;Endocrine system;Endocrine and metabolic diseases;Signal transduction;Signal transduction;Endocrine system;Signal transduction;Endocrine and metabolic diseases;Cardiovascular diseases;Endocrine system;Aging;Endocrine system;Aging;Environmental adaptation	ko04714//Thermogenesis;ko04530//Tight junction;ko04921//Oxytocin signaling pathway;ko04932//Non-alcoholic fatty liver disease (NAFLD);ko04371//Apelin signaling pathway;ko04068//FoxO signaling pathway;ko04910//Insulin signaling pathway;ko04152//AMPK signaling pathway;ko04931//Insulin resistance;ko05410//Hypertrophic cardiomyopathy (HCM);ko04922//Glucagon signaling pathway;ko04211//Longevity regula…	K07199;K07199;K07199;K07199;K07199;K07199;K07199;K07199;K07199;K07199;K07199;K07199;K07199;K07199;K07199	GO:0005634//nucleus;GO:0005737//cytoplasm;GO:0031588//nucleotide-activated protein kinase complex	GO:0004679//AMP-activated protein kinase activity;GO:0005515//protein binding;GO:0016301//kinase activity;GO:0019901//protein kinase binding	GO:0006468//protein phosphorylation;GO:0016310//phosphorylation;GO:0050790//regulation of catalytic activity
ENSDARG00000069295	101	50	2.97	1.43	2.97	1.43	-1.05445	2.07e-05	0.000157423	bcl6ab	BCL6A transcription repressor b [Source:ZFIN;Acc:ZDB-GENE-030131-7523]	Human Diseases;Environmental Information Processing	Cancers;Signal transduction	ko05202//Transcriptional misregulation in cancers;ko04068//FoxO signaling pathway	K15618;K15618	GO:0005634//nucleus	GO:0000977//RNA polymerase II regulatory region sequence-specific DNA binding;GO:0001227//transcriptional repressor activity, RNA polymerase II transcription regulatory region sequence-specific binding;GO:0003676//nucleic acid binding;GO:0003677//DNA binding;GO:0005515//protein binding	GO:0000122//negative regulation of transcription from RNA polymerase II promoter
MSTRG.15721	82	37	2.2	0.96	2.2	0.96	-1.1964	2.07e-05	0.000157543	--	solute carrier family 2, facilitated glucose transporter member 8-like [Archocentrus centrarchus]	-	-	-	-	-	-	-
ENSDARG00000116511	20	1	0.18	0.01	0.18	0.01	-4.16993	2.12e-05	0.000160679	npas4l	neuronal PAS domain protein 4 like [Source:NCBI gene;Acc:108449885]	-	-	-	-	GO:0005634//nucleus	GO:0046983//protein dimerization activity	-
ENSDARG00000061140	44	97	0.62	1.32	0.62	1.32	1.0902	2.24e-05	0.000168998	colec12	collectin sub-family member 12 [Source:NCBI gene;Acc:558942]	Cellular Processes	Transport and catabolism	ko04145//Phagosome	K10062	GO:0005581//collagen trimer;GO:0005615//extracellular space;GO:0016020//membrane;GO:0016021//integral component of membrane;GO:0031012//extracellular matrix	GO:0030169//low-density lipoprotein particle binding;GO:0030246//carbohydrate binding;GO:0038187//pattern recognition receptor activity;GO:0046872//metal ion binding	GO:0001570//vasculogenesis
MSTRG.5296	19	56.97	0.91	2.65	0.91	2.65	1.54205	2.32e-05	0.000174559	--	Sterile alpha motif domain-containing protein 3 [Collichthys lucidus]	-	-	-	-	-	-	-
ENSDARG00000059672	86	40	2.57	1.1	2.57	1.1	-1.22426	2.42e-05	0.000181301	arhgap36	Rho GTPase activating protein 36 [Source:ZFIN;Acc:ZDB-GENE-060616-298]	-	-	-	-	-	GO:0003674//molecular_function	GO:0007165//signal transduction
ENSDARG00000087910	34	7	1.38	0.35	1.38	0.35	-1.97924	2.58e-05	0.000192768	dact3a	dishevelled-binding antagonist of beta-catenin 3a [Source:ZFIN;Acc:ZDB-GENE-091204-226]	-	-	-	-	GO:0005737//cytoplasm	GO:0005080//protein kinase C binding;GO:0008013//beta-catenin binding;GO:0051018//protein kinase A binding;GO:0070097//delta-catenin binding	GO:0030111//regulation of Wnt signaling pathway
MSTRG.17653	8	36	0.93	4.07	0.93	4.07	2.12973	2.59e-05	0.000193877	KMT5A	SET domain-containing protein 5-like [Danio rerio]	-	-	-	-	-	-	-
ENSDARG00000043593	53	18	1.07	0.35	1.07	0.35	-1.61218	2.65e-05	0.00019791	rapgef1a	Rap guanine nucleotide exchange factor (GEF) 1a [Source:ZFIN;Acc:ZDB-GENE-081105-26]	Environmental Information Processing;Cellular Processes;Organismal Systems;Organismal Systems;Human Diseases	Signal transduction;Cellular community - eukaryotes;Endocrine system;Nervous system;Cancers	ko04015//Rap1 signaling pathway;ko04510//Focal adhesion;ko04910//Insulin signaling pathway;ko04722//Neurotrophin signaling pathway;ko05211//Renal cell carcinoma	K06277;K06277;K06277;K06277;K06277	-	GO:0005085//guanyl-nucleotide exchange factor activity	GO:0007264//small GTPase mediated signal transduction
ENSDARG00000036086	29	74	0.41	1.02	0.41	1.02	1.31487	2.85e-05	0.000211267	itga11a	integrin, alpha 11a [Source:ZFIN;Acc:ZDB-GENE-050324-1]	Environmental Information Processing;Human Diseases;Cellular Processes;Cellular Processes;Human Diseases;Human Diseases;Human Diseases;Environmental Information Processing	Signal transduction;Infectious diseases;Cell motility;Cellular community - eukaryotes;Cardiovascular diseases;Cardiovascular diseases;Cardiovascular diseases;Signaling molecules and interaction	ko04151//PI3K-Akt signaling pathway;ko05165//Human papillomavirus infection;ko04810//Regulation of actin cytoskeleton;ko04510//Focal adhesion;ko05414//Dilated cardiomyopathy (DCM);ko05410//Hypertrophic cardiomyopathy (HCM);ko05412//Arrhythmogenic right ventricular cardiomyopathy (ARVC);ko04512//ECM-receptor interaction	K06587;K06587;K06587;K06587;K06587;K06587;K06587;K06587	GO:0008305//integrin complex;GO:0016020//membrane;GO:0016021//integral component of membrane	-	GO:0007155//cell adhesion;GO:0007229//integrin-mediated signaling pathway
ENSDARG00000093233	72	31	4.31	1.8	4.31	1.8	-1.25969	2.85e-05	0.000211267	si:ch211-215d8.2	si:ch211-215d8.2 [Source:ZFIN;Acc:ZDB-GENE-050419-248]	-	-	-	-	-	-	-
ENSDARG00000096703	0	16	0	0.54	0.001	0.54	9.07682	3.07e-05	0.000226885	si:dkey-1h6.8	si:dkey-1h6.8 [Source:ZFIN;Acc:ZDB-GENE-130603-8]	-	-	-	-	-	-	-
ENSDARG00000087564	24	66	0.81	2.15	0.81	2.15	1.40834	3.09e-05	0.000227842	nek11	NIMA-related kinase 11 [Source:ZFIN;Acc:ZDB-GENE-100922-73]	-	-	-	-	GO:0005634//nucleus;GO:0005654//nucleoplasm;GO:0005737//cytoplasm;GO:0005813//centrosome	GO:0004672//protein kinase activity;GO:0004674//protein serine/threonine kinase activity;GO:0005524//ATP binding	GO:0006468//protein phosphorylation;GO:0007059//chromosome segregation;GO:0031573//intra-S DNA damage checkpoint;GO:1901990//regulation of mitotic cell cycle phase transition
MSTRG.7225	90.49	44.3	5.38	2.55	5.38	2.55	-1.07711	3.18e-05	0.00023398	--	pol-like protein [Danio rerio]	-	-	-	-	-	-	-
ENSDARG00000010454	49	16	1.44	0.46	1.44	0.46	-1.64636	3.42e-05	0.000250065	guca1a	guanylate cyclase activator 1A [Source:ZFIN;Acc:ZDB-GENE-011128-5]	Organismal Systems	Sensory system	ko04744//Phototransduction	K08328	-	GO:0005509//calcium ion binding;GO:0008048//calcium sensitive guanylate cyclase activator activity;GO:0030250//guanylate cyclase activator activity	GO:0031284//positive regulation of guanylate cyclase activity
ENSDARG00000079647	4	27	0.12	0.8	0.12	0.8	2.73697	3.44e-05	0.000250927	muc13b	mucin 13b, cell surface associated [Source:ZFIN;Acc:ZDB-GENE-080220-61]	-	-	-	-	GO:0016020//membrane;GO:0016021//integral component of membrane	GO:0003674//molecular_function	GO:0007043//cell-cell junction assembly;GO:0007507//heart development
ENSDARG00000099693	4	27	0.26	1.69	0.26	1.69	2.70044	3.44e-05	0.000250927	AL935065.1	uncharacterized LOC567472 [Source:NCBI gene;Acc:567472]	-	-	-	-	GO:0005576//extracellular region;GO:0016020//membrane;GO:0016021//integral component of membrane	GO:0005125//cytokine activity	GO:0007166//cell surface receptor signaling pathway
ENSDARG00000097055	102	52	1.6	0.79	1.6	0.79	-1.01815	3.61e-05	0.000262505	si:ch211-284f22.3	si:ch211-284f22.3 [Source:ZFIN;Acc:ZDB-GENE-060526-166]	Cellular Processes	Transport and catabolism	ko04144//Endocytosis	K12185	GO:0000813//ESCRT I complex;GO:0043231//intracellular membrane-bounded organelle	-	GO:0006612//protein targeting to membrane;GO:0006623//protein targeting to vacuole;GO:0015031//protein transport;GO:0032509//endosome transport via multivesicular body sorting pathway;GO:0043162//ubiquitin-dependent protein catabolic process via the multivesicular body sorting pathway
ENSDARG00000105038	22	2	1.37	0.12	1.37	0.12	-3.51307	3.62e-05	0.000263098	CABZ01038376.1	-	-	-	-	-	-	GO:0003676//nucleic acid binding	-
ENSDARG00000014324	123	68	5.43	2.22	5.43	2.22	-1.29039	3.73e-05	0.000270451	sh2d5	SH2 domain containing 5 [Source:ZFIN;Acc:ZDB-GENE-050327-67]	-	-	-	-	-	GO:0005515//protein binding	-
ENSDARG00000022187	65	27	0.89	0.38	0.89	0.38	-1.22781	3.82e-05	0.000276184	usp6nl	USP6 N-terminal like [Source:ZFIN;Acc:ZDB-GENE-041210-192]	-	-	-	-	-	GO:0005096//GTPase activator activity;GO:0017137//Rab GTPase binding	GO:0006886//intracellular protein transport;GO:0090630//activation of GTPase activity
ENSDARG00000093068	27	69.6	0.34	0.8	0.34	0.8	1.23447	3.97e-05	0.000285541	c3b.1	complement component c3b, tandem duplicate 1 [Source:ZFIN;Acc:ZDB-GENE-030131-2211]	-	-	-	-	GO:0005576//extracellular region;GO:0005615//extracellular space	GO:0004866//endopeptidase inhibitor activity;GO:0005515//protein binding	GO:0010951//negative regulation of endopeptidase activity
MSTRG.3628	83	39	5.11	2.33	5.11	2.33	-1.13299	4e-05	0.000287722	--	-	-	-	-	-	-	-	-
ENSDARG00000097665	19	1	0.21	0.01	0.21	0.01	-4.39232	4.04e-05	0.000290244	si:ch211-235m3.10	si:ch211-235m3.10 [Source:ZFIN;Acc:ZDB-GENE-131127-468]	-	-	-	-	-	-	-
ENSDARG00000061248	100	51	2.37	1.17	2.37	1.17	-1.01838	4.31e-05	0.000308323	xylt1	xylosyltransferase I [Source:ZFIN;Acc:ZDB-GENE-111017-2]	Metabolism;Metabolism;Metabolism	Global and overview maps;Glycan biosynthesis and metabolism;Glycan biosynthesis and metabolism	ko01100//Metabolic pathways;ko00534//Glycosaminoglycan biosynthesis - heparan sulfate / heparin;ko00532//Glycosaminoglycan biosynthesis - chondroitin sulfate / dermatan sulfate	K00771;K00771;K00771	GO:0016020//membrane	GO:0008375//acetylglucosaminyltransferase activity;GO:0030158//protein xylosyltransferase activity	GO:0006024//glycosaminoglycan biosynthetic process;GO:0015012//heparan sulfate proteoglycan biosynthetic process;GO:0030166//proteoglycan biosynthetic process;GO:0048701//embryonic cranial skeleton morphogenesis;GO:0050650//chondroitin sulfate proteoglycan biosynthetic process
ENSDARG00000036541	63	26	1.88	0.56	1.88	0.56	-1.74723	4.49e-05	0.000320561	rhbdf1a	rhomboid 5 homolog 1a (Drosophila) [Source:NCBI gene;Acc:798402]	-	-	-	-	GO:0000139//Golgi membrane;GO:0005783//endoplasmic reticulum;GO:0005789//endoplasmic reticulum membrane;GO:0005794//Golgi apparatus;GO:0016020//membrane;GO:0016021//integral component of membrane	GO:0004252//serine-type endopeptidase activity;GO:0019838//growth factor binding	GO:0006508//proteolysis;GO:0008283//cell proliferation;GO:0015031//protein transport;GO:0016477//cell migration;GO:0042058//regulation of epidermal growth factor receptor signaling pathway;GO:0050708//regulation of protein secretion;GO:0050709//negative regulation of protein secretion;GO:0061136//regulation of proteasomal protein catabolic process
ENSDARG00000061786	97	49	2.53	1.24	2.53	1.24	-1.0288	4.54e-05	0.000324141	klhl2	kelch-like family member 2 [Source:ZFIN;Acc:ZDB-GENE-090312-193]	-	-	-	-	-	GO:0005515//protein binding	-
ENSDARG00000102806	17	52	1.14	3.38	1.14	3.38	1.56799	4.58e-05	0.000326553	zgc:112234	zgc:112234 [Source:NCBI gene;Acc:554097]	Human Diseases;Human Diseases;Human Diseases	Cancers;Substance dependence;Immune diseases	ko05203//Viral carcinogenesis;ko05034//Alcoholism;ko05322//Systemic lupus erythematosus	K11252;K11252;K11252	GO:0000786//nucleosome;GO:0005634//nucleus;GO:0005694//chromosome	GO:0003677//DNA binding;GO:0046982//protein heterodimerization activity	-
ENSDARG00000043982	69.22	29.25	1.97	0.81	1.97	0.81	-1.2822	4.8e-05	0.000341075	tube1	tubulin, epsilon 1 [Source:ZFIN;Acc:ZDB-GENE-040426-1174]	-	-	-	-	GO:0005737//cytoplasm;GO:0005874//microtubule	GO:0000166//nucleotide binding;GO:0003924//GTPase activity;GO:0005200//structural constituent of cytoskeleton;GO:0005525//GTP binding	GO:0000226//microtubule cytoskeleton organization;GO:0000278//mitotic cell cycle;GO:0007017//microtubule-based process
ENSDARG00000092722	34	80	0.8	1.82	0.8	1.82	1.18587	4.84e-05	0.000343299	unc5da	unc-5 netrin receptor Da [Source:ZFIN;Acc:ZDB-GENE-080908-2]	-	-	-	-	GO:0016020//membrane;GO:0016021//integral component of membrane	GO:0005042//netrin receptor activity;GO:0005515//protein binding	GO:0007165//signal transduction;GO:0007411//axon guidance;GO:0038007//netrin-activated signaling pathway
ENSDARG00000062083	91	45	3.43	1.64	3.43	1.64	-1.06451	4.99e-05	0.000353169	dph7	diphthamide biosynthesis 7 [Source:ZFIN;Acc:ZDB-GENE-070410-57]	-	-	-	-	GO:0005575//cellular_component	GO:0003674//molecular_function;GO:0005515//protein binding	-
ENSDARG00000034042	47.92	100	2.02	4.08	2.02	4.08	1.01421	5.14e-05	0.00036312	dnal1	dynein, axonemal, light chain 1 [Source:NCBI gene;Acc:445048]	Human Diseases	Neurodegenerative diseases	ko05016//Huntington disease	K10411	GO:0005737//cytoplasm;GO:0005856//cytoskeleton;GO:0005874//microtubule;GO:0030286//dynein complex;GO:0042995//cell projection	GO:0003774//motor activity;GO:0005515//protein binding;GO:0043014//alpha-tubulin binding;GO:0045504//dynein heavy chain binding	GO:0036158//outer dynein arm assembly
ENSDARG00000035468	82	39	3.5	1.61	3.5	1.61	-1.12029	5.54e-05	0.000388676	slc25a25b	solute carrier family 25 member 25b [Source:NCBI gene;Acc:569227]	-	-	-	-	GO:0005739//mitochondrion;GO:0005743//mitochondrial inner membrane;GO:0016020//membrane;GO:0016021//integral component of membrane	GO:0005347//ATP transmembrane transporter activity;GO:0005509//calcium ion binding;GO:0022857//transmembrane transporter activity;GO:0046872//metal ion binding	GO:0015867//ATP transport;GO:0055085//transmembrane transport
ENSDARG00000043011	82	39	3.27	1.51	3.27	1.51	-1.11474	5.54e-05	0.000388676	chst14	carbohydrate (N-acetylgalactosamine 4-0) sulfotransferase 14 [Source:NCBI gene;Acc:404732]	Metabolism	Glycan biosynthesis and metabolism	ko00532//Glycosaminoglycan biosynthesis - chondroitin sulfate / dermatan sulfate	K08105	GO:0000139//Golgi membrane;GO:0005794//Golgi apparatus;GO:0016020//membrane;GO:0016021//integral component of membrane	GO:0001537//N-acetylgalactosamine 4-O-sulfotransferase activity;GO:0008146//sulfotransferase activity;GO:0016740//transferase activity	GO:0005975//carbohydrate metabolic process;GO:0016051//carbohydrate biosynthetic process;GO:0050655//dermatan sulfate proteoglycan metabolic process
ENSDARG00000032431	44	94	3.42	7.08	3.42	7.08	1.04975	5.69e-05	0.000398544	mpv17	mitochondrial inner membrane protein MPV17 [Source:NCBI gene;Acc:394140]	Cellular Processes	Transport and catabolism	ko04146//Peroxisome	K13348	GO:0005737//cytoplasm;GO:0005739//mitochondrion;GO:0005743//mitochondrial inner membrane;GO:0016020//membrane;GO:0016021//integral component of membrane	GO:0003674//molecular_function	GO:0050935//iridophore differentiation
ENSDARG00000103006	44	94	2.5	5.18	2.5	5.18	1.05102	5.69e-05	0.000398544	si:ch1073-303d10.1	si:ch1073-303d10.1 [Source:ZFIN;Acc:ZDB-GENE-141216-327]	-	-	-	-	-	-	-
ENSDARG00000086849	10.42	40.92	0.41	1.56	0.41	1.56	1.92785	5.82e-05	0.000406953	si:dkey-187k19.2	si:dkey-187k19.2 [Source:ZFIN;Acc:ZDB-GENE-131121-68]	-	-	-	-	-	-	-
ENSDARG00000078251	15	0	0.33	0	0.33	0.001	-8.36632	6.14e-05	0.00042783	TESK1	si:ch211-113e8.3 [Source:ZFIN;Acc:ZDB-GENE-090312-74]	-	-	-	-	GO:0005634//nucleus;GO:0005737//cytoplasm	GO:0004672//protein kinase activity;GO:0004674//protein serine/threonine kinase activity;GO:0005524//ATP binding;GO:0046872//metal ion binding	GO:0006468//protein phosphorylation;GO:0030036//actin cytoskeleton organization;GO:0051496//positive regulation of stress fiber assembly
ENSDARG00000061145	59	23	1.71	0.65	1.71	0.65	-1.39548	6.18e-05	0.000430453	gfod2	glucose-fructose oxidoreductase domain containing 2 [Source:ZFIN;Acc:ZDB-GENE-061103-64]	-	-	-	-	-	GO:0016491//oxidoreductase activity	GO:0055114//oxidation-reduction process
ENSDARG00000018206	110	60	12.96	0.82	12.96	0.82	-3.9823	6.62e-05	0.000458685	nck2a	NCK adaptor protein 2a [Source:ZFIN;Acc:ZDB-GENE-040426-686]	Human Diseases;Organismal Systems;Organismal Systems;Organismal Systems;Environmental Information Processing	Infectious diseases;Development;Development and regeneration;Immune system;Signal transduction	ko05130//Pathogenic Escherichia coli infection;ko04360//Axon guidance;ko04361//Axon regeneration;ko04660//T cell receptor signaling pathway;ko04012//ErbB signaling pathway	K19862;K19862;K19862;K19862;K19862	GO:0005737//cytoplasm;GO:0005783//endoplasmic reticulum	GO:0005070//SH3/SH2 adaptor activity;GO:0005515//protein binding	GO:0006417//regulation of translation;GO:0009967//positive regulation of signal transduction
ENSDARG00000094674	14.15	45.6	1.44	4.51	1.44	4.51	1.64706	6.69e-05	0.000462641	si:dkeyp-98a7.8	si:dkeyp-98a7.8 [Source:ZFIN;Acc:ZDB-GENE-050208-600]	-	-	-	-	-	GO:0030246//carbohydrate binding	-
ENSDARG00000108395	9	36	0.31	1.21	0.31	1.21	1.96467	6.69e-05	0.00046288	BX322587.2	SLAM family member 6-like [Source:NCBI gene;Acc:103909535]	-	-	-	-	GO:0016020//membrane;GO:0016021//integral component of membrane	-	-
ENSDARG00000099577	5	28	0.06	0.35	0.06	0.35	2.54432	6.7e-05	0.00046349	si:dkey-182g1.10	si:dkey-182g1.10 [Source:ZFIN;Acc:ZDB-GENE-141216-134]	-	-	-	-	GO:0016020//membrane;GO:0016021//integral component of membrane	-	-
ENSDARG00000076903	65	28	1.06	0.44	1.06	0.44	-1.26849	6.72e-05	0.00046413	bend3	BEN domain containing 3 [Source:ZFIN;Acc:ZDB-GENE-090312-181]	-	-	-	-	GO:0005720//nuclear heterochromatin	GO:0000182//rDNA binding;GO:0003677//DNA binding	GO:0000122//negative regulation of transcription from RNA polymerase II promoter;GO:0000183//chromatin silencing at rDNA
ENSDARG00000078973	77	36	1.93	0.87	1.93	0.87	-1.14951	6.75e-05	0.000466021	uckl1b	uridine-cytidine kinase 1-like 1b [Source:ZFIN;Acc:ZDB-GENE-090311-45]	Metabolism;Metabolism;Metabolism	Global and overview maps;Xenobiotics biodegradation and metabolism;Nucleotide metabolism	ko01100//Metabolic pathways;ko00983//Drug metabolism - other enzymes;ko00240//Pyrimidine metabolism	K00876;K00876;K00876	-	GO:0000166//nucleotide binding;GO:0004849//uridine kinase activity;GO:0005524//ATP binding;GO:0016301//kinase activity;GO:0016740//transferase activity	GO:0006222//UMP biosynthetic process;GO:0009116//nucleoside metabolic process;GO:0016310//phosphorylation;GO:0044206//UMP salvage;GO:0044211//CTP salvage
ENSDARG00000103505	34	79	1.2	2.75	1.2	2.75	1.1964	6.75e-05	0.000466021	fbxl3a	F-box and leucine-rich repeat protein 3a [Source:ZFIN;Acc:ZDB-GENE-030912-5]	Organismal Systems	Environmental adaptation	ko04710//Circadian rhythm	K10269	GO:0005634//nucleus;GO:0005829//cytosol;GO:0019005//SCF ubiquitin ligase complex	GO:0005515//protein binding;GO:0061630//ubiquitin protein ligase activity	GO:0000086//G2/M transition of mitotic cell cycle;GO:0016567//protein ubiquitination;GO:0031146//SCF-dependent proteasomal ubiquitin-dependent protein catabolic process;GO:0043153//entrainment of circadian clock by photoperiod;GO:0051726//regulation of cell cycle
ENSDARG00000036546	32	76	1.52	3.49	1.52	3.49	1.19916	6.85e-05	0.000471842	pdxkb	pyridoxal (pyridoxine, vitamin B6) kinase b [Source:ZFIN;Acc:ZDB-GENE-030616-521]	Metabolism;Metabolism	Global and overview maps;Metabolism of cofactors and vitamins	ko01100//Metabolic pathways;ko00750//Vitamin B6 metabolism	K00868;K00868	GO:0005829//cytosol	GO:0008478//pyridoxal kinase activity;GO:0016301//kinase activity	GO:0009443//pyridoxal 5'-phosphate salvage;GO:0016310//phosphorylation
ENSDARG00000012381	30	6	0.83	0.16	0.83	0.16	-2.37504	7.06e-05	0.000483997	hsc70	heat shock cognate 70 [Source:ZFIN;Acc:ZDB-GENE-040426-1221]	Environmental Information Processing;Cellular Processes;Genetic Information Processing;Organismal Systems;Human Diseases;Human Diseases;Genetic Information Processing;Organismal Systems;Human Diseases;Organismal Systems	Signal transduction;Transport and catabolism;Folding, sorting and degradation;Endocrine system;Infectious diseases;Infectious diseases;Transcription;Immune system;Infectious diseases;Aging	ko04010//MAPK signaling pathway;ko04144//Endocytosis;ko04141//Protein processing in endoplasmic reticulum;ko04915//Estrogen signaling pathway;ko05145//Toxoplasmosis;ko05162//Measles;ko03040//Spliceosome;ko04612//Antigen processing and presentation;ko05134//Legionellosis;ko04213//Longevity regulating pathway - multiple species	K03283;K03283;K03283;K03283;K03283;K03283;K03283;K03283;K03283;K03283	GO:0005634//nucleus;GO:0005737//cytoplasm;GO:0005829//cytosol;GO:0005886//plasma membrane	GO:0000166//nucleotide binding;GO:0005524//ATP binding;GO:0016887//ATPase activity;GO:0031072//heat shock protein binding;GO:0042623//ATPase activity, coupled;GO:0044183//protein binding involved in protein folding;GO:0051082//unfolded protein binding;GO:0051787//misfolded protein binding	GO:0006986//response to unfolded protein;GO:0016192//vesicle-mediated transport;GO:0034620//cellular response to unfolded protein;GO:0042026//protein refolding;GO:0051085//chaperone mediated protein folding requiring cofactor
ENSDARG00000042759	41	89	1.84	3.86	1.84	3.86	1.0689	7.11e-05	0.000487007	cnstb	consortin, connexin sorting protein b [Source:ZFIN;Acc:ZDB-GENE-041001-189]	-	-	-	-	GO:0005802//trans-Golgi network;GO:0005886//plasma membrane;GO:0016020//membrane;GO:0016021//integral component of membrane;GO:0030133//transport vesicle	GO:0071253//connexin binding	GO:0042998//positive regulation of Golgi to plasma membrane protein transport
ENSDARG00000022698	32	7	1.02	0.22	1.02	0.22	-2.21299	7.13e-05	0.000488531	lad1	ladinin [Source:ZFIN;Acc:ZDB-GENE-030616-268]	-	-	-	-	-	GO:0005198//structural molecule activity	-
MSTRG.946	57.36	22.65	2.11	0.81	2.11	0.81	-1.38125	7.24e-05	0.000495568	--	-	-	-	-	-	-	-	-
ENSDARG00000100529	81	39	1	0.46	1	0.46	-1.12029	7.66e-05	0.000520659	sh3bp5a	SH3-domain binding protein 5a (BTK-associated) [Source:ZFIN;Acc:ZDB-GENE-111111-2]	-	-	-	-	GO:0005737//cytoplasm	GO:0004860//protein kinase inhibitor activity	GO:0035556//intracellular signal transduction;GO:0061099//negative regulation of protein tyrosine kinase activity
ENSDARG00000041645	17.96	1.39	0.27	0.02	0.27	0.02	-3.75489	7.68e-05	0.000522146	sb:cb37	sb:cb37 [Source:ZFIN;Acc:ZDB-GENE-030131-9800]	-	-	-	-	GO:0005576//extracellular region;GO:0005615//extracellular space	GO:0004866//endopeptidase inhibitor activity	GO:0010951//negative regulation of endopeptidase activity
ENSDARG00000057035	1	18	0.09	0.99	0.09	0.99	3.45943	7.68e-05	0.000522146	stoml3b	stomatin (EPB72)-like 3b [Source:ZFIN;Acc:ZDB-GENE-050417-366]	-	-	-	-	GO:0005886//plasma membrane;GO:0016020//membrane;GO:0016021//integral component of membrane	GO:0003674//molecular_function	GO:0008150//biological_process
ENSDARG00000102474	88	44	1.22	0.59	1.22	0.59	-1.04809	8.11e-05	0.000548747	dusp16	dual specificity phosphatase 16 [Source:ZFIN;Acc:ZDB-GENE-040426-2360]	Environmental Information Processing;Organismal Systems	Signal transduction;Development and regeneration	ko04010//MAPK signaling pathway;ko04361//Axon regeneration	K04459;K04459	GO:0005737//cytoplasm	GO:0004725//protein tyrosine phosphatase activity;GO:0008138//protein tyrosine/serine/threonine phosphatase activity;GO:0016787//hydrolase activity;GO:0016791//phosphatase activity;GO:0017017//MAP kinase tyrosine/serine/threonine phosphatase activity	GO:0000188//inactivation of MAPK activity;GO:0006470//protein dephosphorylation;GO:0016311//dephosphorylation;GO:0035335//peptidyl-tyrosine dephosphorylation
ENSDARG00000104129	85	42	5.4	2.58	5.4	2.58	-1.06559	8.48e-05	0.000572739	si:dkey-23n7.10	si:dkey-23n7.10 [Source:ZFIN;Acc:ZDB-GENE-141222-64]	-	-	-	-	GO:0019005//SCF ubiquitin ligase complex	GO:0005515//protein binding	GO:0006511//ubiquitin-dependent protein catabolic process;GO:0043161//proteasome-mediated ubiquitin-dependent protein catabolic process
ENSDARG00000008263	64	28	2.22	0.94	2.22	0.94	-1.23983	9.61e-05	0.000643277	mfsd4ab	major facilitator superfamily domain containing 4Ab [Source:NCBI gene;Acc:558146]	-	-	-	-	GO:0016020//membrane;GO:0016021//integral component of membrane	-	GO:0055085//transmembrane transport
ENSDARG00000012729	26	66	0.94	2.37	0.94	2.37	1.33415	9.61e-05	0.000643277	hcls1	hematopoietic cell-specific Lyn substrate 1 [Source:ZFIN;Acc:ZDB-GENE-030131-7191]	Human Diseases;Human Diseases;Human Diseases;Cellular Processes;Human Diseases	Infectious diseases;Infectious diseases;Cancers;Cellular community - eukaryotes;Infectious diseases	ko05130//Pathogenic Escherichia coli infection;ko05131//Shigellosis;ko05205//Proteoglycans in cancer;ko04530//Tight junction;ko05100//Bacterial invasion of epithelial cells	K06106;K06106;K06106;K06106;K06106	GO:0005884//actin filament;GO:0005886//plasma membrane;GO:0014069//postsynaptic density;GO:0030027//lamellipodium;GO:0030425//dendrite;GO:0030427//site of polarized growth;GO:0030864//cortical actin cytoskeleton;GO:0045211//postsynaptic membrane	GO:0003779//actin binding;GO:0005515//protein binding;GO:0051015//actin filament binding	GO:0030041//actin filament polymerization;GO:0030833//regulation of actin filament polymerization;GO:0045773//positive regulation of axon extension;GO:0048812//neuron projection morphogenesis;GO:0061003//positive regulation of dendritic spine morphogenesis
ENSDARG00000075090	9.8	37.78	0.26	0.96	0.26	0.96	1.88452	0.00010027	0.000668673	CU467646.1	mucin-5AC-like [Source:NCBI gene;Acc:110439410]	-	-	-	-	-	-	-
ENSDARG00000093574	10.17	37.28	0.5	1.76	0.5	1.76	1.81558	0.00010027	0.000668673	si:ch73-256j6.4	si:ch73-256j6.4 [Source:ZFIN;Acc:ZDB-GENE-030131-3779]	-	-	-	-	GO:0016020//membrane;GO:0016021//integral component of membrane	-	-
ENSDARG00000115564	9.72	37	0.66	2.42	0.66	2.42	1.87447	0.00010027	0.000668673	si:ch211-271g18.4	si:ch211-271g18.4 [Source:ZFIN;Acc:ZDB-GENE-110914-58]	-	-	-	-	-	GO:0003676//nucleic acid binding	-
ENSDARG00000010018	166	105	10.37	4.93	10.37	4.93	-1.07276	0.000104899	0.000696568	qki2	QKI, KH domain containing, RNA binding 2 [Source:NCBI gene;Acc:393815]	-	-	-	-	GO:0005634//nucleus;GO:0005737//cytoplasm	GO:0003676//nucleic acid binding;GO:0003723//RNA binding;GO:0003729//mRNA binding;GO:0017124//SH3 domain binding	GO:0006397//mRNA processing;GO:0006417//regulation of translation;GO:0007275//multicellular organism development;GO:0008380//RNA splicing;GO:0014866//skeletal myofibril assembly;GO:0030154//cell differentiation;GO:0051028//mRNA transport
ENSDARG00000003934	56	22	3.96	1.51	3.96	1.51	-1.39095	0.000105781	0.00070157	nxnl2	nucleoredoxin like 2 [Source:ZFIN;Acc:ZDB-GENE-041212-55]	-	-	-	-	GO:0005623//cell	-	GO:0007600//sensory perception;GO:0045454//cell redox homeostasis;GO:0045494//photoreceptor cell maintenance
ENSDARG00000023181	42	89	3.74	7.67	3.74	7.67	1.03619	0.000110175	0.000728502	pcp4l1	Purkinje cell protein 4 like 1 [Source:ZFIN;Acc:ZDB-GENE-040724-35]	-	-	-	-	-	GO:0005515//protein binding	-
ENSDARG00000044010	8	33	0.25	0.98	0.25	0.98	1.97085	0.000113952	0.00075075	loxl2a	lysyl oxidase-like 2a [Source:NCBI gene;Acc:565508]	-	-	-	-	GO:0000785//chromatin;GO:0005576//extracellular region;GO:0005604//basement membrane;GO:0005615//extracellular space;GO:0005634//nucleus;GO:0005694//chromosome;GO:0005783//endoplasmic reticulum;GO:0016020//membrane	GO:0004720//protein-lysine 6-oxidase activity;GO:0005044//scavenger receptor activity;GO:0005507//copper ion binding;GO:0005509//calcium ion binding;GO:0016491//oxidoreductase activity;GO:0016641//oxidoreductase activity, acting on the CH-NH2 group of donors, oxygen as acceptor;GO:0046872//metal ion binding	GO:0000122//negative regulation of transcription from RNA polymerase II promoter;GO:0001666//response to hypoxia;GO:0001837//epithelial to mesenchymal transition;GO:0001935//endothelial cell proliferation;GO:0002040//sprouting angiogenesis;GO:0006325//chromatin organization;GO:0006897//endocytosis;GO:0010718//positive regulation of epithelial to mesenchymal transition;GO:0018057//peptidyl-lysine …
ENSDARG00000094458	8	33	0.65	2.62	0.65	2.62	2.01106	0.000113952	0.00075075	si:dkey-65b12.12	si:dkey-65b12.12 [Source:ZFIN;Acc:ZDB-GENE-060526-325]	-	-	-	-	GO:0016020//membrane;GO:0016021//integral component of membrane	-	-
ENSDARG00000108812	27	67	1.37	3.3	1.37	3.3	1.26829	0.000115215	0.000758841	zgc:113886	zgc:113886 [Source:ZFIN;Acc:ZDB-GENE-050913-91]	-	-	-	-	-	GO:0003676//nucleic acid binding	-
ENSDARG00000002293	39.97	86	1.99	4.02	1.99	4.02	1.01443	0.000115719	0.000761704	si:ch211-197g15.6	si:ch211-197g15.6 [Source:ZFIN;Acc:ZDB-GENE-050208-457]	-	-	-	-	-	GO:0005525//GTP binding	GO:0006955//immune response
ENSDARG00000114307	39.83	86.08	2.55	5.24	2.55	5.24	1.03907	0.000115719	0.000761704	CR354612.1	uncharacterized LOC795083 [Source:NCBI gene;Acc:795083]	-	-	-	-	-	GO:0003676//nucleic acid binding;GO:0003677//DNA binding	-
ENSDARG00000087424	7	31	0.33	1.49	0.33	1.49	2.17477	0.000117812	0.000774231	si:dkey-187j14.6	si:dkey-187j14.6 [Source:ZFIN;Acc:ZDB-GENE-131121-572]	-	-	-	-	-	-	-
ENSDARG00000054911	2	20	0.12	1.19	0.12	1.19	3.30986	0.000122056	0.000799321	tmsb	thymosin, beta [Source:NCBI gene;Acc:402820]	Cellular Processes	Cell motility	ko04810//Regulation of actin cytoskeleton	K05764	GO:0005623//cell;GO:0005737//cytoplasm;GO:0005856//cytoskeleton	GO:0003779//actin binding;GO:0003785//actin monomer binding	GO:0007015//actin filament organization;GO:0030334//regulation of cell migration;GO:0042989//sequestering of actin monomers
ENSDARG00000110812	2	20	0.44	4.23	0.44	4.23	3.26508	0.000122056	0.000799321	hist1h4l	histone 1, H4, like [Source:ZFIN;Acc:ZDB-GENE-070927-10]	Human Diseases;Human Diseases;Human Diseases	Cancers;Substance dependence;Immune diseases	ko05203//Viral carcinogenesis;ko05034//Alcoholism;ko05322//Systemic lupus erythematosus	K11254;K11254;K11254	GO:0000786//nucleosome;GO:0005634//nucleus;GO:0005694//chromosome	GO:0003677//DNA binding;GO:0046982//protein heterodimerization activity	GO:0006352//DNA-templated transcription, initiation
ENSDARG00000022295	0	14	0	0.22	0.001	0.22	7.78136	0.000122627	0.0008021	hnf1bb	HNF1 homeobox Bb [Source:NCBI gene;Acc:324283]	Human Diseases	Endocrine and metabolic diseases	ko04950//Maturity onset diabetes of the young	K08034	GO:0005634//nucleus	GO:0000977//RNA polymerase II regulatory region sequence-specific DNA binding;GO:0003677//DNA binding;GO:0003700//transcription factor activity, sequence-specific DNA binding	GO:0001889//liver development;GO:0006357//regulation of transcription from RNA polymerase II promoter;GO:0007275//multicellular organism development;GO:0030073//insulin secretion;GO:0031016//pancreas development;GO:0034672//anterior/posterior pattern specification involved in pronephros development;GO:0045893//positive regulation of transcription, DNA-templated
ENSDARG00000058140	0	14	0	0.51	0.001	0.51	8.99435	0.000122627	0.0008021	ttc25	tetratricopeptide repeat domain 25 [Source:NCBI gene;Acc:393286]	-	-	-	-	-	GO:0005515//protein binding	-
ENSDARG00000103314	13.65	0	0.64	0	0.64	0.001	-9.32193	0.000122627	0.0008021	si:dkey-84h14.1	si:dkey-84h14.1 [Source:ZFIN;Acc:ZDB-GENE-110913-51]	-	-	-	-	-	GO:0005515//protein binding	GO:0035556//intracellular signal transduction
ENSDARG00000075735	49	18	1.32	0.42	1.32	0.42	-1.65208	0.000134215	0.000869572	cxxc5b	CXXC finger protein 5b [Source:ZFIN;Acc:ZDB-GENE-130225-1]	-	-	-	-	-	GO:0003677//DNA binding;GO:0008270//zinc ion binding	-
ENSDARG00000019742	15	46	0.41	1.25	0.41	1.25	1.60823	0.00013755	0.000889333	tlr4ba	toll-like receptor 4b, duplicate a [Source:ZFIN;Acc:ZDB-GENE-040219-8]	Environmental Information Processing;Human Diseases;Human Diseases;Human Diseases;Human Diseases;Human Diseases;Human Diseases;Cellular Processes;Cellular Processes;Human Diseases;Human Diseases;Organismal Systems;Human Diseases;Human Diseases;Human Diseases;Environmental Information Processing;Human Diseases;Human Diseases;Human Diseases;Environmental Information Processing;Human Diseases;Organi…	Signal transduction;Infectious diseases;Infectious diseases;Cancers;Infectious diseases;Infectious disease: viral;Infectious diseases;Transport and catabolism;Cell growth and death;Infectious diseases;Infectious diseases;Immune system;Infectious disease: bacterial;Infectious diseases;Infectious diseases;Signal transduction;Immune diseases;Infectious diseases;Infectious diseases;Signal transductio…	ko04151//PI3K-Akt signaling pathway;ko05130//Pathogenic Escherichia coli infection;ko05131//Shigellosis;ko05205//Proteoglycans in cancer;ko05132//Salmonella infection;ko05170//Human immunodeficiency virus 1 infection;ko05152//Tuberculosis;ko04145//Phagosome;ko04217//Necroptosis;ko05161//Hepatitis B;ko05164//Influenza A;ko04621//NOD-like receptor signaling pathway;ko05135//Yersinia infection;ko051…	K10160;K10160;K10160;K10160;K10160;K10160;K10160;K10160;K10160;K10160;K10160;K10160;K10160;K10160;K10160;K10160;K10160;K10160;K10160;K10160;K10160;K10160;K10160;K10160;K10160;K10160;K10160	GO:0005887//integral component of plasma membrane;GO:0016020//membrane;GO:0016021//integral component of membrane;GO:0032991//macromolecular complex	GO:0005515//protein binding;GO:0038023//signaling receptor activity	GO:0002224//toll-like receptor signaling pathway;GO:0006954//inflammatory response;GO:0007165//signal transduction
ENSDARG00000058940	15	46	1.06	3.15	1.06	3.15	1.57129	0.00013755	0.000889333	si:ch211-248e11.2	si:ch211-248e11.2 [Source:NCBI gene;Acc:557793]	-	-	-	-	-	-	-
ENSDARG00000010186	37	81	0.32	0.68	0.32	0.68	1.08746	0.000144518	0.000931047	myo3a	myosin IIIA [Source:ZFIN;Acc:ZDB-GENE-041026-4]	Organismal Systems	Sensory system	ko04745//Phototransduction - fly	K08834	GO:0016459//myosin complex	GO:0000166//nucleotide binding;GO:0003774//motor activity;GO:0003779//actin binding;GO:0004672//protein kinase activity;GO:0005515//protein binding;GO:0005524//ATP binding	GO:0006468//protein phosphorylation
ENSDARG00000003520	11	39	0.17	0.62	0.17	0.62	1.86673	0.000144544	0.000931047	tbc1d14	TBC1 domain family, member 14 [Source:ZFIN;Acc:ZDB-GENE-030131-6136]	-	-	-	-	GO:0005776//autophagosome;GO:0055037//recycling endosome	GO:0005096//GTPase activator activity;GO:0017137//Rab GTPase binding	GO:0006886//intracellular protein transport;GO:0090630//activation of GTPase activity;GO:2000785//regulation of autophagosome assembly
MSTRG.13975	37.26	11.09	1.83	0.53	1.83	0.53	-1.78778	0.000144544	0.000931047	--	gastrula zinc finger protein XlCGF8.2DB-like, partial [Danio rerio]	-	-	-	-	-	GO:0043169//cation binding;GO:0097159//organic cyclic compound binding	-
ENSDARG00000114211	19.32	53.37	2.56	6.86	2.56	6.86	1.42206	0.000145535	0.000936807	FO834825.2	-	-	-	-	-	-	GO:0003676//nucleic acid binding	-
ENSDARG00000021351	1	17	0.02	0.35	0.02	0.35	4.12928	0.000145836	0.000938191	nefma	neurofilament, medium polypeptide a [Source:ZFIN;Acc:ZDB-GENE-050522-205]	Human Diseases	Neurodegenerative diseases	ko05014//Amyotrophic lateral sclerosis (ALS)	K04573	GO:0005882//intermediate filament;GO:0005883//neurofilament	GO:0005198//structural molecule activity	GO:0033693//neurofilament bundle assembly
ENSDARG00000077962	1	17	0.1	1.63	0.1	1.63	4.0268	0.000145836	0.000938191	gltpb	glycolipid transfer protein b [Source:ZFIN;Acc:ZDB-GENE-091118-80]	-	-	-	-	GO:0005737//cytoplasm;GO:0005829//cytosol;GO:0016020//membrane	GO:0008289//lipid binding;GO:1902387//ceramide 1-phosphate binding;GO:1902388//ceramide 1-phosphate transporter activity	GO:0035627//ceramide transport;GO:1902389//ceramide 1-phosphate transport
ENSDARG00000062272	76	37	1.5	0.71	1.5	0.71	-1.07907	0.000150243	0.000963144	afg3l2	AFG3-like AAA ATPase 2 [Source:ZFIN;Acc:ZDB-GENE-070912-46]	Human Diseases	Neurodegenerative disease	ko05017//Spinocerebellar ataxia	K08956	GO:0005743//mitochondrial inner membrane;GO:0016020//membrane;GO:0016021//integral component of membrane	GO:0004222//metalloendopeptidase activity;GO:0005524//ATP binding;GO:0008270//zinc ion binding	GO:0006508//proteolysis;GO:0008053//mitochondrial fusion;GO:0034982//mitochondrial protein processing;GO:0042407//cristae formation;GO:0065003//macromolecular complex assembly
ENSDARG00000076679	17	49	0.13	0.35	0.13	0.35	1.42884	0.000155784	0.00099429	rai1	retinoic acid induced 1 [Source:ZFIN;Acc:ZDB-GENE-101203-2]	-	-	-	-	GO:0005634//nucleus	GO:0003700//transcription factor activity, sequence-specific DNA binding;GO:0044212//transcription regulatory region DNA binding;GO:0046872//metal ion binding	GO:0045944//positive regulation of transcription from RNA polymerase II promoter
ENSDARG00000087046	14	44	1.21	3.67	1.21	3.67	1.60077	0.000157128	0.00100228	si:ch211-222k6.2	si:ch211-222k6.2 [Source:ZFIN;Acc:ZDB-GENE-030131-9038]	Human Diseases	Infectious diseases	ko05168//Herpes simplex infection	K09228	GO:0005634//nucleus	GO:0000977//RNA polymerase II regulatory region sequence-specific DNA binding;GO:0003676//nucleic acid binding;GO:0043565//sequence-specific DNA binding	-
MSTRG.8592	3	22	0.21	1.53	0.21	1.53	2.86507	0.000157883	0.00100651	Slc22a23	solute carrier family 22 member 23-like [Danio rerio]	-	-	-	-	-	-	-
ENSDARG00000069415	61	27	0.87	0.38	0.87	0.38	-1.19502	0.000162334	0.00103368	col17a1a	collagen, type XVII, alpha 1a [Source:ZFIN;Acc:ZDB-GENE-090313-107]	-	-	-	-	GO:0005615//extracellular space;GO:0016020//membrane;GO:0016021//integral component of membrane;GO:0031012//extracellular matrix	GO:0005201//extracellular matrix structural constituent	GO:0008544//epidermis development;GO:0030198//extracellular matrix organization
MSTRG.3459	25	63	1.69	3.95	1.69	3.95	1.22483	0.000162334	0.00103368	--	interleukin-23 receptor [Danio rerio]	-	-	-	-	-	-	GO:0006898//receptor-mediated endocytosis
MSTRG.1370	64	29	10.55	4.63	10.55	4.63	-1.18816	0.000163075	0.00103809	--	Solute carrier family 11 (proton-coupled divalent metal ion transporters), member 2 [Danio rerio]	Cellular Processes;Organismal Systems;Cellular Processes	Transport and catabolism;Digestive system;Cell growth and death	ko04142//Lysosome;ko04978//Mineral absorption;ko04216//Ferroptosis	K21398;K21398;K21398	-	-	GO:0010038//response to metal ion;GO:0020027//hemoglobin metabolic process;GO:0030097//hemopoiesis;GO:0051234//establishment of localization
ENSDARG00000038475	84	43	3.09	1.14	3.09	1.14	-1.43857	0.000178219	0.00112662	acy1	aminoacylase 1 [Source:ZFIN;Acc:ZDB-GENE-040426-755]	Metabolism;Metabolism;Metabolism;Metabolism	Global and overview maps;Global and overview maps;Amino acid metabolism;Global and overview maps	ko01100//Metabolic pathways;ko01230//Biosynthesis of amino acids;ko00220//Arginine biosynthesis;ko01210//2-Oxocarboxylic acid metabolism	K14677;K14677;K14677;K14677	GO:0005737//cytoplasm	GO:0004046//aminoacylase activity;GO:0008237//metallopeptidase activity;GO:0016787//hydrolase activity	GO:0006508//proteolysis;GO:0006520//cellular amino acid metabolic process
ENSDARG00000056281	16	47	1.02	2.89	1.02	2.89	1.5025	0.000180313	0.00113822	cyb561a3a	cytochrome b561 family, member A3a [Source:NCBI gene;Acc:100002371]	-	-	-	-	GO:0005764//lysosome;GO:0005765//lysosomal membrane;GO:0005768//endosome;GO:0016020//membrane;GO:0016021//integral component of membrane;GO:0031902//late endosome membrane	GO:0016491//oxidoreductase activity;GO:0046872//metal ion binding	GO:0055114//oxidation-reduction process
ENSDARG00000100285	21	55	0.49	1.26	0.49	1.26	1.36257	0.000181168	0.00114262	dnai2a	dynein, axonemal, intermediate chain 2a [Source:ZFIN;Acc:ZDB-GENE-070410-46]	Human Diseases	Neurodegenerative diseases	ko05016//Huntington disease	K11143	GO:0036157//outer dynein arm	GO:0005515//protein binding;GO:0045503//dynein light chain binding;GO:0045504//dynein heavy chain binding	GO:0003341//cilium movement;GO:0007018//microtubule-based movement;GO:0036158//outer dynein arm assembly
ENSDARG00000090929	4.07	24.29	0.42	2.41	0.42	2.41	2.52057	0.000181736	0.00114522	si:dkeyp-98a7.3	si:dkeyp-98a7.3 [Source:ZFIN;Acc:ZDB-GENE-050208-679]	-	-	-	-	-	GO:0030246//carbohydrate binding	-
ENSDARG00000110528	4	24	0.17	1.02	0.17	1.02	2.58496	0.000181736	0.00114522	sypa	synaptophysin a [Source:ZFIN;Acc:ZDB-GENE-031104-2]	-	-	-	-	GO:0008021//synaptic vesicle;GO:0016020//membrane;GO:0016021//integral component of membrane;GO:0030672//synaptic vesicle membrane;GO:0048786//presynaptic active zone	GO:0017075//syntaxin-1 binding	-
ENSDARG00000001910	32	8	0.51	0.13	0.51	0.13	-1.97199	0.000184753	0.00116188	rorab	RAR-related orphan receptor A, paralog b [Source:NCBI gene;Acc:554722]	Organismal Systems;Human Diseases;Human Diseases;Organismal Systems	Immune system;Neurodegenerative disease;Immune diseases;Environmental adaptation	ko04659//Th17 cell differentiation;ko05017//Spinocerebellar ataxia;ko05321//Inflammatiory bowel disease (IBD);ko04710//Circadian rhythm	K08532;K08532;K08532;K08532	GO:0005634//nucleus	GO:0003677//DNA binding;GO:0003700//transcription factor activity, sequence-specific DNA binding;GO:0003707//steroid hormone receptor activity;GO:0004879//RNA polymerase II transcription factor activity, ligand-activated sequence-specific DNA binding;GO:0008270//zinc ion binding;GO:0043565//sequence-specific DNA binding;GO:0046872//metal ion binding	GO:0006355//regulation of transcription, DNA-templated;GO:0007275//multicellular organism development;GO:0030522//intracellular receptor signaling pathway;GO:0043401//steroid hormone mediated signaling pathway
ENSDARG00000040237	32	8	1.16	0.13	1.16	0.13	-3.15754	0.000184753	0.00116188	mef2d	myocyte enhancer factor 2d [Source:ZFIN;Acc:ZDB-GENE-990415-164]	Environmental Information Processing;Environmental Information Processing;Organismal Systems	Signal transduction;Signal transduction;Endocrine system	ko04022//cGMP - PKG signaling pathway;ko04371//Apelin signaling pathway;ko04928//Parathyroid hormone synthesis, secretion and action	K09262;K09262;K09262	GO:0000790//nuclear chromatin;GO:0005634//nucleus	GO:0000976//transcription regulatory region sequence-specific DNA binding;GO:0000977//RNA polymerase II regulatory region sequence-specific DNA binding;GO:0000978//RNA polymerase II core promoter proximal region sequence-specific DNA binding;GO:0000981//RNA polymerase II transcription factor activity, sequence-specific DNA binding;GO:0003677//DNA binding;GO:0008134//transcription factor binding;G…	GO:0007275//multicellular organism development;GO:0030241//skeletal muscle myosin thick filament assembly;GO:0045944//positive regulation of transcription from RNA polymerase II promoter;GO:0060914//heart formation
ENSDARG00000100335	22.76	58.13	0.95	2.36	0.95	2.36	1.31279	0.000188488	0.00118084	znf1104	zinc finger protein 1104 [Source:ZFIN;Acc:ZDB-GENE-110913-152]	-	-	-	-	-	GO:0003676//nucleic acid binding	-
ENSDARG00000112702	29.85	7.43	3.35	0.81	3.35	0.81	-2.04817	0.00019356	0.00120927	BX537263.3	-	Environmental Information Processing;Human Diseases;Human Diseases;Cellular Processes;Organismal Systems;Organismal Systems;Human Diseases;Human Diseases;Organismal Systems;Environmental Information Processing	Signal transduction;Infectious diseases;Cancers;Cellular community - eukaryotes;Endocrine system;Immune system;Endocrine and metabolic diseases;Infectious diseases;Digestive system;Signaling molecules and interaction	ko04151//PI3K-Akt signaling pathway;ko05165//Human papillomavirus infection;ko05205//Proteoglycans in cancer;ko04510//Focal adhesion;ko04926//Relaxin signaling pathway;ko04611//Platelet activation;ko04933//AGE-RAGE signaling pathway in diabetic complications;ko05146//Amoebiasis;ko04974//Protein digestion and absorption;ko04512//ECM-receptor interaction	K06236;K06236;K06236;K06236;K06236;K06236;K06236;K06236;K06236;K06236	-	-	-
ENSDARG00000030239	119	70	3.42	1.32	3.42	1.32	-1.37346	0.00021247	0.00131762	dennd6aa	DENN/MADD domain containing 6Aa [Source:ZFIN;Acc:ZDB-GENE-041010-63]	-	-	-	-	GO:0055037//recycling endosome	GO:0017112//Rab guanyl-nucleotide exchange factor activity	-
ENSDARG00000024789	33	74	0.92	2	0.92	2	1.12029	0.000214431	0.00132827	mxc	myxovirus (influenza virus) resistance C [Source:NCBI gene;Acc:360145]	-	-	-	-	GO:0005737//cytoplasm;GO:0005886//plasma membrane;GO:0014069//postsynaptic density;GO:0015630//microtubule cytoskeleton;GO:0016020//membrane;GO:0030424//axon;GO:0031410//cytoplasmic vesicle;GO:0031966//mitochondrial membrane;GO:0043197//dendritic spine;GO:0044327//dendritic spine head;GO:0045202//synapse;GO:0045211//postsynaptic membrane;GO:0098793//presynapse;GO:0098844//postsynaptic endocytic z…	GO:0000166//nucleotide binding;GO:0003924//GTPase activity;GO:0005525//GTP binding;GO:0008017//microtubule binding	GO:0000266//mitochondrial fission;GO:0009615//response to virus;GO:0016185//synaptic vesicle budding from presynaptic endocytic zone membrane;GO:0031623//receptor internalization;GO:0043330//response to exogenous dsRNA;GO:0048285//organelle fission;GO:0050803//regulation of synapse structure or activity;GO:0061025//membrane fusion
ENSDARG00000079571	72	35	1.95	0.92	1.95	0.92	-1.08377	0.000214431	0.00132827	mfsd4b	major facilitator superfamily domain containing 4B [Source:NCBI gene;Acc:100037368]	-	-	-	-	GO:0016020//membrane;GO:0016021//integral component of membrane	-	GO:0055085//transmembrane transport
ENSDARG00000058587	0	13	0	0.25	0.001	0.25	7.96578	0.000245094	0.00149449	terb1	telomere repeat binding bouquet formation protein 1 [Source:NCBI gene;Acc:559140]	-	-	-	-	GO:0000781//chromosome, telomeric region;GO:0000784//nuclear chromosome, telomeric region;GO:0005623//cell;GO:0005634//nucleus;GO:0005637//nuclear inner membrane;GO:0005694//chromosome;GO:0016020//membrane;GO:0070187//telosome	GO:0003677//DNA binding	GO:0007129//synapsis;GO:0045141//meiotic telomere clustering;GO:0051321//meiotic cell cycle;GO:0070197//meiotic attachment of telomere to nuclear envelope
ENSDARG00000071604	0	12.7	0	0.19	0.001	0.19	7.56986	0.000245094	0.00149449	si:ch211-156p11.1	si:ch211-156p11.1 [Source:ZFIN;Acc:ZDB-GENE-070912-120]	-	-	-	-	-	GO:0000166//nucleotide binding;GO:0005515//protein binding;GO:0005524//ATP binding	GO:0035556//intracellular signal transduction
ENSDARG00000095062	12.47	0	1.05	0	1.05	0.001	-10.0362	0.000245094	0.00149449	si:dkey-238m4.3	si:dkey-238m4.3 [Source:ZFIN;Acc:ZDB-GENE-100922-250]	Cellular Processes	Cellular community - eukaryotes	ko04530//Tight junction	K06102	-	-	-
ENSDARG00000101551	0	12.8	0	0.24	0.001	0.24	7.90689	0.000245094	0.00149449	si:dkey-261j11.2	si:dkey-261j11.2 [Source:ZFIN;Acc:ZDB-GENE-131121-647]	-	-	-	-	-	GO:0000166//nucleotide binding;GO:0005515//protein binding;GO:0005524//ATP binding	GO:0035556//intracellular signal transduction
ENSDARG00000109682	12.7	0	0.82	0	0.82	0.001	-9.67948	0.000245094	0.00149449	BX005399.3	E3 ubiquitin-protein ligase RBBP6-like [Source:NCBI gene;Acc:110440030]	-	-	-	-	-	GO:0008270//zinc ion binding;GO:0061630//ubiquitin protein ligase activity	GO:0006397//mRNA processing;GO:0016567//protein ubiquitination
ENSDARG00000114865	12.7	0	0.82	0	0.82	0.001	-9.67948	0.000245094	0.00149449	BX005399.11	E3 ubiquitin-protein ligase RBBP6-like [Source:NCBI gene;Acc:100535555]	-	-	-	-	-	GO:0008270//zinc ion binding;GO:0061630//ubiquitin protein ligase activity	GO:0006397//mRNA processing;GO:0016567//protein ubiquitination
ENSDARG00000114949	12.7	0	0.82	0	0.82	0.001	-9.67948	0.000245094	0.00149449	BX005361.5	E3 ubiquitin-protein ligase RBBP6-like [Source:NCBI gene;Acc:100536964]	-	-	-	-	-	GO:0008270//zinc ion binding;GO:0061630//ubiquitin protein ligase activity	GO:0006397//mRNA processing;GO:0016567//protein ubiquitination
ENSDARG00000115756	12.7	0	0.82	0	0.82	0.001	-9.67948	0.000245094	0.00149449	BX005399.12	E3 ubiquitin-protein ligase RBBP6-like [Source:NCBI gene;Acc:100535522]	-	-	-	-	-	GO:0008270//zinc ion binding;GO:0061630//ubiquitin protein ligase activity	GO:0006397//mRNA processing;GO:0016567//protein ubiquitination
ENSDARG00000114291	10.23	35.53	0.7	2.36	0.7	2.36	1.75336	0.000250917	0.0015249	BX005361.4	E3 ubiquitin-protein ligase RBBP6-like [Source:NCBI gene;Acc:100007069]	-	-	-	-	-	GO:0008270//zinc ion binding;GO:0061630//ubiquitin protein ligase activity	GO:0006397//mRNA processing;GO:0016567//protein ubiquitination
ENSDARG00000070981	187	126	2.27	0.77	2.27	0.77	-1.55976	0.000260106	0.00157811	ash1l	ash1 (absent, small, or homeotic)-like (Drosophila) [Source:ZFIN;Acc:ZDB-GENE-030131-6101]	Metabolism;Metabolism	Global and overview maps;Amino acid metabolism	ko01100//Metabolic pathways;ko00310//Lysine degradation	K06101;K06101	GO:0005634//nucleus	GO:0003677//DNA binding;GO:0003682//chromatin binding;GO:0005515//protein binding;GO:0018024//histone-lysine N-methyltransferase activity;GO:0046872//metal ion binding	GO:0034968//histone lysine methylation
ENSDARG00000102828	21	54	1.35	3.35	1.35	3.35	1.3112	0.000263136	0.00159516	mfsd11	major facilitator superfamily domain containing 11 [Source:ZFIN;Acc:ZDB-GENE-050913-140]	-	-	-	-	GO:0016020//membrane;GO:0016021//integral component of membrane	GO:0003674//molecular_function	GO:0008150//biological_process
ENSDARG00000061450	67	31.13	1.52	0.64	1.52	0.64	-1.24793	0.000264295	0.00160019	tesk2	testis associated actin remodelling kinase 2 [Source:ZFIN;Acc:ZDB-GENE-070209-68]	-	-	-	-	GO:0005634//nucleus;GO:0005737//cytoplasm	GO:0004672//protein kinase activity;GO:0004674//protein serine/threonine kinase activity;GO:0005524//ATP binding	GO:0006468//protein phosphorylation;GO:0030036//actin cytoskeleton organization
ENSDARG00000099920	37	79	3.28	6.79	3.28	6.79	1.04972	0.000268904	0.00162517	zgc:163040	zgc:163040 [Source:ZFIN;Acc:ZDB-GENE-070424-79]	Human Diseases;Human Diseases;Human Diseases	Cancers;Substance dependence;Immune diseases	ko05203//Viral carcinogenesis;ko05034//Alcoholism;ko05322//Systemic lupus erythematosus	K11254;K11254;K11254	GO:0000786//nucleosome;GO:0005634//nucleus;GO:0005694//chromosome	GO:0003677//DNA binding;GO:0046982//protein heterodimerization activity	GO:0006352//DNA-templated transcription, initiation
ENSDARG00000089921	16	46	1.29	3.6	1.29	3.6	1.48063	0.000269861	0.00163039	smim4	small integral membrane protein 4 [Source:ZFIN;Acc:ZDB-GENE-170130-1]	-	-	-	-	GO:0016020//membrane;GO:0016021//integral component of membrane	-	-
ENSDARG00000092968	9.19	33.53	0.44	1.55	0.44	1.55	1.81669	0.000275406	0.00165988	znf1128	zinc finger protein 1128 [Source:ZFIN;Acc:ZDB-GENE-110913-167]	-	-	-	-	-	GO:0003676//nucleic acid binding	-
ENSDARG00000093761	9.14	33.27	0.2	0.68	0.2	0.68	1.76553	0.000275406	0.00165988	si:ch211-250k18.7	si:ch211-250k18.7 [Source:ZFIN;Acc:ZDB-GENE-070912-246]	-	-	-	-	-	GO:0000166//nucleotide binding;GO:0005515//protein binding;GO:0005524//ATP binding	GO:0035556//intracellular signal transduction
ENSDARG00000054048	1	16	0.03	0.55	0.03	0.55	4.1964	0.000276113	0.00166139	plin1	perilipin 1 [Source:ZFIN;Acc:ZDB-GENE-050419-213]	Organismal Systems;Environmental Information Processing;Organismal Systems;Organismal Systems	Environmental adaptation;Signal transduction;Endocrine system;Endocrine system	ko04714//Thermogenesis;ko04371//Apelin signaling pathway;ko03320//PPAR signaling pathway;ko04923//Regulation of lipolysis in adipocyte	K08768;K08768;K08768;K08768	-	-	-
ENSDARG00000062228	0.55	15.74	0.04	1.06	0.04	1.06	4.72792	0.000276113	0.00166139	adipoqa	adiponectin, C1Q and collagen domain containing, a [Source:ZFIN;Acc:ZDB-GENE-080423-2]	Human Diseases;Environmental Information Processing;Organismal Systems;Organismal Systems;Organismal Systems;Human Diseases	Endocrine and metabolic diseases;Signal transduction;Aging;Endocrine system;Endocrine system;Endocrine and metabolic diseases	ko04932//Non-alcoholic fatty liver disease (NAFLD);ko04152//AMPK signaling pathway;ko04211//Longevity regulating pathway - mammal;ko04920//Adipocytokine signaling pathway;ko03320//PPAR signaling pathway;ko04930//Type II diabetes mellitus	K07296;K07296;K07296;K07296;K07296;K07296	GO:0005576//extracellular region;GO:0005581//collagen trimer;GO:0016020//membrane;GO:0016021//integral component of membrane	GO:0005515//protein binding	-
ENSDARG00000101239	16	1	0.5	0.03	0.5	0.03	-4.05889	0.000276113	0.00166139	hsd17b4	hydroxysteroid (17-beta) dehydrogenase 4 [Source:ZFIN;Acc:ZDB-GENE-040421-1]	Metabolism;Cellular Processes;Metabolism;Metabolism;Metabolism	Global and overview maps;Transport and catabolism;Global and overview maps;Lipid metabolism;Lipid metabolism	ko01100//Metabolic pathways;ko04146//Peroxisome;ko01212//Fatty acid metabolism;ko01040//Biosynthesis of unsaturated fatty acids;ko00120//Primary bile acid biosynthesis	K12405;K12405;K12405;K12405;K12405	-	GO:0016491//oxidoreductase activity	GO:0048568//embryonic organ development;GO:0048666//neuron development;GO:0055114//oxidation-reduction process
ENSDARG00000114760	1	16	0.01	0.21	0.01	0.21	4.39232	0.000276113	0.00166139	asip2b	agouti signaling protein, nonagouti homolog (mouse) 2b [Source:ZFIN;Acc:ZDB-GENE-150212-1]	-	-	-	-	GO:0005576//extracellular region	GO:0005102//receptor binding;GO:0070996//type 1 melanocortin receptor binding	GO:0009755//hormone-mediated signaling pathway;GO:0043473//pigmentation
MSTRG.68	16	1	1.37	0.08	1.37	0.08	-4.09803	0.000276113	0.00166139	--	PREDICTED: receptor tyrosine-protein kinase erbB-4-like [Sinocyclocheilus rhinocerous]	Environmental Information Processing;Environmental Information Processing;Environmental Information Processing;Human Diseases;Environmental Information Processing	Signal transduction;Signal transduction;Signal transduction;Cancers;Signal transduction	ko04151//PI3K-Akt signaling pathway;ko04010//MAPK signaling pathway;ko04020//Calcium signaling pathway;ko05205//Proteoglycans in cancer;ko04012//ErbB signaling pathway	K05085;K05085;K05085;K05085;K05085	-	-	-
ENSDARG00000051823	3	21	0.05	0.35	0.05	0.35	2.80735	0.000279321	0.00167838	hyal4	hyaluronidase 4 [Source:ZFIN;Acc:ZDB-GENE-061220-9]	Metabolism;Cellular Processes;Metabolism	Global and overview maps;Transport and catabolism;Glycan biosynthesis and metabolism	ko01100//Metabolic pathways;ko04142//Lysosome;ko00531//Glycosaminoglycan degradation	K01197;K01197;K01197	-	GO:0003824//catalytic activity;GO:0004415//hyalurononglucosaminidase activity;GO:0016787//hydrolase activity;GO:0016798//hydrolase activity, acting on glycosyl bonds	GO:0005975//carbohydrate metabolic process;GO:0008152//metabolic process
MSTRG.7222	17.4	49	2.52	6.87	2.52	6.87	1.44689	0.000293631	0.00175281	--	LOC569167 protein, partial [Danio rerio]	-	-	-	-	-	-	-
ENSDARG00000104640	8	31	0.09	0.36	0.09	0.36	2	0.000297911	0.00177593	BX511034.7	uncharacterized LOC100006875 [Source:NCBI gene;Acc:100006875]	-	-	-	-	-	-	-
MSTRG.1277	8	31	0.41	1.53	0.41	1.53	1.89984	0.000297911	0.00177593	Rab11fip1	rab11 family-interacting protein 1 isoform X2 [Danio rerio]	Cellular Processes	Transport and catabolism	ko04144//Endocytosis	K12484	-	-	-
ENSDARG00000057881	38	80	0.88	1.8	0.88	1.8	1.03242	0.000304815	0.00181264	si:dkey-33c12.3	si:dkey-33c12.3 [Source:ZFIN;Acc:ZDB-GENE-030131-7320]	Human Diseases	Neurodegenerative diseases	ko05014//Amyotrophic lateral sclerosis (ALS)	K04572	GO:0005882//intermediate filament	-	-
ENSDARG00000100357	38	80	2.85	5.82	2.85	5.82	1.03006	0.000304815	0.00181264	si:ch73-44m9.3	si:ch73-44m9.3 [Source:ZFIN;Acc:ZDB-GENE-081104-290]	-	-	-	-	GO:0016020//membrane;GO:0016021//integral component of membrane	-	-
ENSDARG00000002795	38	12	1.09	0.33	1.09	0.33	-1.72379	0.000311016	0.001846	meis3	myeloid ecotropic viral integration site 3 [Source:ZFIN;Acc:ZDB-GENE-010406-2]	-	-	-	-	GO:0005634//nucleus;GO:0005737//cytoplasm	GO:0003677//DNA binding;GO:0005515//protein binding;GO:0043565//sequence-specific DNA binding	GO:0006355//regulation of transcription, DNA-templated;GO:0030902//hindbrain development;GO:0031016//pancreas development;GO:0031017//exocrine pancreas development;GO:0035066//positive regulation of histone acetylation;GO:0045893//positive regulation of transcription, DNA-templated;GO:0045944//positive regulation of transcription from RNA polymerase II promoter;GO:0048484//enteric nervous system …
ENSDARG00000076652	12	38	0.52	1.59	0.52	1.59	1.61244	0.000311016	0.001846	zgc:193807	zgc:193807 [Source:ZFIN;Acc:ZDB-GENE-081022-42]	-	-	-	-	GO:0005575//cellular_component	GO:0003674//molecular_function	GO:0008150//biological_process
ENSDARG00000104742	38	12	1.86	0.57	1.86	0.57	-1.70627	0.000311016	0.001846	hnf4b	hepatic nuclear factor 4, beta [Source:ZFIN;Acc:ZDB-GENE-030131-2730]	-	-	-	-	GO:0005634//nucleus	GO:0000977//RNA polymerase II regulatory region sequence-specific DNA binding;GO:0003677//DNA binding;GO:0003700//transcription factor activity, sequence-specific DNA binding;GO:0003707//steroid hormone receptor activity;GO:0008270//zinc ion binding;GO:0043565//sequence-specific DNA binding;GO:0046872//metal ion binding	GO:0006355//regulation of transcription, DNA-templated;GO:0006357//regulation of transcription from RNA polymerase II promoter;GO:0030154//cell differentiation;GO:0043401//steroid hormone mediated signaling pathway;GO:0045944//positive regulation of transcription from RNA polymerase II promoter;GO:0048856//anatomical structure development
ENSDARG00000037069	29	7	1.21	0.26	1.21	0.26	-2.21842	0.000316266	0.00187665	zdhhc14	zinc finger DHHC-type containing 14 [Source:ZFIN;Acc:ZDB-GENE-040724-21]	-	-	-	-	GO:0005783//endoplasmic reticulum;GO:0005794//Golgi apparatus;GO:0016020//membrane;GO:0016021//integral component of membrane	GO:0016409//palmitoyltransferase activity;GO:0016740//transferase activity;GO:0016746//transferase activity, transferring acyl groups;GO:0019706//protein-cysteine S-palmitoyltransferase activity	GO:0006612//protein targeting to membrane;GO:0018230//peptidyl-L-cysteine S-palmitoylation
ENSDARG00000103900	6	27	0.23	0.8	0.23	0.8	1.79837	0.000327558	0.0019379	sept9b	septin 9b [Source:ZFIN;Acc:ZDB-GENE-050327-17]	Human Diseases;Human Diseases	Infectious diseases;Infectious diseases	ko05131//Shigellosis;ko05100//Bacterial invasion of epithelial cells	K16938;K16938	GO:0005940//septin ring;GO:0015630//microtubule cytoskeleton;GO:0031105//septin complex;GO:0032153//cell division site	GO:0000166//nucleotide binding;GO:0003924//GTPase activity;GO:0005525//GTP binding;GO:0060090//binding, bridging	GO:0034613//cellular protein localization;GO:0061640//cytoskeleton-dependent cytokinesis
ENSDARG00000103638	25	5	0.74	0.14	0.74	0.14	-2.4021	0.000328077	0.00193831	CR936977.2	nectin cell adhesion molecule 3a [Source:NCBI gene;Acc:793240]	Environmental Information Processing;Cellular Processes	Signaling molecules and interaction;Cellular community - eukaryotes	ko04514//Cell adhesion molecules (CAMs);ko04520//Adherens junction	K06592;K06592	GO:0005911//cell-cell junction;GO:0005912//adherens junction;GO:0016020//membrane;GO:0016021//integral component of membrane	GO:0038023//signaling receptor activity;GO:0042803//protein homodimerization activity;GO:0050839//cell adhesion molecule binding	GO:0007155//cell adhesion;GO:0007156//homophilic cell adhesion via plasma membrane adhesion molecules;GO:0007157//heterophilic cell-cell adhesion via plasma membrane cell adhesion molecules;GO:0007286//spermatid development
MSTRG.12602	5	25	0.35	1.68	0.35	1.68	2.26303	0.000328077	0.00193831	--	-	-	-	-	-	-	-	-
ENSDARG00000006712	72	36	1.62	0.78	1.62	0.78	-1.05445	0.00033793	0.00198669	wipf2b	WAS/WASL interacting protein family, member 2b [Source:ZFIN;Acc:ZDB-GENE-040625-182]	Human Diseases;Cellular Processes;Human Diseases	Infectious diseases;Transport and catabolism;Infectious disease: bacterial	ko05130//Pathogenic Escherichia coli infection;ko04144//Endocytosis;ko05135//Yersinia infection	K19475;K19475;K19475	GO:0005884//actin filament	GO:0003779//actin binding;GO:0051015//actin filament binding	GO:0000147//actin cortical patch assembly;GO:0006897//endocytosis;GO:0008360//regulation of cell shape;GO:0030048//actin filament-based movement;GO:0051127//positive regulation of actin nucleation;GO:0051666//actin cortical patch localization
ENSDARG00000042552	11	36	0.12	0.39	0.12	0.39	1.70044	0.000351377	0.00205817	cacna1sb	calcium channel, voltage-dependent, L type, alpha 1S subunit, b [Source:ZFIN;Acc:ZDB-GENE-051227-1]	Human Diseases;Environmental Information Processing;Environmental Information Processing;Environmental Information Processing;Environmental Information Processing;Organismal Systems;Organismal Systems;Human Diseases;Organismal Systems;Human Diseases;Organismal Systems;Organismal Systems;Organismal Systems;Organismal Systems;Organismal Systems;Organismal Systems;Human Diseases;Organismal Systems;O…	Neurodegenerative diseases;Signal transduction;Signal transduction;Signal transduction;Signal transduction;Circulatory system;Endocrine system;Endocrine and metabolic diseases;Nervous system;Cardiovascular diseases;Circulatory system;Nervous system;Endocrine system;Nervous system;Endocrine system;Circulatory system;Cardiovascular diseases;Endocrine system;Nervous system;Endocrine system;Cardiovas…	ko05010//Alzheimer disease;ko04010//MAPK signaling pathway;ko04024//cAMP signaling pathway;ko04020//Calcium signaling pathway;ko04022//cGMP - PKG signaling pathway;ko04261//Adrenergic signaling in cardiomyocytes;ko04921//Oxytocin signaling pathway;ko04934//Cushing syndrome;ko04723//Retrograde endocannabinoid signaling;ko05414//Dilated cardiomyopathy (DCM);ko04270//Vascular smooth muscle contracti…	K04857;K04857;K04857;K04857;K04857;K04857;K04857;K04857;K04857;K04857;K04857;K04857;K04857;K04857;K04857;K04857;K04857;K04857;K04857;K04857;K04857;K04857;K04857;K04857	GO:0005891//voltage-gated calcium channel complex;GO:0016020//membrane;GO:0016021//integral component of membrane	GO:0005216//ion channel activity;GO:0005244//voltage-gated ion channel activity;GO:0005245//voltage-gated calcium channel activity;GO:0005262//calcium channel activity;GO:0005515//protein binding;GO:0008331//high voltage-gated calcium channel activity	GO:0006811//ion transport;GO:0006816//calcium ion transport;GO:0034765//regulation of ion transmembrane transport;GO:0055085//transmembrane transport;GO:0070509//calcium ion import;GO:0070588//calcium ion transmembrane transport
ENSDARG00000087633	11	36	0.2	0.62	0.2	0.62	1.63227	0.000351377	0.00205817	si:dkey-11o18.5	si:dkey-11o18.5 [Source:ZFIN;Acc:ZDB-GENE-091204-110]	-	-	-	-	GO:0016020//membrane;GO:0016021//integral component of membrane	GO:0005515//protein binding	-
ENSDARG00000071051	51	21	1.18	0.56	1.18	0.56	-1.07529	0.000380375	0.00220909	cbx6a	chromobox homolog 6a [Source:ZFIN;Acc:ZDB-GENE-040808-26]	-	-	-	-	GO:0005634//nucleus	-	-
ENSDARG00000016994	40	82	1.07	2.27	1.07	2.27	1.08508	0.000386736	0.00224424	ssrp1b	structure specific recognition protein 1b [Source:ZFIN;Acc:ZDB-GENE-041008-209]	-	-	-	-	GO:0000790//nuclear chromatin;GO:0005634//nucleus;GO:0005694//chromosome;GO:0035101//FACT complex	GO:0003677//DNA binding;GO:0031491//nucleosome binding;GO:0042393//histone binding	GO:0006260//DNA replication;GO:0006281//DNA repair;GO:0006974//cellular response to DNA damage stimulus
MSTRG.13892	33.81	72.03	3.25	6.7	3.25	6.7	1.04372	0.000404436	0.0023355	--	gastrula zinc finger protein XlCGF57.1-like [Danio rerio]	-	-	-	-	-	GO:0043169//cation binding;GO:0097159//organic cyclic compound binding	-
ENSDARG00000098952	18	2	1.01	0.11	1.01	0.11	-3.19878	0.000404902	0.00233718	gata4	GATA binding protein 4 [Source:ZFIN;Acc:ZDB-GENE-980526-476]	Environmental Information Processing;Cellular Processes;Cellular Processes;Organismal Systems	Signal transduction;Cellular community - eukaryotes;Cell growth and death;Endocrine system	ko04022//cGMP - PKG signaling pathway;ko04530//Tight junction;ko04218//Cellular senescence;ko04919//Thyroid hormone signaling pathway	K09183;K09183;K09183;K09183	GO:0005634//nucleus	GO:0000978//RNA polymerase II core promoter proximal region sequence-specific DNA binding;GO:0000981//RNA polymerase II transcription factor activity, sequence-specific DNA binding;GO:0003677//DNA binding;GO:0003700//transcription factor activity, sequence-specific DNA binding;GO:0008270//zinc ion binding;GO:0043565//sequence-specific DNA binding;GO:0046872//metal ion binding	GO:0001889//liver development;GO:0001947//heart looping;GO:0006355//regulation of transcription, DNA-templated;GO:0007507//heart development;GO:0030099//myeloid cell differentiation;GO:0035050//embryonic heart tube development;GO:0045165//cell fate commitment;GO:0045893//positive regulation of transcription, DNA-templated;GO:0045944//positive regulation of transcription from RNA polymerase II pro…
ENSDARG00000036308	13	40	0.29	0.85	0.29	0.85	1.55141	0.000416456	0.00239698	nod1	nucleotide-binding oligomerization domain containing 1 [Source:ZFIN;Acc:ZDB-GENE-071116-9]	Human Diseases;Human Diseases;Organismal Systems;Human Diseases;Human Diseases	Infectious diseases;Infectious diseases;Immune system;Infectious diseases;Infectious diseases	ko05131//Shigellosis;ko05132//Salmonella infection;ko04621//NOD-like receptor signaling pathway;ko05133//Pertussis;ko05120//Epithelial cell signaling in Helicobacter pylori infection	K08727;K08727;K08727;K08727;K08727	-	GO:0000166//nucleotide binding;GO:0005515//protein binding;GO:0005524//ATP binding;GO:0050700//CARD domain binding	GO:0035187//hatching behavior;GO:0035556//intracellular signal transduction;GO:0042742//defense response to bacterium;GO:0042981//regulation of apoptotic process
ENSDARG00000069189	18	48	1.37	3.55	1.37	3.55	1.37364	0.00043108	0.00247463	si:dkey-242h9.3	si:dkey-242h9.3 [Source:ZFIN;Acc:ZDB-GENE-060503-347]	-	-	-	-	-	-	-
ENSDARG00000110841	25	60	2.77	6.43	2.77	6.43	1.21493	0.000459609	0.00262874	si:dkey-108k21.14	si:dkey-108k21.14 [Source:ZFIN;Acc:ZDB-GENE-131121-10]	-	-	-	-	GO:0000786//nucleosome;GO:0005634//nucleus;GO:0005694//chromosome	GO:0003677//DNA binding;GO:0003690//double-stranded DNA binding;GO:0031492//nucleosomal DNA binding	GO:0006334//nucleosome assembly;GO:0006355//regulation of transcription, DNA-templated;GO:0016584//nucleosome positioning;GO:0030261//chromosome condensation;GO:0031936//negative regulation of chromatin silencing;GO:0045910//negative regulation of DNA recombination
ENSDARG00000034785	39	80	1.11	2.26	1.11	2.26	1.02576	0.000462794	0.00264273	dachb	dachshund b [Source:ZFIN;Acc:ZDB-GENE-020402-4]	-	-	-	-	GO:0005634//nucleus;GO:0005667//transcription factor complex	-	GO:0006355//regulation of transcription, DNA-templated;GO:0031018//endocrine pancreas development;GO:0048839//inner ear development
ENSDARG00000035808	55	25	1.33	0.59	1.33	0.59	-1.17264	0.000463271	0.00264415	clcn4	chloride channel, voltage-sensitive 4 [Source:ZFIN;Acc:ZDB-GENE-061013-353]	-	-	-	-	GO:0005768//endosome;GO:0005769//early endosome;GO:0005794//Golgi apparatus;GO:0005886//plasma membrane;GO:0005887//integral component of plasma membrane;GO:0008021//synaptic vesicle;GO:0016020//membrane;GO:0016021//integral component of membrane	GO:0005247//voltage-gated chloride channel activity;GO:0015299//solute:proton antiporter activity;GO:0031404//chloride ion binding	GO:0006811//ion transport;GO:0006821//chloride transport;GO:0055085//transmembrane transport;GO:1902476//chloride transmembrane transport;GO:1902600//hydrogen ion transmembrane transport
ENSDARG00000077737	41	15	0.55	0.2	0.55	0.2	-1.45943	0.000468415	0.00267077	spsb3a	splA/ryanodine receptor domain and SOCS box containing 3a [Source:ZFIN;Acc:ZDB-GENE-030131-4182]	-	-	-	-	GO:0019005//SCF ubiquitin ligase complex	GO:0005515//protein binding	GO:0006511//ubiquitin-dependent protein catabolic process;GO:0043161//proteasome-mediated ubiquitin-dependent protein catabolic process
ENSDARG00000044541	8	30	0.45	1.65	0.45	1.65	1.87447	0.000477614	0.00271609	ppp1r14ba	protein phosphatase 1, regulatory (inhibitor) subunit 14Ba [Source:ZFIN;Acc:ZDB-GENE-060825-331]	-	-	-	-	GO:0005737//cytoplasm	GO:0004865//protein serine/threonine phosphatase inhibitor activity	GO:0032515//negative regulation of phosphoprotein phosphatase activity;GO:0042325//regulation of phosphorylation;GO:0045087//innate immune response
ENSDARG00000102873	8	30	0.11	0.39	0.11	0.39	1.82597	0.000477614	0.00271609	CT956002.2	-	Organismal Systems;Environmental Information Processing;Organismal Systems	Digestive system;Membrane transport;Digestive system	ko04979//Cholesterol metabolism;ko02010//ABC transporters;ko04975//Fat digestion and absorption	K05641;K05641;K05641	-	-	-
ENSDARG00000078026	12	0	0.13	0	0.13	0.001	-7.02237	0.000489894	0.00277509	zcchc24	zinc finger, CCHC domain containing 24 [Source:ZFIN;Acc:ZDB-GENE-030131-3573]	-	-	-	-	-	GO:0003676//nucleic acid binding;GO:0008270//zinc ion binding	-
ENSDARG00000088463	0	12	0	0.86	0.001	0.86	9.74819	0.000489894	0.00277509	CLPB	ClpB homolog, mitochondrial AAA ATPase chaperonin [Source:NCBI gene;Acc:100331587]	Organismal Systems	Aging	ko04213//Longevity regulating pathway - multiple species	K03695	-	GO:0005524//ATP binding	-
ENSDARG00000097988	0	11.79	0	0.64	0.001	0.64	9.32193	0.000489894	0.00277509	EIF3J	eukaryotic translation initiation factor 3 subunit J [Source:HGNC Symbol;Acc:HGNC:3270]	Genetic Information Processing	Translation	ko03013//RNA transport	K03245	GO:0005737//cytoplasm;GO:0005852//eukaryotic translation initiation factor 3 complex	GO:0003743//translation initiation factor activity	GO:0006413//translational initiation
ENSDARG00000101049	0	12.42	0	0.31	0.001	0.31	8.27612	0.000489894	0.00277509	CABZ01075274.1	-	-	-	-	-	-	GO:0000166//nucleotide binding;GO:0005524//ATP binding	GO:0035556//intracellular signal transduction
ENSDARG00000101388	11.98	0	0.27	0	0.27	0.001	-8.07682	0.000489894	0.00277509	si:ch211-171l17.14	si:ch211-171l17.14 [Source:ZFIN;Acc:ZDB-GENE-070912-153]	-	-	-	-	-	GO:0000166//nucleotide binding;GO:0005515//protein binding;GO:0005524//ATP binding	GO:0035556//intracellular signal transduction
MSTRG.7645	0	12	0	2.12	0.001	2.12	11.0498	0.000489894	0.00277509	--	coiled-coil domain-containing protein 106-like [Labeo rohita]	-	-	-	-	-	-	-
ENSDARG00000034836	20	3	0.94	0.14	0.94	0.14	-2.74723	0.000491667	0.00278209	si:dkey-222n6.2	si:dkey-222n6.2 [Source:ZFIN;Acc:ZDB-GENE-031118-10]	-	-	-	-	GO:0005882//intermediate filament;GO:0045095//keratin filament	-	-
ENSDARG00000105568	3	20	0.09	0.67	0.09	0.67	2.89616	0.000491667	0.00278209	si:ch211-194p6.10	si:ch211-194p6.10 [Source:ZFIN;Acc:ZDB-GENE-160728-3]	-	-	-	-	-	-	-
MSTRG.1521	20	3	2.03	0.3	2.03	0.3	-2.75845	0.000491667	0.00278209	TRAK1	trafficking kinesin-binding protein 1 isoform X1 [Danio rerio]	-	-	-	-	-	-	-
ENSDARG00000017338	65	32	0.74	0.35	0.74	0.35	-1.08017	0.00050554	0.00285043	kidins220b	kinase D-interacting substrate 220b [Source:NCBI gene;Acc:335881]	-	-	-	-	GO:0016020//membrane;GO:0016021//integral component of membrane	GO:0005515//protein binding	-
ENSDARG00000055373	65	32	0.74	0.36	0.74	0.36	-1.03953	0.00050554	0.00285043	sema3fb	sema domain, immunoglobulin domain (Ig), short basic domain, secreted, (semaphorin) 3Fb [Source:ZFIN;Acc:ZDB-GENE-050513-2]	-	-	-	-	GO:0005615//extracellular space;GO:0005887//integral component of plasma membrane	GO:0005515//protein binding;GO:0030215//semaphorin receptor binding;GO:0045499//chemorepellent activity	GO:0001755//neural crest cell migration;GO:0007411//axon guidance;GO:0030335//positive regulation of cell migration;GO:0048843//negative regulation of axon extension involved in axon guidance;GO:0050919//negative chemotaxis;GO:0071526//semaphorin-plexin signaling pathway
ENSDARG00000101878	44	17	1.89	0.47	1.89	0.47	-2.00765	0.000506901	0.00285737	kdf1b	keratinocyte differentiation factor 1b [Source:ZFIN;Acc:ZDB-GENE-100922-285]	-	-	-	-	GO:0030054//cell junction	-	GO:0003334//keratinocyte development;GO:0010482//regulation of epidermal cell division
ENSDARG00000028389	1	15	0.01	0.14	0.01	0.14	3.80735	0.000521183	0.00292655	rab44	RAB44, member RAS oncogene family [Source:ZFIN;Acc:ZDB-GENE-040724-117]	-	-	-	-	GO:0005768//endosome;GO:0005794//Golgi apparatus;GO:0005886//plasma membrane;GO:0008021//synaptic vesicle;GO:0012505//endomembrane system;GO:0032593//insulin-responsive compartment;GO:0055037//recycling endosome	GO:0003924//GTPase activity;GO:0005525//GTP binding	GO:0006886//intracellular protein transport;GO:0006904//vesicle docking involved in exocytosis;GO:0009306//protein secretion;GO:0017157//regulation of exocytosis;GO:0032482//Rab protein signal transduction;GO:0032869//cellular response to insulin stimulus;GO:0072659//protein localization to plasma membrane
ENSDARG00000098903	47	19	1.81	0.83	1.81	0.83	-1.12481	0.000532691	0.0029858	tfe3a	transcription factor binding to IGHM enhancer 3a [Source:ZFIN;Acc:ZDB-GENE-010919-2]	Human Diseases;Human Diseases;Cellular Processes	Cancers;Cancers;Transport and catabolism	ko05202//Transcriptional misregulation in cancers;ko05211//Renal cell carcinoma;ko04137//Mitophagy - animal	K09105;K09105;K09105	GO:0005654//nucleoplasm	GO:0000981//RNA polymerase II transcription factor activity, sequence-specific DNA binding;GO:0046983//protein dimerization activity	GO:0006351//transcription, DNA-templated;GO:0006355//regulation of transcription, DNA-templated;GO:0006357//regulation of transcription from RNA polymerase II promoter;GO:0006959//humoral immune response;GO:0045670//regulation of osteoclast differentiation;GO:0045893//positive regulation of transcription, DNA-templated
ENSDARG00000102839	6.2	26.55	0.16	0.64	0.16	0.64	2	0.000540282	0.00302292	si:ch211-211k8.4	si:ch211-211k8.4 [Source:ZFIN;Acc:ZDB-GENE-050208-594]	-	-	-	-	-	GO:0003676//nucleic acid binding;GO:0003677//DNA binding	-
ENSDARG00000060522	5	24	0.36	1.65	0.36	1.65	2.1964	0.000550905	0.00307685	rfk	riboflavin kinase [Source:ZFIN;Acc:ZDB-GENE-081104-321]	Metabolism;Metabolism	Global and overview maps;Metabolism of cofactors and vitamins	ko01100//Metabolic pathways;ko00740//Riboflavin metabolism	K00861;K00861	-	GO:0008531//riboflavin kinase activity	GO:0006771//riboflavin metabolic process;GO:0009231//riboflavin biosynthetic process;GO:0009398//FMN biosynthetic process;GO:0016310//phosphorylation
ENSDARG00000037455	23	55	0.3	0.68	0.3	0.68	1.18057	0.00055193	0.003081	ugt8	UDP glycosyltransferase 8 [Source:ZFIN;Acc:ZDB-GENE-060616-129]	Metabolism;Metabolism;Metabolism	Global and overview maps;Lipid metabolism;Lipid metabolism	ko01100//Metabolic pathways;ko00600//Sphingolipid metabolism;ko00565//Ether lipid metabolism	K04628;K04628;K04628	GO:0016020//membrane;GO:0016021//integral component of membrane;GO:0043231//intracellular membrane-bounded organelle	GO:0008194//UDP-glycosyltransferase activity;GO:0016740//transferase activity;GO:0016757//transferase activity, transferring glycosyl groups;GO:0016758//transferase activity, transferring hexosyl groups	-
ENSDARG00000044807	53	23	3.2	1.35	3.2	1.35	-1.24511	0.00055193	0.003081	dck	deoxycytidine kinase [Source:ZFIN;Acc:ZDB-GENE-041024-3]	Metabolism;Metabolism;Metabolism	Global and overview maps;Nucleotide metabolism;Nucleotide metabolism	ko01100//Metabolic pathways;ko00230//Purine metabolism;ko00240//Pyrimidine metabolism	K00893;K00893;K00893	GO:0005737//cytoplasm;GO:0005739//mitochondrion	GO:0000166//nucleotide binding;GO:0004137//deoxycytidine kinase activity;GO:0005524//ATP binding;GO:0019136//deoxynucleoside kinase activity;GO:0019206//nucleoside kinase activity	GO:0006139//nucleobase-containing compound metabolic process;GO:0009157//deoxyribonucleoside monophosphate biosynthetic process;GO:0009165//nucleotide biosynthetic process
ENSDARG00000071377	69	35	3.13	1.54	3.13	1.54	-1.02323	0.000552075	0.00308102	hsd11b1la	Danio rerio Hydroxysteroid 11-beta-dehydrogenase 1-like protein-like (LOC100006793), mRNA. [Source:RefSeq mRNA;Acc:NM_001105607]	Metabolism;Human Diseases;Metabolism;Metabolism	Global and overview maps;Cancers;Xenobiotics biodegradation and metabolism;Lipid metabolism	ko01100//Metabolic pathways;ko05204//Chemical carcinogenesis;ko00980//Metabolism of xenobiotics by cytochrome P450;ko00140//Steroid hormone biosynthesis	K15680;K15680;K15680;K15680	GO:0005576//extracellular region	GO:0016229//steroid dehydrogenase activity;GO:0016491//oxidoreductase activity	GO:0055114//oxidation-reduction process
ENSDARG00000044400	10	33	0.23	0.74	0.23	0.74	1.68589	0.000614054	0.00338974	wdr78	WD repeat domain 78 [Source:ZFIN;Acc:ZDB-GENE-050522-322]	-	-	-	-	GO:0005858//axonemal dynein complex	GO:0005515//protein binding;GO:0045503//dynein light chain binding;GO:0045504//dynein heavy chain binding	GO:0003341//cilium movement;GO:0007018//microtubule-based movement
MSTRG.6470	21.08	52.21	1.37	3.28	1.37	3.28	1.25952	0.000657485	0.00361034	--	splicing factor 3A subunit 3 [Labeo rohita]	-	-	-	-	-	-	-
ENSDARG00000093359	31	9	1.01	0.29	1.01	0.29	-1.80023	0.000687676	0.00376379	inpp5jb	inositol polyphosphate-5-phosphatase Jb [Source:ZFIN;Acc:ZDB-GENE-081104-46]	Metabolism;Organismal Systems;Environmental Information Processing;Metabolism	Global and overview maps;Endocrine system;Signal transduction;Carbohydrate metabolism	ko01100//Metabolic pathways;ko04910//Insulin signaling pathway;ko04070//Phosphatidylinositol signaling system;ko00562//Inositol phosphate metabolism	K01106;K01106;K01106;K01106	GO:0001726//ruffle;GO:0005737//cytoplasm;GO:0005886//plasma membrane	GO:0004439//phosphatidylinositol-4,5-bisphosphate 5-phosphatase activity;GO:0016787//hydrolase activity;GO:0034485//phosphatidylinositol-3,4,5-trisphosphate 5-phosphatase activity	GO:0033137//negative regulation of peptidyl-serine phosphorylation;GO:0046855//inositol phosphate dephosphorylation;GO:0046856//phosphatidylinositol dephosphorylation
ENSDARG00000075282	40	15	0.37	0.13	0.37	0.13	-1.50901	0.00069719	0.00380824	irs2b	insulin receptor substrate 2b [Source:ZFIN;Acc:ZDB-GENE-081104-462]	Human Diseases;Environmental Information Processing;Human Diseases;Cellular Processes;Human Diseases;Environmental Information Processing;Organismal Systems;Organismal Systems;Environmental Information Processing;Human Diseases;Organismal Systems;Organismal Systems;Organismal Systems;Organismal Systems;Human Diseases	Neurodegenerative diseases;Signal transduction;Cancers;Transport and catabolism;Endocrine and metabolic diseases;Signal transduction;Endocrine system;Endocrine system;Signal transduction;Endocrine and metabolic diseases;Aging;Endocrine system;Aging;Endocrine system;Endocrine and metabolic diseases	ko05010//Alzheimer disease;ko04022//cGMP - PKG signaling pathway;ko05206//MicroRNAs in cancer;ko04140//Autophagy - animal;ko04932//Non-alcoholic fatty liver disease (NAFLD);ko04068//FoxO signaling pathway;ko04910//Insulin signaling pathway;ko04935//Growth hormone synthesis, secretion and action;ko04152//AMPK signaling pathway;ko04931//Insulin resistance;ko04211//Longevity regulating pathway - mam…	K07187;K07187;K07187;K07187;K07187;K07187;K07187;K07187;K07187;K07187;K07187;K07187;K07187;K07187;K07187	GO:0005829//cytosol;GO:0005886//plasma membrane	GO:0005158//insulin receptor binding;GO:0043548//phosphatidylinositol 3-kinase binding	GO:0008286//insulin receptor signaling pathway
MSTRG.944	15	42	1.98	5.38	1.98	5.38	1.44211	0.00069719	0.00380824	--	-	-	-	-	-	-	-	-
ENSDARG00000075436	12	36	0.14	0.39	0.14	0.39	1.47805	0.000727566	0.00395243	sytl2b	synaptotagmin-like 2b [Source:ZFIN;Acc:ZDB-GENE-121214-363]	-	-	-	-	GO:0005886//plasma membrane;GO:0070382//exocytic vesicle	GO:0001786//phosphatidylserine binding;GO:0017137//Rab GTPase binding;GO:0042043//neurexin family protein binding	GO:0006886//intracellular protein transport;GO:0006887//exocytosis
ENSDARG00000092123	36	12	2.01	0.65	2.01	0.65	-1.62868	0.000727566	0.00395243	si:dkey-20d21.12	si:dkey-20d21.12 [Source:ZFIN;Acc:ZDB-GENE-081104-365]	-	-	-	-	GO:0016020//membrane;GO:0016021//integral component of membrane	-	-
ENSDARG00000098420	2	17	0.12	0.96	0.12	0.96	3	0.000732495	0.00397822	SNTA1	syntrophin, alpha 1 [Source:NCBI gene;Acc:100332905]	-	-	-	-	-	GO:0005198//structural molecule activity;GO:0005515//protein binding	-
ENSDARG00000068749	17	45.05	0.31	0.8	0.31	0.8	1.36773	0.000743304	0.00402692	si:ch211-250k18.5	si:ch211-250k18.5 [Source:ZFIN;Acc:ZDB-GENE-070912-244]	-	-	-	-	-	GO:0000166//nucleotide binding;GO:0005515//protein binding;GO:0005524//ATP binding	GO:0035556//intracellular signal transduction
ENSDARG00000115120	7.79	29.38	0.41	1.36	0.41	1.36	1.72991	0.000761073	0.00410995	si:dkey-112g5.12	si:dkey-112g5.12 [Source:ZFIN;Acc:ZDB-GENE-081028-32]	Cellular Processes;Human Diseases;Cellular Processes;Cellular Processes	Cell growth and death;Neurodegenerative diseases;Cell growth and death;Cell growth and death	ko04210//Apoptosis;ko05012//Parkinson disease;ko04214//Apoptosis - fly;ko04215//Apoptosis - multiple species	K08669;K08669;K08669;K08669	-	GO:0004252//serine-type endopeptidase activity;GO:0005515//protein binding	GO:0006508//proteolysis
ENSDARG00000004753	19	48	0.49	1.2	0.49	1.2	1.29218	0.000771085	0.00415887	mylkb	myosin light chain kinase b [Source:ZFIN;Acc:ZDB-GENE-041111-150]	Environmental Information Processing;Cellular Processes;Cellular Processes;Environmental Information Processing;Organismal Systems;Environmental Information Processing;Organismal Systems;Organismal Systems;Organismal Systems	Signal transduction;Cell motility;Cellular community - eukaryotes;Signal transduction;Endocrine system;Signal transduction;Immune system;Circulatory system;Digestive system	ko04020//Calcium signaling pathway;ko04810//Regulation of actin cytoskeleton;ko04510//Focal adhesion;ko04022//cGMP - PKG signaling pathway;ko04921//Oxytocin signaling pathway;ko04371//Apelin signaling pathway;ko04611//Platelet activation;ko04270//Vascular smooth muscle contraction;ko04971//Gastric acid secretion	K00907;K00907;K00907;K00907;K00907;K00907;K00907;K00907;K00907	-	GO:0000166//nucleotide binding;GO:0004672//protein kinase activity;GO:0005515//protein binding;GO:0005524//ATP binding;GO:0016301//kinase activity;GO:0016740//transferase activity	GO:0006468//protein phosphorylation;GO:0016310//phosphorylation
ENSDARG00000006011	19	48	0.35	0.87	0.35	0.87	1.31366	0.000771085	0.00415887	klhl42	kelch-like family, member 42 [Source:ZFIN;Acc:ZDB-GENE-041210-190]	-	-	-	-	-	GO:0005515//protein binding	GO:0031018//endocrine pancreas development;GO:0042593//glucose homeostasis;GO:1990798//pancreas regeneration
ENSDARG00000034871	52	23	1.53	0.66	1.53	0.66	-1.21299	0.000782068	0.00421084	mid2	midline 2 [Source:ZFIN;Acc:ZDB-GENE-090220-1]	-	-	-	-	-	GO:0005515//protein binding;GO:0008270//zinc ion binding;GO:0046872//metal ion binding	-
ENSDARG00000069542	23	54	0.57	1.29	0.57	1.29	1.17834	0.000782068	0.00421084	si:dkey-8e10.2	si:dkey-8e10.2 [Source:ZFIN;Acc:ZDB-GENE-081104-441]	-	-	-	-	GO:0016020//membrane	GO:0005044//scavenger receptor activity	GO:0006897//endocytosis
ENSDARG00000069439	27	7	1.96	0.49	1.96	0.49	-2	0.000829453	0.00444082	ptgdsa	prostaglandin D2 synthase a [Source:ZFIN;Acc:ZDB-GENE-081022-118]	Metabolism;Metabolism	Global and overview maps;Lipid metabolism	ko01100//Metabolic pathways;ko00590//Arachidonic acid metabolism	K01830;K01830	-	GO:0036094//small molecule binding	-
ENSDARG00000069630	7	27	0.24	0.99	0.24	0.99	2.04439	0.000829453	0.00444082	tat	tyrosine aminotransferase [Source:ZFIN;Acc:ZDB-GENE-030131-1144]	Metabolism;Metabolism;Metabolism;Metabolism;Metabolism;Metabolism;Metabolism	Global and overview maps;Global and overview maps;Amino acid metabolism;Amino acid metabolism;Amino acid metabolism;Metabolism of cofactors and vitamins;Amino acid metabolism	ko01100//Metabolic pathways;ko01230//Biosynthesis of amino acids;ko00270//Cysteine and methionine metabolism;ko00350//Tyrosine metabolism;ko00360//Phenylalanine metabolism;ko00130//Ubiquinone and other terpenoid-quinone biosynthesis;ko00400//Phenylalanine, tyrosine and tryptophan biosynthesis	K00815;K00815;K00815;K00815;K00815;K00815;K00815	GO:0005575//cellular_component	GO:0003824//catalytic activity;GO:0004838//L-tyrosine:2-oxoglutarate aminotransferase activity;GO:0008483//transaminase activity;GO:0030170//pyridoxal phosphate binding	GO:0006520//cellular amino acid metabolic process;GO:0006559//L-phenylalanine catabolic process;GO:0009058//biosynthetic process;GO:0009072//aromatic amino acid family metabolic process
ENSDARG00000093003	27	61	1.23	2.69	1.23	2.69	1.12895	0.000868658	0.00462129	acy3.1	aspartoacylase (aminocyclase) 3, tandem duplicate 1 [Source:NCBI gene;Acc:791456]	-	-	-	-	GO:0005737//cytoplasm;GO:0005829//cytosol;GO:0005886//plasma membrane;GO:0016020//membrane;GO:0016324//apical plasma membrane	GO:0004046//aminoacylase activity;GO:0016787//hydrolase activity;GO:0016788//hydrolase activity, acting on ester bonds;GO:0016811//hydrolase activity, acting on carbon-nitrogen (but not peptide) bonds, in linear amides;GO:0046872//metal ion binding	-
ENSDARG00000093998	41.55	16	1.34	0.5	1.34	0.5	-1.42223	0.000876429	0.00465244	si:ch73-7i4.2	si:ch73-7i4.2 [Source:ZFIN;Acc:ZDB-GENE-060810-137]	-	-	-	-	GO:0005575//cellular_component	GO:0003674//molecular_function	GO:0008150//biological_process
MSTRG.9726	41	16	6.05	2.29	6.05	2.29	-1.40159	0.000876429	0.00465244	--	-	-	-	-	-	-	-	-
ENSDARG00000008010	25	6	1.98	0.46	1.98	0.46	-2.10579	0.000885647	0.00468884	zgc:194189	zgc:194189 [Source:ZFIN;Acc:ZDB-GENE-081022-71]	-	-	-	-	GO:0005634//nucleus	GO:0000981//RNA polymerase II transcription factor activity, sequence-specific DNA binding;GO:0003677//DNA binding;GO:0003700//transcription factor activity, sequence-specific DNA binding;GO:0043565//sequence-specific DNA binding	GO:0006355//regulation of transcription, DNA-templated;GO:0006357//regulation of transcription from RNA polymerase II promoter;GO:0009653//anatomical structure morphogenesis;GO:0030154//cell differentiation
ENSDARG00000020857	6	25	0.16	0.66	0.16	0.66	2.04439	0.000885647	0.00468884	ccdc149b	coiled-coil domain containing 149b [Source:NCBI gene;Acc:436983]	-	-	-	-	-	-	-
ENSDARG00000037894	25	6	0.46	0.12	0.46	0.12	-1.9386	0.000885647	0.00468884	ezh1	enhancer of zeste 1 polycomb repressive complex 2 subunit [Source:ZFIN;Acc:ZDB-GENE-050114-1]	Metabolism;Metabolism	Global and overview maps;Amino acid metabolism	ko01100//Metabolic pathways;ko00310//Lysine degradation	K17451;K17451	-	GO:0005515//protein binding;GO:0018024//histone-lysine N-methyltransferase activity	GO:0034968//histone lysine methylation
ENSDARG00000094760	6	25	0.34	0.73	0.34	0.73	1.10236	0.000885647	0.00468884	si:dkey-125i10.3	si:dkey-125i10.3 [Source:ZFIN;Acc:ZDB-GENE-060526-198]	-	-	-	-	GO:0015629//actin cytoskeleton	GO:0046872//metal ion binding;GO:0051015//actin filament binding	-
ENSDARG00000096278	24.94	6.51	1.12	0.28	1.12	0.28	-2	0.000885647	0.00468884	nkd3	NKD inhibitor of WNT signaling pathway 3 [Source:ZFIN;Acc:ZDB-GENE-060503-63]	-	-	-	-	-	-	GO:0070121//Kupffer's vesicle development
ENSDARG00000046012	73	39	2.87	1.36	2.87	1.36	-1.07744	0.00088935	0.00470162	slc47a1	solute carrier family 47 member 1 [Source:ZFIN;Acc:ZDB-GENE-050327-20]	-	-	-	-	GO:0016020//membrane;GO:0016021//integral component of membrane	GO:0015297//antiporter activity;GO:0022857//transmembrane transporter activity;GO:0042910//xenobiotic transporter activity	GO:0042908//xenobiotic transport;GO:0055085//transmembrane transport
ENSDARG00000101476	44.22	18	3	1.18	3	1.18	-1.34618	0.000914567	0.00482559	si:dkey-65j4.2	si:dkey-65j4.2 [Source:ZFIN;Acc:ZDB-GENE-141219-43]	-	-	-	-	-	-	-
ENSDARG00000036104	4	21	0.08	0.4	0.08	0.4	2.32193	0.000916869	0.0048354	myo1g	myosin IG [Source:ZFIN;Acc:ZDB-GENE-060503-562]	Human Diseases	Infectious diseases	ko05130//Pathogenic Escherichia coli infection	K10356	GO:0005623//cell;GO:0005737//cytoplasm;GO:0005886//plasma membrane;GO:0005902//microvillus;GO:0015629//actin cytoskeleton;GO:0016459//myosin complex;GO:0031982//vesicle	GO:0000146//microfilament motor activity;GO:0000166//nucleotide binding;GO:0003774//motor activity;GO:0003779//actin binding;GO:0005524//ATP binding;GO:0030898//actin-dependent ATPase activity;GO:0051015//actin filament binding	GO:0007015//actin filament organization;GO:0030050//vesicle transport along actin filament
ENSDARG00000059911	58	103	1.2	2.52	1.2	2.52	1.07039	0.000918516	0.00484059	bbs7	Bardet-Biedl syndrome 7 [Source:ZFIN;Acc:ZDB-GENE-030219-90]	-	-	-	-	GO:0005623//cell;GO:0005737//cytoplasm;GO:0005856//cytoskeleton;GO:0005929//cilium;GO:0005930//axoneme;GO:0016020//membrane;GO:0034464//BBSome;GO:0036064//ciliary basal body;GO:0042995//cell projection;GO:0043005//neuron projection	GO:0003674//molecular_function;GO:0005515//protein binding	GO:0001947//heart looping;GO:0007368//determination of left/right symmetry;GO:0007369//gastrulation;GO:0008104//protein localization;GO:0015031//protein transport;GO:0030030//cell projection organization;GO:0032402//melanosome transport;GO:0033339//pectoral fin development;GO:0046907//intracellular transport;GO:0051877//pigment granule aggregation in cell center;GO:0060271//cilium morphogenesis;G…
ENSDARG00000075292	5	23	0.03	0.12	0.03	0.12	2	0.00091941	0.0048418	myo15aa	myosin XVAa [Source:ZFIN;Acc:ZDB-GENE-080425-2]	-	-	-	-	GO:0005623//cell;GO:0005737//cytoplasm;GO:0005856//cytoskeleton;GO:0015629//actin cytoskeleton;GO:0016459//myosin complex;GO:0031982//vesicle;GO:0098858//actin-based cell projection	GO:0000146//microfilament motor activity;GO:0000166//nucleotide binding;GO:0003774//motor activity;GO:0003779//actin binding;GO:0005515//protein binding;GO:0005524//ATP binding;GO:0030898//actin-dependent ATPase activity;GO:0051015//actin filament binding	GO:0007015//actin filament organization;GO:0007605//sensory perception of sound;GO:0030050//vesicle transport along actin filament
ENSDARG00000086218	23.01	5.55	1.02	0.24	1.02	0.24	-2.08746	0.00091941	0.0048418	nkd3	NKD inhibitor of WNT signaling pathway 3 [Source:ZFIN;Acc:ZDB-GENE-060503-63]	-	-	-	-	-	-	GO:0070121//Kupffer's vesicle development
MSTRG.3630	23.98	54.74	2.72	6.02	2.72	6.02	1.14616	0.000921643	0.00485239	--	-	-	-	-	-	-	-	-
ENSDARG00000099747	50	22	1.34	0.57	1.34	0.57	-1.2332	0.000933795	0.00490927	CABZ01111953.1	oxysterol-binding protein-related protein 10-like [Source:NCBI gene;Acc:100334085]	-	-	-	-	GO:0005829//cytosol;GO:0016020//membrane;GO:0043231//intracellular membrane-bounded organelle	GO:0008289//lipid binding;GO:0015248//sterol transporter activity;GO:0015485//cholesterol binding;GO:0032934//sterol binding	GO:0006869//lipid transport;GO:0015918//sterol transport
ENSDARG00000005049	63	32	3.13	1.54	3.13	1.54	-1.02323	0.000950474	0.00498497	rab20	RAB20, member RAS oncogene family [Source:ZFIN;Acc:ZDB-GENE-030131-9143]	-	-	-	-	GO:0005768//endosome;GO:0005769//early endosome;GO:0012505//endomembrane system;GO:0030139//endocytic vesicle	GO:0003924//GTPase activity;GO:0005525//GTP binding	GO:0006886//intracellular protein transport;GO:0030100//regulation of endocytosis;GO:0032482//Rab protein signal transduction
ENSDARG00000087574	30	65	0.66	1.38	0.66	1.38	1.06413	0.000950474	0.00498497	nox1	NADPH oxidase 1 [Source:ZFIN;Acc:ZDB-GENE-070404-1]	Human Diseases;Human Diseases;Human Diseases;Organismal Systems	Neurodegenerative diseases;Cardiovascular diseases;Endocrine and metabolic diseases;Development	ko05010//Alzheimer disease;ko05418//Fluid shear stress and atherosclerosis;ko04933//AGE-RAGE signaling pathway in diabetic complications;ko04380//Osteoclast differentiation	K08008;K08008;K08008;K08008	GO:0005886//plasma membrane;GO:0016020//membrane;GO:0016021//integral component of membrane;GO:0043020//NADPH oxidase complex	GO:0016175//superoxide-generating NADPH oxidase activity;GO:0016491//oxidoreductase activity	GO:0006952//defense response;GO:0042554//superoxide anion generation;GO:0055114//oxidation-reduction process
ENSDARG00000053568	10	32	0.33	1.03	0.33	1.03	1.64211	0.00095196	0.00498917	pstpip1b	proline-serine-threonine phosphatase interacting protein 1b [Source:ZFIN;Acc:ZDB-GENE-051127-25]	Organismal Systems	Immune system	ko04621//NOD-like receptor signaling pathway	K12804	GO:0005737//cytoplasm;GO:0005856//cytoskeleton;GO:0005886//plasma membrane	GO:0005515//protein binding;GO:0008092//cytoskeletal protein binding	-
ENSDARG00000099262	31.66	10.52	0.75	0.24	0.75	0.24	-1.64386	0.00095196	0.00498917	si:dkey-16p6.1	si:dkey-16p6.1 [Source:ZFIN;Acc:ZDB-GENE-081103-43]	-	-	-	-	-	GO:0000166//nucleotide binding;GO:0005515//protein binding;GO:0005524//ATP binding	-
ENSDARG00000099694	174	121	5.02	2.11	5.02	2.11	-1.25044	0.000972734	0.00508586	neurl1b	neuralized E3 ubiquitin protein ligase 1B [Source:ZFIN;Acc:ZDB-GENE-050522-102]	-	-	-	-	GO:0005769//early endosome	GO:0061630//ubiquitin protein ligase activity	GO:0016567//protein ubiquitination;GO:0070086//ubiquitin-dependent endocytosis
ENSDARG00000058733	11	0	0.47	0	0.47	0.001	-8.87652	0.00097925	0.00511259	ihha	Indian hedgehog signaling molecule a [Source:ZFIN;Acc:ZDB-GENE-051010-1]	Human Diseases;Environmental Information Processing	Cancers;Signal transduction	ko05205//Proteoglycans in cancer;ko04340//Hedgehog signaling pathway	K11989;K11989	GO:0005615//extracellular space;GO:0005886//plasma membrane;GO:0016020//membrane	GO:0005113//patched binding;GO:0005509//calcium ion binding;GO:0008233//peptidase activity;GO:0016787//hydrolase activity;GO:0046872//metal ion binding	GO:0001649//osteoblast differentiation;GO:0001708//cell fate specification;GO:0001957//intramembranous ossification;GO:0006508//proteolysis;GO:0007224//smoothened signaling pathway;GO:0007267//cell-cell signaling;GO:0007275//multicellular organism development;GO:0010468//regulation of gene expression;GO:0016539//intein-mediated protein splicing;GO:0048794//swim bladder development;GO:0048795//swi…
ENSDARG00000086055	11	0	0.72	0	0.72	0.001	-9.49185	0.00097925	0.00511259	FOXL3	si:dkey-7e14.3 [Source:ZFIN;Acc:ZDB-GENE-121214-362]	-	-	-	-	GO:0005634//nucleus	GO:0000981//RNA polymerase II transcription factor activity, sequence-specific DNA binding;GO:0003677//DNA binding;GO:0003700//transcription factor activity, sequence-specific DNA binding;GO:0043565//sequence-specific DNA binding	GO:0006355//regulation of transcription, DNA-templated;GO:0006357//regulation of transcription from RNA polymerase II promoter;GO:0009653//anatomical structure morphogenesis;GO:0030154//cell differentiation
ENSDARG00000091961	11	0	1.53	0	1.53	0.001	-10.5793	0.00097925	0.00511259	pth1b	parathyroid hormone 1b [Source:ZFIN;Acc:ZDB-GENE-040623-2]	Environmental Information Processing;Organismal Systems;Human Diseases;Organismal Systems	Signaling molecules and interaction;Endocrine system;Immune diseases;Excretory system	ko04080//Neuroactive ligand-receptor interaction;ko04928//Parathyroid hormone synthesis, secretion and action;ko05323//Rheumatoid arthritis;ko04961//Endocrine and other factor-regulated calcium reabsorption	K05261;K05261;K05261;K05261	GO:0005576//extracellular region;GO:0005623//cell	GO:0005179//hormone activity	GO:0006874//cellular calcium ion homeostasis;GO:0007165//signal transduction
ENSDARG00000095275	0	10.74	0	0.21	0.001	0.21	7.71425	0.00097925	0.00511259	si:dkey-269p2.1	si:dkey-269p2.1 [Source:ZFIN;Acc:ZDB-GENE-081103-5]	-	-	-	-	-	GO:0000166//nucleotide binding;GO:0005515//protein binding;GO:0005524//ATP binding	GO:0035556//intracellular signal transduction
MSTRG.7221	10.6	0	1.48	0	1.48	0.001	-10.5314	0.00097925	0.00511259	--	LOC569167 protein, partial [Danio rerio]	-	-	-	-	-	-	-
ENSDARG00000086183	1	14	0.08	1.07	0.08	1.07	3.74147	0.000980413	0.00511461	vkorc1	vitamin K epoxide reductase complex, subunit 1 [Source:ZFIN;Acc:ZDB-GENE-030131-2286]	Metabolism;Metabolism	Global and overview maps;Metabolism of cofactors and vitamins	ko01100//Metabolic pathways;ko00130//Ubiquinone and other terpenoid-quinone biosynthesis	K05357;K05357	GO:0016020//membrane;GO:0016021//integral component of membrane	GO:0047057//vitamin-K-epoxide reductase (warfarin-sensitive) activity	GO:0007596//blood coagulation;GO:0017187//peptidyl-glutamic acid carboxylation;GO:0042373//vitamin K metabolic process;GO:0055114//oxidation-reduction process
ENSDARG00000086419	1.01	14.01	0.01	0.19	0.01	0.19	4.24793	0.000980413	0.00511461	si:ch211-282j17.13	si:ch211-282j17.13 [Source:ZFIN;Acc:ZDB-GENE-160113-4]	-	-	-	-	-	GO:0005525//GTP binding	-
MSTRG.44	1	14	0.09	1.19	0.09	1.19	3.72489	0.000980413	0.00511461	--	-	-	-	-	-	-	-	-
ENSDARG00000088116	26	59	1.77	3.89	1.77	3.89	1.13602	0.00104117	0.0054049	gstm.3	glutathione S-transferase mu tandem duplicate 3 [Source:ZFIN;Acc:ZDB-GENE-050309-24]	Metabolism;Human Diseases;Human Diseases;Human Diseases;Organismal Systems;Metabolism;Human Diseases;Human Diseases;Metabolism;Metabolism;Metabolism	Global and overview maps;Cancers;Cancers;Cardiovascular diseases;Aging;Xenobiotics biodegradation and metabolism;Drug resistance;Cancers;Metabolism of other amino acids;Xenobiotics biodegradation and metabolism;Xenobiotics biodegradation and metabolism	ko01100//Metabolic pathways;ko05200//Pathways in cancer;ko05225//Hepatocellular carcinoma;ko05418//Fluid shear stress and atherosclerosis;ko04212//Longevity regulating pathway - worm;ko00983//Drug metabolism - other enzymes;ko01524//Platinum drug resistance;ko05204//Chemical carcinogenesis;ko00480//Glutathione metabolism;ko00980//Metabolism of xenobiotics by cytochrome P450;ko00982//Drug metaboli…	K00799;K00799;K00799;K00799;K00799;K00799;K00799;K00799;K00799;K00799;K00799	-	GO:0004364//glutathione transferase activity;GO:0005515//protein binding	GO:0006749//glutathione metabolic process
ENSDARG00000013224	30	9	0.56	0.16	0.56	0.16	-1.80735	0.00107663	0.00556778	phc2b	polyhomeotic homolog 2b (Drosophila) [Source:ZFIN;Acc:ZDB-GENE-040426-1113]	-	-	-	-	GO:0005634//nucleus	GO:0005515//protein binding;GO:0008270//zinc ion binding	-
ENSDARG00000098451	42	17	2.82	0.95	2.82	0.95	-1.5697	0.00108392	0.00560021	tlcd4a	TLC domain containing 4a [Source:ZFIN;Acc:ZDB-GENE-090402-1]	-	-	-	-	GO:0016020//membrane;GO:0016021//integral component of membrane	-	-
ENSDARG00000020606	23	53	1.15	2.56	1.15	2.56	1.15451	0.0011026	0.00568749	nfe2	nuclear factor, erythroid 2 [Source:ZFIN;Acc:ZDB-GENE-030124-1]	Human Diseases;Human Diseases;Genetic Information Processing;Human Diseases;Organismal Systems	Cancers;Cancers;Folding, sorting and degradation;Cardiovascular diseases;Aging	ko05200//Pathways in cancer;ko05225//Hepatocellular carcinoma;ko04141//Protein processing in endoplasmic reticulum;ko05418//Fluid shear stress and atherosclerosis;ko04212//Longevity regulating pathway - worm	K05638;K05638;K05638;K05638;K05638	GO:0005634//nucleus;GO:0005667//transcription factor complex;GO:0005737//cytoplasm	GO:0000976//transcription regulatory region sequence-specific DNA binding;GO:0003677//DNA binding;GO:0003700//transcription factor activity, sequence-specific DNA binding;GO:0043565//sequence-specific DNA binding;GO:0046982//protein heterodimerization activity	GO:0006355//regulation of transcription, DNA-templated;GO:0006357//regulation of transcription from RNA polymerase II promoter;GO:0010725//regulation of primitive erythrocyte differentiation;GO:0045893//positive regulation of transcription, DNA-templated;GO:0048798//swim bladder inflation;GO:0071600//otic vesicle morphogenesis;GO:1902882//regulation of response to oxidative stress
ENSDARG00000105863	35	12	0.49	0.16	0.49	0.16	-1.61471	0.00110289	0.00568749	FO904970.1	wu:fl23c11 [Source:NCBI gene;Acc:335307]	Environmental Information Processing;Organismal Systems	Signaling molecules and interaction;Immune system	ko04060//Cytokine-cytokine receptor interaction;ko04657//IL-17 signaling pathway	K05166;K05166	-	GO:0030368//interleukin-17 receptor activity	GO:0019221//cytokine-mediated signaling pathway
ENSDARG00000020795	21	50	0.34	0.78	0.34	0.78	1.19794	0.00111498	0.00573629	rac3b	Rac family small GTPase 3b [Source:ZFIN;Acc:ZDB-GENE-080220-21]	Human Diseases;Environmental Information Processing;Environmental Information Processing;Human Diseases;Environmental Information Processing;Cellular Processes;Environmental Information Processing;Cellular Processes;Human Diseases;Organismal Systems;Organismal Systems;Environmental Information Processing;Human Diseases;Human Diseases;Environmental Information Processing;Organismal Systems;Human D…	Cancers;Signal transduction;Signal transduction;Infectious diseases;Signal transduction;Cell motility;Signal transduction;Cellular community - eukaryotes;Infectious disease: viral;Immune system;Development;Signal transduction;Cardiovascular diseases;Infectious disease: bacterial;Signal transduction;Immune system;Cancers;Cellular community - eukaryotes;Immune system;Cardiovascular diseases;Cancers…	ko05200//Pathways in cancer;ko04010//MAPK signaling pathway;ko04024//cAMP signaling pathway;ko05163//Human cytomegalovirus infection;ko04015//Rap1 signaling pathway;ko04810//Regulation of actin cytoskeleton;ko04014//Ras signaling pathway;ko04510//Focal adhesion;ko05170//Human immunodeficiency virus 1 infection;ko04062//Chemokine signaling pathway;ko04360//Axon guidance;ko04310//Wnt signaling path…	K07861;K07861;K07861;K07861;K07861;K07861;K07861;K07861;K07861;K07861;K07861;K07861;K07861;K07861;K07861;K07861;K07861;K07861;K07861;K07861;K07861;K07861;K07861;K07861	GO:0005737//cytoplasm;GO:0005856//cytoskeleton;GO:0005886//plasma membrane;GO:0005938//cell cortex;GO:0031410//cytoplasmic vesicle;GO:0042995//cell projection;GO:0043005//neuron projection;GO:0043231//intracellular membrane-bounded organelle	GO:0000166//nucleotide binding;GO:0003924//GTPase activity;GO:0005525//GTP binding;GO:0019901//protein kinase binding	GO:0007015//actin filament organization;GO:0007163//establishment or maintenance of cell polarity;GO:0007264//small GTPase mediated signal transduction;GO:0007266//Rho protein signal transduction;GO:0008360//regulation of cell shape;GO:0030036//actin cytoskeleton organization;GO:0030865//cortical cytoskeleton organization;GO:0032956//regulation of actin cytoskeleton organization
MSTRG.9441	27	60	0.8	1.71	0.8	1.71	1.09592	0.00119738	0.00612845	--	CR1-3 [Lycodichthys dearborni]	-	-	-	-	-	-	-
MSTRG.9342	28	8	7.53	2.08	7.53	2.08	-1.85607	0.00120499	0.00616312	rhoaa	Ubiquitin-like modifier-activating enzyme 1 [Chelonia mydas]	Human Diseases;Human Diseases;Environmental Information Processing;Human Diseases;Cellular Processes;Human Diseases;Human Diseases;Human Diseases;Environmental Information Processing;Cellular Processes;Environmental Information Processing;Cellular Processes;Human Diseases;Environmental Information Processing;Human Diseases;Environmental Information Processing;Organismal Systems;Cellular Processes…	Cancers;Infectious diseases;Signal transduction;Infectious diseases;Transport and catabolism;Cancers;Infectious diseases;Infectious diseases;Signal transduction;Cell motility;Signal transduction;Cellular community - eukaryotes;Cancers;Signal transduction;Infectious diseases;Signal transduction;Immune system;Cellular community - eukaryotes;Endocrine system;Cancers;Development;Signal transduction;S…	ko05200//Pathways in cancer;ko05130//Pathogenic Escherichia coli infection;ko04024//cAMP signaling pathway;ko05131//Shigellosis;ko04144//Endocytosis;ko05205//Proteoglycans in cancer;ko05163//Human cytomegalovirus infection;ko05132//Salmonella infection;ko04015//Rap1 signaling pathway;ko04810//Regulation of actin cytoskeleton;ko04014//Ras signaling pathway;ko04510//Focal adhesion;ko05203//Viral ca…	K04513;K04513;K04513;K04513;K04513;K04513;K04513;K04513;K04513;K04513;K04513;K04513;K04513;K04513;K04513;K04513;K04513;K04513;K04513;K04513;K04513;K04513;K04513;K04513;K04513;K04513;K04513;K04513;K04513;K04513;K04513;K04513;K04513;K04513;K04513;K04513;K04513;K04513;K04513;K04513;K04513	-	GO:0032550//purine ribonucleoside binding	GO:0035556//intracellular signal transduction
ENSDARG00000076768	14	39	0.66	1.79	0.66	1.79	1.43942	0.00121237	0.00619647	reps2	RALBP1 associated Eps domain containing 2 [Source:ZFIN;Acc:ZDB-GENE-130415-3]	-	-	-	-	-	GO:0005509//calcium ion binding;GO:0005515//protein binding	-
ENSDARG00000021287	80	45	5.5	2.35	5.5	2.35	-1.22677	0.00123486	0.00629524	rab7b	RAB7b, member RAS oncogene family [Source:ZFIN;Acc:ZDB-GENE-180906-1]	Cellular Processes;Human Diseases;Human Diseases;Cellular Processes;Cellular Processes;Human Diseases;Cellular Processes	Transport and catabolism;Infectious diseases;Infectious diseases;Transport and catabolism;Transport and catabolism;Infectious diseases;Transport and catabolism	ko04144//Endocytosis;ko05132//Salmonella infection;ko05152//Tuberculosis;ko04145//Phagosome;ko04140//Autophagy - animal;ko05146//Amoebiasis;ko04137//Mitophagy - animal	K07897;K07897;K07897;K07897;K07897;K07897;K07897	-	GO:0003924//GTPase activity;GO:0005525//GTP binding	-
ENSDARG00000018529	25	57	0.96	2.12	0.96	2.12	1.14296	0.00124843	0.00635553	lipf	lipase, gastric [Source:ZFIN;Acc:ZDB-GENE-040426-2737]	Cellular Processes;Organismal Systems;Metabolism	Transport and catabolism;Digestive system;Lipid metabolism	ko04142//Lysosome;ko04979//Cholesterol metabolism;ko00100//Steroid biosynthesis	K01052;K01052;K01052	GO:0005575//cellular_component	GO:0004806//triglyceride lipase activity;GO:0016787//hydrolase activity;GO:0016788//hydrolase activity, acting on ester bonds	GO:0001666//response to hypoxia;GO:0016042//lipid catabolic process
ENSDARG00000017880	33	11	1.82	0.63	1.82	0.63	-1.53051	0.0012752	0.00647673	kcnip3b	Kv channel interacting protein 3b, calsenilin [Source:ZFIN;Acc:ZDB-GENE-040426-1752]	-	-	-	-	-	GO:0005509//calcium ion binding	GO:0031018//endocrine pancreas development
ENSDARG00000097789	10.37	32.93	0.61	1.89	0.61	1.89	1.63151	0.0012752	0.00647673	pon3.2	paraoxonase 3, tandem duplicate 2 [Source:ZFIN;Acc:ZDB-GENE-071004-70]	-	-	-	-	GO:0005576//extracellular region	GO:0004064//arylesterase activity	-
ENSDARG00000101377	11	33	0.2	0.58	0.2	0.58	1.53605	0.0012752	0.00647673	ccdc142	coiled-coil domain containing 142 [Source:ZFIN;Acc:ZDB-GENE-030131-6705]	-	-	-	-	-	-	-
ENSDARG00000092556	40	16	1.16	0.45	1.16	0.45	-1.36613	0.00128343	0.00651398	si:ch211-214j8.12	si:ch211-214j8.12 [Source:ZFIN;Acc:ZDB-GENE-060526-102]	-	-	-	-	GO:0019005//SCF ubiquitin ligase complex	GO:0004842//ubiquitin-protein transferase activity	GO:0006511//ubiquitin-dependent protein catabolic process;GO:0016567//protein ubiquitination;GO:0031146//SCF-dependent proteasomal ubiquitin-dependent protein catabolic process
ENSDARG00000054177	16	2	0.33	0.03	0.33	0.03	-3.45943	0.00131833	0.00667565	adgra1a	adhesion G protein-coupled receptor A1a [Source:ZFIN;Acc:ZDB-GENE-130603-101]	-	-	-	-	GO:0016020//membrane;GO:0016021//integral component of membrane	GO:0004888//transmembrane signaling receptor activity;GO:0004930//G-protein coupled receptor activity	GO:0007166//cell surface receptor signaling pathway;GO:0007186//G-protein coupled receptor signaling pathway
ENSDARG00000090421	16	2	0.55	0.07	0.55	0.07	-2.974	0.00131833	0.00667565	SH2B2	SH2B adaptor protein 2 [Source:NCBI gene;Acc:100535524]	Organismal Systems;Organismal Systems	Endocrine system;Nervous system	ko04910//Insulin signaling pathway;ko04722//Neurotrophin signaling pathway	K07193;K07193	GO:0005886//plasma membrane	GO:0005068//transmembrane receptor protein tyrosine kinase adaptor activity;GO:0035591//signaling adaptor activity	GO:0007165//signal transduction;GO:0007169//transmembrane receptor protein tyrosine kinase signaling pathway;GO:0009967//positive regulation of signal transduction;GO:0035556//intracellular signal transduction;GO:0050851//antigen receptor-mediated signaling pathway
ENSDARG00000103197	15.33	2.07	0.3	0.08	0.3	0.08	-1.90689	0.00131833	0.00667565	si:ch211-227e10.1	si:ch211-227e10.1 [Source:ZFIN;Acc:ZDB-GENE-050420-221]	-	-	-	-	-	GO:0000166//nucleotide binding;GO:0005515//protein binding;GO:0005524//ATP binding	GO:0035556//intracellular signal transduction
MSTRG.4605	15.81	2	1.88	0.23	1.88	0.23	-3.03103	0.00131833	0.00667565	--	ATP-binding cassette sub-family D member 3 [Labeo rohita]	-	-	-	-	-	-	-
ENSDARG00000078415	7	26	0.4	1.43	0.4	1.43	1.83794	0.0013304	0.00672739	lrrc3	leucine rich repeat containing 3 [Source:NCBI gene;Acc:100001372]	-	-	-	-	GO:0005615//extracellular space;GO:0016020//membrane;GO:0016021//integral component of membrane;GO:0031012//extracellular matrix	GO:0005515//protein binding	-
ENSDARG00000093629	26	7	0.94	0.17	0.94	0.17	-2.46713	0.0013304	0.00672739	si:ch211-106h4.4	si:ch211-106h4.4 [Source:ZFIN;Acc:ZDB-GENE-070705-14]	-	-	-	-	GO:0016020//membrane;GO:0016021//integral component of membrane	-	-
MSTRG.14163	28.92	61.07	2.24	4.59	2.24	4.59	1.035	0.00136815	0.00690071	--	-	-	-	-	-	-	-	-
ENSDARG00000055730	26	58	0.94	2.04	0.94	2.04	1.11784	0.00143682	0.00722211	trim35-29	tripartite motif containing 35-29 [Source:ZFIN;Acc:ZDB-GENE-041114-35]	-	-	-	-	-	GO:0008270//zinc ion binding;GO:0046872//metal ion binding	GO:0008150//biological_process
ENSDARG00000054076	6	24	0.38	1.48	0.38	1.48	1.96153	0.00144222	0.00724588	tatdn3	TatD DNase domain containing 3 [Source:NCBI gene;Acc:553592]	-	-	-	-	-	GO:0016788//hydrolase activity, acting on ester bonds	-
ENSDARG00000091900	30.89	9.99	2.6	0.82	2.6	0.82	-1.66482	0.00146635	0.00735362	si:ch73-54n14.2	si:ch73-54n14.2 [Source:ZFIN;Acc:ZDB-GENE-090313-164]	Metabolism;Metabolism	Global and overview maps;Amino acid metabolism	ko01100//Metabolic pathways;ko00310//Lysine degradation	K18826;K18826	-	GO:0018025//calmodulin-lysine N-methyltransferase activity	GO:0018022//peptidyl-lysine methylation
ENSDARG00000060626	45	84	0.9	2.34	0.9	2.34	1.37851	0.00148011	0.00741749	dgkaa	diacylglycerol kinase, alpha a [Source:ZFIN;Acc:ZDB-GENE-060616-305]	Metabolism;Environmental Information Processing;Human Diseases;Organismal Systems;Environmental Information Processing;Metabolism;Metabolism	Global and overview maps;Signal transduction;Cancers;Development and regeneration;Signal transduction;Lipid metabolism;Lipid metabolism	ko01100//Metabolic pathways;ko04072//Phospholipase D signaling pathway;ko05231//Choline metabolism in cancer;ko04361//Axon regeneration;ko04070//Phosphatidylinositol signaling system;ko00564//Glycerophospholipid metabolism;ko00561//Glycerolipid metabolism	K00901;K00901;K00901;K00901;K00901;K00901;K00901	GO:0005886//plasma membrane	GO:0000166//nucleotide binding;GO:0003951//NAD+ kinase activity;GO:0004143//diacylglycerol kinase activity;GO:0005509//calcium ion binding;GO:0005524//ATP binding;GO:0016301//kinase activity;GO:0016740//transferase activity	GO:0007165//signal transduction;GO:0007205//protein kinase C-activating G-protein coupled receptor signaling pathway;GO:0016310//phosphorylation;GO:0035556//intracellular signal transduction;GO:0046339//diacylglycerol metabolic process;GO:0046486//glycerolipid metabolic process;GO:0046834//lipid phosphorylation
ENSDARG00000016551	53	26	0.78	0.38	0.78	0.38	-1.03747	0.00149753	0.00749164	iqsec1b	IQ motif and Sec7 domain ArfGEF 1b [Source:ZFIN;Acc:ZDB-GENE-120813-1]	Cellular Processes	Transport and catabolism	ko04144//Endocytosis	K12495	-	GO:0005086//ARF guanyl-nucleotide exchange factor activity;GO:0005515//protein binding	GO:0001525//angiogenesis;GO:0001944//vasculature development;GO:0001946//lymphangiogenesis;GO:0030036//actin cytoskeleton organization;GO:0032012//regulation of ARF protein signal transduction;GO:0043547//positive regulation of GTPase activity
ENSDARG00000001721	3	18	0.06	0.37	0.06	0.37	2.62449	0.00149764	0.00749164	oc90	otoconin 90 [Source:ZFIN;Acc:ZDB-GENE-070912-300]	-	-	-	-	GO:0005576//extracellular region	GO:0004623//phospholipase A2 activity;GO:0005509//calcium ion binding	GO:0006644//phospholipid metabolic process;GO:0016042//lipid catabolic process;GO:0048840//otolith development;GO:0050482//arachidonic acid secretion
ENSDARG00000024687	2.56	17.97	0.04	0.35	0.04	0.35	3.12928	0.00149764	0.00749164	polr3g	polymerase (RNA) III (DNA directed) polypeptide G [Source:ZFIN;Acc:ZDB-GENE-081104-312]	Organismal Systems;Genetic Information Processing	Immune system;Transcription	ko04623//Cytosolic DNA-sensing pathway;ko03020//RNA polymerase	K03024;K03024	GO:0000790//nuclear chromatin;GO:0005666//DNA-directed RNA polymerase III complex	GO:0003899//DNA-directed RNA polymerase activity	GO:0006383//transcription from RNA polymerase III promoter
ENSDARG00000105643	18	3	0.38	0.06	0.38	0.06	-2.66297	0.00149764	0.00749164	adgrg1	adhesion G protein-coupled receptor G1 [Source:ZFIN;Acc:ZDB-GENE-030131-3671]	Human Diseases;Human Diseases;Human Diseases;Organismal Systems;Organismal Systems	Infectious diseases;Infectious diseases;Infectious diseases;Immune system;Nervous system	ko05131//Shigellosis;ko05132//Salmonella infection;ko05152//Tuberculosis;ko04621//NOD-like receptor signaling pathway;ko04722//Neurotrophin signaling pathway	K08846;K08846;K08846;K08846;K08846	GO:0005887//integral component of plasma membrane	GO:0004672//protein kinase activity;GO:0004930//G-protein coupled receptor activity;GO:0005524//ATP binding	GO:0006468//protein phosphorylation;GO:0007189//adenylate cyclase-activating G-protein coupled receptor signaling pathway;GO:0014003//oligodendrocyte development;GO:0032287//peripheral nervous system myelin maintenance;GO:0042981//regulation of apoptotic process;GO:0048932//myelination of posterior lateral line nerve axons;GO:0070445//regulation of oligodendrocyte progenitor proliferation
MSTRG.2503	3	18	0.52	3.03	0.52	3.03	2.54273	0.00149764	0.00749164	Sar1b	inorganic pyrophosphatase-like protein [Labeo rohita]	Genetic Information Processing;Human Diseases	Folding, sorting and degradation;Infectious diseases	ko04141//Protein processing in endoplasmic reticulum;ko05134//Legionellosis	K07953;K07953	-	-	-
ENSDARG00000013022	15	40	0.31	0.7	0.31	0.7	1.17509	0.0015179	0.0075798	si:ch211-59h6.1	si:ch211-59h6.1 [Source:ZFIN;Acc:ZDB-GENE-091204-418]	-	-	-	-	GO:0016020//membrane;GO:0016021//integral component of membrane	-	-
ENSDARG00000043818	22	5	0.38	0.09	0.38	0.09	-2.078	0.00152433	0.00760599	si:ch211-119c20.2	si:ch211-119c20.2 [Source:ZFIN;Acc:ZDB-GENE-041001-137]	-	-	-	-	GO:0016020//membrane	GO:0005515//protein binding	-
ENSDARG00000103766	20	4	1	0.32	1	0.32	-1.64386	0.0015534	0.00773379	cyp2aa7	cytochrome P450, family 2, subfamily AA, polypeptide 7 [Source:ZFIN;Acc:ZDB-GENE-071004-48]	-	-	-	-	GO:0005737//cytoplasm;GO:0016020//membrane;GO:0016021//integral component of membrane;GO:0043231//intracellular membrane-bounded organelle	GO:0005506//iron ion binding;GO:0008395//steroid hydroxylase activity;GO:0016705//oxidoreductase activity, acting on paired donors, with incorporation or reduction of molecular oxygen;GO:0016712//oxidoreductase activity, acting on paired donors, with incorporation or reduction of molecular oxygen, reduced flavin or flavoprotein as one donor, and incorporation of one atom of oxygen;GO:0020037//hem…	GO:0006082//organic acid metabolic process;GO:0006805//xenobiotic metabolic process;GO:0042738//exogenous drug catabolic process;GO:0055114//oxidation-reduction process
MSTRG.4774	4.01	20.02	0.28	1.34	0.28	1.34	2.25873	0.0015534	0.00773379	KLRF2	C-type lectin domain family 9 member A-like isoform X1 [Danio rerio]	-	-	-	-	-	GO:0004714//transmembrane receptor protein tyrosine kinase activity;GO:0043169//cation binding	GO:0001667//ameboidal-type cell migration;GO:0007169//transmembrane receptor protein tyrosine kinase signaling pathway;GO:0008038//neuron recognition;GO:0048646//anatomical structure formation involved in morphogenesis;GO:0097485//neuron projection guidance
ENSDARG00000029370	41	17	1.01	0.41	1.01	0.41	-1.30066	0.00157155	0.00781486	ankrd6b	ankyrin repeat domain 6b [Source:ZFIN;Acc:ZDB-GENE-030916-4]	-	-	-	-	GO:0005634//nucleus;GO:0005737//cytoplasm;GO:0030877//beta-catenin destruction complex	GO:0005515//protein binding;GO:0008013//beta-catenin binding	GO:0001702//gastrulation with mouth forming second;GO:0007507//heart development;GO:0009953//dorsal/ventral pattern formation;GO:0030178//negative regulation of Wnt signaling pathway;GO:0042074//cell migration involved in gastrulation;GO:0046330//positive regulation of JNK cascade;GO:0048264//determination of ventral identity;GO:0090090//negative regulation of canonical Wnt signaling pathway
ENSDARG00000101955	17	43	2.45	5.99	2.45	5.99	1.28977	0.00157155	0.00781486	znf1159	zinc finger protein 1159 [Source:ZFIN;Acc:ZDB-GENE-050208-794]	-	-	-	-	GO:0005634//nucleus	GO:0000977//RNA polymerase II regulatory region sequence-specific DNA binding;GO:0003676//nucleic acid binding;GO:0043565//sequence-specific DNA binding	-
ENSDARG00000030844	57	29	1.88	0.93	1.88	0.93	-1.01543	0.00164258	0.00813475	klf11a	Kruppel-like factor 11a [Source:ZFIN;Acc:ZDB-GENE-030131-3568]	-	-	-	-	GO:0005634//nucleus	GO:0000981//RNA polymerase II transcription factor activity, sequence-specific DNA binding;GO:0003676//nucleic acid binding	GO:0006357//regulation of transcription from RNA polymerase II promoter
ENSDARG00000057027	27	59	1.05	2.22	1.05	2.22	1.08017	0.00164258	0.00813475	rtn2b	reticulon 2b [Source:ZFIN;Acc:ZDB-GENE-060331-95]	-	-	-	-	GO:0005783//endoplasmic reticulum;GO:0005789//endoplasmic reticulum membrane;GO:0016020//membrane;GO:0016021//integral component of membrane	GO:0003674//molecular_function	GO:0008150//biological_process
MSTRG.13284	27.62	59.12	1.29	2.68	1.29	2.68	1.05486	0.00164258	0.00813475	--	leukotriene B4 receptor 1-like protein [Labeo rohita]	-	-	-	-	-	-	-
ENSDARG00000004131	118	76	1.63	0.62	1.63	0.62	-1.39453	0.00164421	0.0081408	rttn	rotatin [Source:ZFIN;Acc:ZDB-GENE-090609-5]	-	-	-	-	GO:0005813//centrosome;GO:0005814//centriole;GO:0036064//ciliary basal body	GO:0005515//protein binding	GO:0007099//centriole replication;GO:0010457//centriole-centriole cohesion;GO:0032053//ciliary basal body organization;GO:0044782//cilium organization
MSTRG.2134	11.68	34.69	0.74	2.12	0.74	2.12	1.51847	0.00166131	0.00821633	--	sterile alpha motif domain-containing 3-like isoform X3 [Labeo rohita]	-	-	-	-	-	-	-
ENSDARG00000005271	9	29	0.56	1.74	0.56	1.74	1.63559	0.00167444	0.00826819	zc3h12a	zinc finger CCCH-type containing 12A [Source:ZFIN;Acc:ZDB-GENE-110411-6]	-	-	-	-	-	GO:0046872//metal ion binding	-
ENSDARG00000017246	9	29	0.1	0.46	0.1	0.46	2.20163	0.00167444	0.00826819	prx	periaxin [Source:ZFIN;Acc:ZDB-GENE-030131-5790]	Human Diseases	Infectious diseases	ko05132//Salmonella infection	K23934	GO:0005737//cytoplasm;GO:0005886//plasma membrane	GO:0005515//protein binding	GO:0043484//regulation of RNA splicing
MSTRG.10559	30	63	1.73	3.51	1.73	3.51	1.0207	0.00175507	0.00863317	Sowahb	ankyrin repeat domain-containing protein SOWAHB-like [Danio rerio]	-	-	-	-	-	-	-
ENSDARG00000044672	14	37	0.46	1.19	0.46	1.19	1.37126	0.00179266	0.00880025	parapinopsinb	parapinopsin b [Source:ZFIN;Acc:ZDB-GENE-030616-134]	-	-	-	-	GO:0001750//photoreceptor outer segment;GO:0005887//integral component of plasma membrane;GO:0016020//membrane;GO:0016021//integral component of membrane	GO:0004930//G-protein coupled receptor activity;GO:0008020//G-protein coupled photoreceptor activity;GO:0009881//photoreceptor activity	GO:0007165//signal transduction;GO:0007186//G-protein coupled receptor signaling pathway;GO:0007601//visual perception;GO:0007602//phototransduction;GO:0009584//detection of visible light;GO:0016038//absorption of visible light;GO:0018298//protein-chromophore linkage;GO:0050896//response to stimulus;GO:0071482//cellular response to light stimulus
ENSDARG00000031658	93	56	1.08	0.44	1.08	0.44	-1.29546	0.00182647	0.00894815	si:ch211-207d6.2	si:ch211-207d6.2 [Source:ZFIN;Acc:ZDB-GENE-070912-185]	-	-	-	-	-	-	GO:0048706//embryonic skeletal system development
ENSDARG00000001634	1	13	0.01	0.12	0.01	0.12	3.58496	0.00183717	0.00898576	kirrel1a	kirre like nephrin family adhesion molecule 1a [Source:ZFIN;Acc:ZDB-GENE-040426-2126]	-	-	-	-	GO:0016020//membrane;GO:0016021//integral component of membrane	GO:0042802//identical protein binding	-
ENSDARG00000058700	1	13	0.1	1.21	0.1	1.21	3.59694	0.00183717	0.00898576	si:dkey-73p2.2	si:dkey-73p2.2 [Source:ZFIN;Acc:ZDB-GENE-131119-50]	-	-	-	-	-	GO:0005525//GTP binding	-
ENSDARG00000061560	13	1	0.39	0.03	0.39	0.03	-3.70044	0.00183717	0.00898576	stim1b	stromal interaction molecule 1b [Source:ZFIN;Acc:ZDB-GENE-060531-4]	Environmental Information Processing;Organismal Systems	Signal transduction;Immune system	ko04020//Calcium signaling pathway;ko04611//Platelet activation	K16059;K16059	GO:0005623//cell;GO:0005783//endoplasmic reticulum;GO:0005886//plasma membrane;GO:0030176//integral component of endoplasmic reticulum membrane	GO:0005246//calcium channel regulator activity;GO:0005509//calcium ion binding;GO:0005515//protein binding	GO:0002115//store-operated calcium entry;GO:0006874//cellular calcium ion homeostasis;GO:0032237//activation of store-operated calcium channel activity;GO:0051924//regulation of calcium ion transport
ENSDARG00000096712	1	13	0.1	1.23	0.1	1.23	3.62059	0.00183717	0.00898576	si:dkey-193p11.2	si:dkey-193p11.2 [Source:ZFIN;Acc:ZDB-GENE-030131-8407]	-	-	-	-	-	-	-
ENSDARG00000116378	1	13	0.01	0.17	0.01	0.17	4.08746	0.00183717	0.00898576	ms4a17a.17	membrane-spanning 4-domains, subfamily A, member 17A.17 [Source:ZFIN;Acc:ZDB-GENE-070424-27]	-	-	-	-	GO:0016020//membrane;GO:0016021//integral component of membrane	-	-
ENSDARG00000104605	22	50	1.92	4.23	1.92	4.23	1.13955	0.00185416	0.00905943	si:ch73-299h12.4	si:ch73-299h12.4 [Source:ZFIN;Acc:ZDB-GENE-081104-275]	-	-	-	-	GO:0005634//nucleus	GO:0000977//RNA polymerase II regulatory region sequence-specific DNA binding;GO:0003676//nucleic acid binding;GO:0043565//sequence-specific DNA binding	-
ENSDARG00000013843	28	60	0.84	1.92	0.84	1.92	1.19265	0.00186615	0.00911189	sept5a	septin 5a [Source:ZFIN;Acc:ZDB-GENE-030131-7868]	Human Diseases	Neurodegenerative diseases	ko05012//Parkinson disease	K04557	GO:0005940//septin ring;GO:0008021//synaptic vesicle;GO:0015630//microtubule cytoskeleton;GO:0031105//septin complex;GO:0032153//cell division site	GO:0000166//nucleotide binding;GO:0003924//GTPase activity;GO:0005525//GTP binding;GO:0060090//binding, bridging	GO:0017157//regulation of exocytosis;GO:0034613//cellular protein localization;GO:0061640//cytoskeleton-dependent cytokinesis
ENSDARG00000055705	16	41	0.17	0.42	0.17	0.42	1.30485	0.00186826	0.00911612	f5	coagulation factor V [Source:ZFIN;Acc:ZDB-GENE-030131-5531]	-	-	-	-	-	GO:0005507//copper ion binding;GO:0046872//metal ion binding	GO:0009617//response to bacterium
ENSDARG00000076856	39	16	0.18	0.07	0.18	0.07	-1.36257	0.00186826	0.00911612	frem2a	FRAS1 related extracellular matrix 2a [Source:ZFIN;Acc:ZDB-GENE-081119-3]	Environmental Information Processing	Signaling molecules and interaction	ko04512//ECM-receptor interaction	K23380	GO:0016020//membrane;GO:0016021//integral component of membrane	-	GO:0007154//cell communication;GO:0033333//fin development;GO:0033334//fin morphogenesis
ENSDARG00000095968	7.53	27.23	0.66	2.32	0.66	2.32	1.81359	0.00189492	0.00922353	erlin2	ER lipid raft associated 2 [Source:ZFIN;Acc:ZDB-GENE-090505-4]	-	-	-	-	GO:0005783//endoplasmic reticulum;GO:0005789//endoplasmic reticulum membrane;GO:0016020//membrane;GO:0016021//integral component of membrane	GO:0015485//cholesterol binding;GO:0031625//ubiquitin protein ligase binding	GO:0032933//SREBP signaling pathway
ENSDARG00000104979	26.37	7.75	2.29	0.65	2.29	0.65	-1.81684	0.00189492	0.00922353	CR388055.1	-	-	-	-	-	-	GO:0003676//nucleic acid binding;GO:0003677//DNA binding	-
MSTRG.5225	42	18	3.19	1.01	3.19	1.01	-1.6592	0.00189761	0.00923254	--	uncharacterized protein si:ch73-194h10.3 [Danio rerio]	-	-	-	-	-	-	-
ENSDARG00000015337	10	0	0.66	0	0.66	0.001	-9.36632	0.00195752	0.00947972	comta	catechol-O-methyltransferase a [Source:NCBI gene;Acc:561372]	Metabolism;Organismal Systems;Metabolism;Metabolism	Global and overview maps;Nervous system;Lipid metabolism;Amino acid metabolism	ko01100//Metabolic pathways;ko04728//Dopaminergic synapse;ko00140//Steroid hormone biosynthesis;ko00350//Tyrosine metabolism	K00545;K00545;K00545;K00545	GO:0005576//extracellular region;GO:0016020//membrane;GO:0016021//integral component of membrane	GO:0000287//magnesium ion binding;GO:0008168//methyltransferase activity;GO:0008171//O-methyltransferase activity;GO:0016206//catechol O-methyltransferase activity;GO:0016740//transferase activity;GO:0046872//metal ion binding	GO:0006584//catecholamine metabolic process;GO:0032259//methylation;GO:0032502//developmental process;GO:0042135//neurotransmitter catabolic process;GO:0042417//dopamine metabolic process;GO:0042424//catecholamine catabolic process
ENSDARG00000016718	0	10	0	0.41	0.001	0.41	8.67948	0.00195752	0.00947972	mmp11b	matrix metallopeptidase 11b [Source:ZFIN;Acc:ZDB-GENE-070817-2]	-	-	-	-	GO:0005615//extracellular space;GO:0031012//extracellular matrix	GO:0004222//metalloendopeptidase activity;GO:0008233//peptidase activity;GO:0008237//metallopeptidase activity;GO:0008270//zinc ion binding;GO:0016787//hydrolase activity;GO:0046872//metal ion binding	GO:0006508//proteolysis;GO:0007275//multicellular organism development;GO:0030198//extracellular matrix organization;GO:0030574//collagen catabolic process
ENSDARG00000090381	0	10	0	0.19	0.001	0.19	7.56986	0.00195752	0.00947972	PLCB2	phospholipase C beta 2 [Source:HGNC Symbol;Acc:HGNC:9055]	Metabolism;Human Diseases;Human Diseases;Human Diseases;Environmental Information Processing;Human Diseases;Environmental Information Processing;Human Diseases;Environmental Information Processing;Environmental Information Processing;Organismal Systems;Organismal Systems;Organismal Systems;Human Diseases;Environmental Information Processing;Organismal Systems;Environmental Information Processing;…	Global and overview maps;Cancers;Neurodegenerative diseases;Infectious diseases;Signal transduction;Infectious diseases;Signal transduction;Neurodegenerative diseases;Signal transduction;Signal transduction;Immune system;Circulatory system;Endocrine system;Endocrine and metabolic diseases;Signal transduction;Nervous system;Signal transduction;Immune system;Nervous system;Endocrine system;Immune s…	ko01100//Metabolic pathways;ko05200//Pathways in cancer;ko05010//Alzheimer disease;ko05131//Shigellosis;ko04020//Calcium signaling pathway;ko05163//Human cytomegalovirus infection;ko04015//Rap1 signaling pathway;ko05016//Huntington disease;ko04022//cGMP - PKG signaling pathway;ko04072//Phospholipase D signaling pathway;ko04062//Chemokine signaling pathway;ko04261//Adrenergic signaling in cardiomy…	K05858;K05858;K05858;K05858;K05858;K05858;K05858;K05858;K05858;K05858;K05858;K05858;K05858;K05858;K05858;K05858;K05858;K05858;K05858;K05858;K05858;K05858;K05858;K05858;K05858;K05858;K05858;K05858;K05858;K05858;K05858;K05858;K05858;K05858;K05858;K05858;K05858;K05858;K05858;K05858;K05858;K05858;K05858;K05858;K05858;K05858;K05858;K05858;K05858;K05858;K05858;K05858;K05858;K05858;K05858;K05858;K05858;…	GO:0005623//cell	GO:0004435//phosphatidylinositol phospholipase C activity;GO:0004629//phospholipase C activity;GO:0005509//calcium ion binding;GO:0008081//phosphoric diester hydrolase activity;GO:0016787//hydrolase activity	GO:0006629//lipid metabolic process;GO:0007165//signal transduction;GO:0016042//lipid catabolic process;GO:0032959//inositol trisphosphate biosynthetic process;GO:0035556//intracellular signal transduction;GO:0048015//phosphatidylinositol-mediated signaling;GO:0051209//release of sequestered calcium ion into cytosol
ENSDARG00000094183	10	0	1.22	0	1.22	0.001	-10.2527	0.00195752	0.00947972	si:ch211-125e6.14	si:ch211-125e6.14 [Source:ZFIN;Acc:ZDB-GENE-070912-38]	-	-	-	-	-	GO:0038023//signaling receptor activity	-
ENSDARG00000100556	9.43	0	0.18	0	0.18	0.001	-7.49185	0.00195752	0.00947972	si:dkeyp-5g9.1	si:dkeyp-5g9.1 [Source:ZFIN;Acc:ZDB-GENE-081104-513]	-	-	-	-	-	GO:0000166//nucleotide binding;GO:0005515//protein binding;GO:0005524//ATP binding	GO:0035556//intracellular signal transduction
ENSDARG00000100815	9.56	0	0.81	0	0.81	0.001	-9.66178	0.00195752	0.00947972	srsf3a	serine and arginine rich splicing factor 3a [Source:ZFIN;Acc:ZDB-GENE-030616-631]	Human Diseases;Genetic Information Processing	Infectious diseases;Transcription	ko05168//Herpes simplex infection;ko03040//Spliceosome	K12892;K12892	GO:0005634//nucleus;GO:0016607//nuclear speck	GO:0003676//nucleic acid binding;GO:0003723//RNA binding	GO:0000381//regulation of alternative mRNA splicing, via spliceosome;GO:0045292//mRNA cis splicing, via spliceosome
ENSDARG00000104008	0	9.71	0	0.17	0.001	0.17	7.40939	0.00195752	0.00947972	si:ch211-232d10.3	si:ch211-232d10.3 [Source:ZFIN;Acc:ZDB-GENE-081103-4]	-	-	-	-	-	GO:0000166//nucleotide binding;GO:0005515//protein binding;GO:0005524//ATP binding	GO:0035556//intracellular signal transduction
ENSDARG00000045150	61.78	32.38	1.5	0.71	1.5	0.71	-1.07907	0.00197195	0.00954323	csnk1e	casein kinase 1, epsilon [Source:ZFIN;Acc:ZDB-GENE-030131-7873]	Human Diseases;Environmental Information Processing;Environmental Information Processing;Environmental Information Processing;Environmental Information Processing;Environmental Information Processing;Organismal Systems;Environmental Information Processing;Environmental Information Processing;Organismal Systems	Neurodegenerative diseases;Signal transduction;Signal transduction;Signal transduction;Signal transduction;Signal transduction;Environmental adaptation;Signal transduction;Signal transduction;Environmental adaptation	ko05010//Alzheimer disease;ko04310//Wnt signaling pathway;ko04390//Hippo signaling pathway;ko04068//FoxO signaling pathway;ko04391//Hippo signaling pathway -fly;ko04340//Hedgehog signaling pathway;ko04710//Circadian rhythm;ko04341//Hedgehog signaling pathway - fly;ko04392//Hippo signaling pathway - multiple species;ko04711//Circadian rhythm - fly	K08960;K08960;K08960;K08960;K08960;K08960;K08960;K08960;K08960;K08960	GO:0005634//nucleus;GO:0005737//cytoplasm	GO:0000166//nucleotide binding;GO:0004672//protein kinase activity;GO:0004674//protein serine/threonine kinase activity;GO:0005524//ATP binding;GO:0016301//kinase activity	GO:0006468//protein phosphorylation;GO:0016055//Wnt signaling pathway;GO:0016310//phosphorylation;GO:0018105//peptidyl-serine phosphorylation
ENSDARG00000014592	25	7	1.04	0.28	1.04	0.28	-1.89308	0.0021191	0.0101656	dennd1a	DENN/MADD domain containing 1A [Source:ZFIN;Acc:ZDB-GENE-060404-6]	-	-	-	-	GO:0005829//cytosol;GO:0016020//membrane;GO:0016021//integral component of membrane;GO:0043231//intracellular membrane-bounded organelle	GO:0017112//Rab guanyl-nucleotide exchange factor activity;GO:0017137//Rab GTPase binding;GO:1901981//phosphatidylinositol phosphate binding	GO:0006897//endocytosis;GO:0032456//endocytic recycling
ENSDARG00000074221	25	7	0.22	0.06	0.22	0.06	-1.87447	0.0021191	0.0101656	zgc:172302	zgc:172302 [Source:ZFIN;Acc:ZDB-GENE-081205-5]	Organismal Systems;Environmental Information Processing;Organismal Systems	Digestive system;Membrane transport;Digestive system	ko04979//Cholesterol metabolism;ko02010//ABC transporters;ko04975//Fat digestion and absorption	K05641;K05641;K05641	GO:0016020//membrane;GO:0016021//integral component of membrane;GO:0043231//intracellular membrane-bounded organelle	GO:0000166//nucleotide binding;GO:0005319//lipid transporter activity;GO:0005524//ATP binding;GO:0016887//ATPase activity;GO:0034188//apolipoprotein A-I receptor activity;GO:0042626//ATPase activity, coupled to transmembrane movement of substances;GO:0090554//phosphatidylcholine-translocating ATPase activity;GO:0090556//phosphatidylserine-translocating ATPase activity	GO:0006869//lipid transport;GO:0033344//cholesterol efflux;GO:0033700//phospholipid efflux;GO:0038027//apolipoprotein A-I-mediated signaling pathway;GO:0055085//transmembrane transport
MSTRG.9271	22.65	50.46	2.26	4.88	2.26	4.88	1.11056	0.00215752	0.0103406	--	unnamed protein product [Oncorhynchus mykiss]	-	-	-	-	-	-	-
ENSDARG00000111633	37.03	15.07	3.92	1.65	3.92	1.65	-1.24839	0.00221931	0.0106019	zgc:174193	zgc:174193 [Source:ZFIN;Acc:ZDB-GENE-080215-8]	Cellular Processes;Human Diseases;Cellular Processes;Cellular Processes	Cell growth and death;Neurodegenerative diseases;Cell growth and death;Cell growth and death	ko04210//Apoptosis;ko05012//Parkinson disease;ko04214//Apoptosis - fly;ko04215//Apoptosis - multiple species	K08669;K08669;K08669;K08669	-	GO:0004252//serine-type endopeptidase activity;GO:0005515//protein binding	GO:0006508//proteolysis
MSTRG.13961	37.13	15.79	5.19	2.14	5.19	2.14	-1.27812	0.00221931	0.0106019	--	-	-	-	-	-	-	-	-
MSTRG.6093	15	38.64	1.19	2.98	1.19	2.98	1.32435	0.00221931	0.0106019	--	-	-	-	-	-	-	-	-
ENSDARG00000009252	2	15	0.1	0.58	0.1	0.58	2.53605	0.0023592	0.0111773	napepld	N-acyl phosphatidylethanolamine phospholipase D [Source:ZFIN;Acc:ZDB-GENE-030131-3856]	-	-	-	-	GO:0005737//cytoplasm;GO:0043227//membrane-bounded organelle	GO:0008270//zinc ion binding;GO:0070290//N-acylphosphatidylethanolamine-specific phospholipase D activity	GO:0070291//N-acylethanolamine metabolic process;GO:0070292//N-acylphosphatidylethanolamine metabolic process
ENSDARG00000020812	2	15	0.08	0.57	0.08	0.57	2.83289	0.0023592	0.0111773	si:ch73-177h5.2	si:ch73-177h5.2 [Source:ZFIN;Acc:ZDB-GENE-081104-247]	Environmental Information Processing;Organismal Systems;Organismal Systems	Signaling molecules and interaction;Immune system;Immune system	ko04514//Cell adhesion molecules (CAMs);ko04640//Hematopoietic cell lineage;ko04662//B cell receptor signaling pathway	K06467;K06467;K06467	GO:0005886//plasma membrane;GO:0016020//membrane;GO:0016021//integral component of membrane	GO:0033691//sialic acid binding	GO:0007155//cell adhesion
ENSDARG00000032131	15	2	0.45	0.06	0.45	0.06	-2.90689	0.0023592	0.0111773	drd3	dopamine receptor D3 [Source:ZFIN;Acc:ZDB-GENE-021119-1]	Environmental Information Processing;Organismal Systems	Signaling molecules and interaction;Nervous system	ko04080//Neuroactive ligand-receptor interaction;ko04728//Dopaminergic synapse	K04146;K04146	GO:0005623//cell;GO:0005887//integral component of plasma membrane;GO:0016020//membrane;GO:0016021//integral component of membrane;GO:0030672//synaptic vesicle membrane	GO:0001591//dopamine neurotransmitter receptor activity, coupled via Gi/Go;GO:0004930//G-protein coupled receptor activity;GO:0004935//adrenergic receptor activity;GO:0035240//dopamine binding	GO:0001963//synaptic transmission, dopaminergic;GO:0007165//signal transduction;GO:0007186//G-protein coupled receptor signaling pathway;GO:0007188//adenylate cyclase-modulating G-protein coupled receptor signaling pathway;GO:0007194//negative regulation of adenylate cyclase activity;GO:0007195//adenylate cyclase-inhibiting dopamine receptor signaling pathway;GO:0007267//cell-cell signaling;GO:00…
ENSDARG00000037964	2	15	0.1	0.72	0.1	0.72	2.848	0.0023592	0.0111773	lhx2a	LIM homeobox 2a [Source:ZFIN;Acc:ZDB-GENE-091118-109]	-	-	-	-	GO:0005634//nucleus	GO:0000977//RNA polymerase II regulatory region sequence-specific DNA binding;GO:0000981//RNA polymerase II transcription factor activity, sequence-specific DNA binding;GO:0003677//DNA binding;GO:0043565//sequence-specific DNA binding;GO:0046872//metal ion binding	GO:0006355//regulation of transcription, DNA-templated;GO:0030182//neuron differentiation;GO:0045944//positive regulation of transcription from RNA polymerase II promoter
ENSDARG00000051962	14.6	2	0.33	0.05	0.33	0.05	-2.72247	0.0023592	0.0111773	mmp15a	matrix metallopeptidase 15a [Source:ZFIN;Acc:ZDB-GENE-070817-4]	Organismal Systems	Endocrine system	ko04928//Parathyroid hormone synthesis, secretion and action	K07995	GO:0005615//extracellular space;GO:0005887//integral component of plasma membrane;GO:0016020//membrane;GO:0016021//integral component of membrane;GO:0031012//extracellular matrix	GO:0004222//metalloendopeptidase activity;GO:0008233//peptidase activity;GO:0008237//metallopeptidase activity;GO:0008270//zinc ion binding;GO:0016787//hydrolase activity;GO:0046872//metal ion binding	GO:0006508//proteolysis;GO:0030198//extracellular matrix organization;GO:0030574//collagen catabolic process
ENSDARG00000069194	15	2	0.35	0.05	0.35	0.05	-2.80735	0.0023592	0.0111773	mycbpap	mycbp associated protein [Source:ZFIN;Acc:ZDB-GENE-080923-1]	-	-	-	-	-	-	-
ENSDARG00000103381	1.71	15.06	0.03	0.29	0.03	0.29	3.27302	0.0023592	0.0111773	si:ch211-196f19.1	si:ch211-196f19.1 [Source:ZFIN;Acc:ZDB-GENE-081103-47]	-	-	-	-	-	GO:0000166//nucleotide binding;GO:0005515//protein binding;GO:0005524//ATP binding	GO:0035556//intracellular signal transduction
MSTRG.4280	2	15	0.19	1.38	0.19	1.38	2.8606	0.0023592	0.0111773	--	paired box Pax-3 [Labeo rohita]	-	-	-	-	-	-	-
ENSDARG00000039661	12	33	0.31	0.83	0.31	0.83	1.42084	0.00248597	0.0117043	slc36a4	solute carrier family 36 member 4 [Source:ZFIN;Acc:ZDB-GENE-050309-239]	Organismal Systems	Digestive system	ko04974//Protein digestion and absorption	K14209	GO:0005774//vacuolar membrane;GO:0016020//membrane;GO:0016021//integral component of membrane	GO:0015171//amino acid transmembrane transporter activity	GO:0003333//amino acid transmembrane transport
ENSDARG00000101888	33	12	0.46	0.16	0.46	0.16	-1.52356	0.00248597	0.0117043	OSCP1	organic solute carrier partner 1b [Source:NCBI gene;Acc:100334608]	-	-	-	-	-	-	-
ENSDARG00000009823	21	5	0.5	0.11	0.5	0.11	-2.18442	0.00250938	0.0117892	pou3f1	POU class 3 homeobox 1 [Source:NCBI gene;Acc:30398]	-	-	-	-	GO:0005634//nucleus	GO:0001228//transcriptional activator activity, RNA polymerase II transcription regulatory region sequence-specific binding;GO:0003677//DNA binding;GO:0003700//transcription factor activity, sequence-specific DNA binding;GO:0043565//sequence-specific DNA binding	GO:0006355//regulation of transcription, DNA-templated;GO:0006357//regulation of transcription from RNA polymerase II promoter;GO:0007275//multicellular organism development;GO:0007399//nervous system development;GO:0007420//brain development;GO:0030154//cell differentiation;GO:0045944//positive regulation of transcription from RNA polymerase II promoter
MSTRG.11348	21	5	2.08	0.48	2.08	0.48	-2.11548	0.00250938	0.0117892	--	dickkopf-related protein 3b precursor [Danio rerio]	-	-	-	-	-	-	-
ENSDARG00000101461	28.22	58.75	1.76	3.54	1.76	3.54	1.00817	0.00253299	0.0118873	emp3b	epithelial membrane protein 3b [Source:ZFIN;Acc:ZDB-GENE-050913-51]	-	-	-	-	GO:0005886//plasma membrane;GO:0016020//membrane;GO:0016021//integral component of membrane	GO:0003674//molecular_function	-
ENSDARG00000022660	27.74	9.34	0.33	0.11	0.33	0.11	-1.58496	0.00258608	0.0121053	armc2	armadillo repeat containing 2 [Source:ZFIN;Acc:ZDB-GENE-041014-7]	-	-	-	-	-	GO:0005515//protein binding	-
ENSDARG00000038508	28	9	0.77	0.24	0.77	0.24	-1.68182	0.00258608	0.0121053	chrnb3b	cholinergic receptor, nicotinic, beta 3b (neuronal) [Source:ZFIN;Acc:ZDB-GENE-030102-4]	Environmental Information Processing	Signaling molecules and interaction	ko04080//Neuroactive ligand-receptor interaction	K04814	GO:0005886//plasma membrane;GO:0005887//integral component of plasma membrane;GO:0005892//acetylcholine-gated channel complex;GO:0016020//membrane;GO:0016021//integral component of membrane;GO:0030054//cell junction;GO:0043005//neuron projection;GO:0045202//synapse;GO:0045211//postsynaptic membrane	GO:0004888//transmembrane signaling receptor activity;GO:0005216//ion channel activity;GO:0005230//extracellular ligand-gated ion channel activity;GO:0015464//acetylcholine receptor activity;GO:0022848//acetylcholine-gated cation channel activity;GO:0042166//acetylcholine binding	GO:0006811//ion transport;GO:0007165//signal transduction;GO:0007268//synaptic transmission;GO:0007271//synaptic transmission, cholinergic;GO:0007274//neuromuscular synaptic transmission;GO:0034220//ion transmembrane transport;GO:0035094//response to nicotine;GO:0042391//regulation of membrane potential;GO:0050877//neurological system process;GO:0060078//regulation of postsynaptic membrane potent…
ENSDARG00000098788	28	9	0.36	0.11	0.36	0.11	-1.71049	0.00258608	0.0121053	pcdh2g28	protocadherin 2 gamma 28 [Source:ZFIN;Acc:ZDB-GENE-050610-19]	-	-	-	-	GO:0005886//plasma membrane;GO:0005887//integral component of plasma membrane;GO:0016020//membrane;GO:0016021//integral component of membrane	GO:0005509//calcium ion binding	GO:0007155//cell adhesion;GO:0007156//homophilic cell adhesion via plasma membrane adhesion molecules
MSTRG.15468	28	9	1.36	0.42	1.36	0.42	-1.69515	0.00258608	0.0121053	SZT2	protein SZT2 [Danio rerio]	-	-	-	-	-	-	-
ENSDARG00000010423	3	17	0.16	1.01	0.16	1.01	2.65821	0.00258886	0.0121131	npsn	nephrosin [Source:ZFIN;Acc:ZDB-GENE-040420-2]	-	-	-	-	GO:0005575//cellular_component	GO:0004222//metalloendopeptidase activity;GO:0008233//peptidase activity;GO:0008237//metallopeptidase activity;GO:0008270//zinc ion binding;GO:0016787//hydrolase activity;GO:0046872//metal ion binding	GO:0006508//proteolysis;GO:0042742//defense response to bacterium
ENSDARG00000099819	3	17	0.14	0.82	0.14	0.82	2.5502	0.00258886	0.0121131	sb:cb1058	sb:cb1058 [Source:ZFIN;Acc:ZDB-GENE-040108-9]	-	-	-	-	-	-	-
ENSDARG00000078018	47	22	1.23	0.56	1.23	0.56	-1.13516	0.00259142	0.0121225	si:dkey-79d12.4	si:dkey-79d12.4 [Source:ZFIN;Acc:ZDB-GENE-131119-45]	-	-	-	-	-	GO:0003676//nucleic acid binding	-
ENSDARG00000020136	4	19	0.27	1.26	0.27	1.26	2.22239	0.00261354	0.0122103	ptges	prostaglandin E synthase [Source:ZFIN;Acc:ZDB-GENE-050407-2]	Metabolism;Metabolism	Global and overview maps;Lipid metabolism	ko01100//Metabolic pathways;ko00590//Arachidonic acid metabolism	K15729;K15729	GO:0005739//mitochondrion;GO:0016020//membrane;GO:0016021//integral component of membrane	GO:0004364//glutathione transferase activity;GO:0050220//prostaglandin-E synthase activity	GO:0006749//glutathione metabolic process;GO:0042074//cell migration involved in gastrulation;GO:0055114//oxidation-reduction process
ENSDARG00000075821	61	33	2.08	1.01	2.08	1.01	-1.04223	0.00264733	0.012347	plxnb1a	plexin b1a [Source:ZFIN;Acc:ZDB-GENE-050302-63]	-	-	-	-	GO:0002116//semaphorin receptor complex;GO:0005887//integral component of plasma membrane;GO:0016020//membrane;GO:0016021//integral component of membrane	GO:0005515//protein binding;GO:0017154//semaphorin receptor activity	GO:0007162//negative regulation of cell adhesion;GO:0007165//signal transduction;GO:0008360//regulation of cell shape;GO:0030334//regulation of cell migration;GO:0043087//regulation of GTPase activity;GO:0048675//axon extension;GO:0050772//positive regulation of axonogenesis;GO:0071526//semaphorin-plexin signaling pathway;GO:1902287//semaphorin-plexin signaling pathway involved in axon guidance
ENSDARG00000094268	44	20	2.22	0.65	2.22	0.65	-1.77205	0.00266805	0.0124331	si:ch73-337l15.2	si:ch73-337l15.2 [Source:ZFIN;Acc:ZDB-GENE-041008-80]	Metabolism;Metabolism;Metabolism	Global and overview maps;Metabolism of other amino acids;Metabolism of other amino acids	ko01100//Metabolic pathways;ko00480//Glutathione metabolism;ko00430//Taurine and hypotaurine metabolism	K00681;K00681;K00681	GO:0016020//membrane;GO:0016021//integral component of membrane	-	-
ENSDARG00000102769	16	40	0.18	0.48	0.18	0.48	1.41504	0.00270283	0.0125817	-	cadherin-18 [Source:NCBI gene;Acc:101886358]	-	-	-	-	GO:0005886//plasma membrane;GO:0005912//adherens junction;GO:0009986//cell surface;GO:0016020//membrane;GO:0016021//integral component of membrane;GO:0016342//catenin complex	GO:0005509//calcium ion binding;GO:0008092//cytoskeletal protein binding;GO:0045296//cadherin binding	GO:0000902//cell morphogenesis;GO:0007043//cell-cell junction assembly;GO:0007155//cell adhesion;GO:0007156//homophilic cell adhesion via plasma membrane adhesion molecules;GO:0007275//multicellular organism development;GO:0016339//calcium-dependent cell-cell adhesion via plasma membrane cell adhesion molecules;GO:0034332//adherens junction organization;GO:0044331//cell-cell adhesion mediated by …
ENSDARG00000052903	18	43	0.49	1.13	0.49	1.13	1.20547	0.00270936	0.0125987	rtkn2b	rhotekin 2b [Source:ZFIN;Acc:ZDB-GENE-040912-64]	-	-	-	-	GO:0005826//actomyosin contractile ring	GO:0017049//GTP-Rho binding	GO:0000281//mitotic cytokinesis;GO:0000915//actomyosin contractile ring assembly;GO:0007165//signal transduction;GO:0007266//Rho protein signal transduction;GO:0030865//cortical cytoskeleton organization;GO:0031106//septin ring organization;GO:0032185//septin cytoskeleton organization;GO:1904498//protein localization to actomyosin contractile ring involved in mitotic cytokinesis
ENSDARG00000076092	41	18	1.91	0.88	1.91	0.88	-1.118	0.00270936	0.0125987	slc31a2	solute carrier family 31 member 2 [Source:ZFIN;Acc:ZDB-GENE-030925-25]	-	-	-	-	GO:0005623//cell;GO:0005886//plasma membrane;GO:0016020//membrane;GO:0016021//integral component of membrane	GO:0005375//copper ion transmembrane transporter activity	GO:0006878//cellular copper ion homeostasis;GO:0035434//copper ion transmembrane transport
ENSDARG00000015355	51	26	0.91	0.45	0.91	0.45	-1.01594	0.00285125	0.0131689	fosl1a	FOS-like antigen 1a [Source:ZFIN;Acc:ZDB-GENE-061207-7]	Human Diseases;Environmental Information Processing;Organismal Systems;Organismal Systems	Infectious diseases;Signal transduction;Development;Immune system	ko05166//HTLV-I infection;ko04310//Wnt signaling pathway;ko04380//Osteoclast differentiation;ko04657//IL-17 signaling pathway	K04502;K04502;K04502;K04502	GO:0005634//nucleus	GO:0000978//RNA polymerase II core promoter proximal region sequence-specific DNA binding;GO:0000981//RNA polymerase II transcription factor activity, sequence-specific DNA binding;GO:0003677//DNA binding;GO:0003700//transcription factor activity, sequence-specific DNA binding	GO:0006355//regulation of transcription, DNA-templated;GO:0006357//regulation of transcription from RNA polymerase II promoter
ENSDARG00000104049	51	26	5.52	2.53	5.52	2.53	-1.12553	0.00285125	0.0131689	crebl2	cAMP responsive element binding protein-like 2 [Source:NCBI gene;Acc:436975]	-	-	-	-	GO:0005634//nucleus	GO:0003677//DNA binding;GO:0003700//transcription factor activity, sequence-specific DNA binding	GO:0006355//regulation of transcription, DNA-templated;GO:0030154//cell differentiation;GO:0045600//positive regulation of fat cell differentiation;GO:0045893//positive regulation of transcription, DNA-templated;GO:0046326//positive regulation of glucose import;GO:0046889//positive regulation of lipid biosynthetic process
ENSDARG00000007723	31	11	2.06	0.71	2.06	0.71	-1.53675	0.002916	0.0134452	efnb1	ephrin-B1 [Source:ZFIN;Acc:ZDB-GENE-010618-2]	Organismal Systems	Development	ko04360//Axon guidance	K05463	GO:0005886//plasma membrane;GO:0016020//membrane;GO:0016021//integral component of membrane	GO:0046875//ephrin receptor binding	GO:0003404//optic vesicle morphogenesis;GO:0007411//axon guidance;GO:0048013//ephrin receptor signaling pathway;GO:1990402//embryonic liver development
ENSDARG00000093234	10.39	31.39	0.49	1.39	0.49	1.39	1.50423	0.002916	0.0134452	si:dkey-65l23.2	si:dkey-65l23.2 [Source:ZFIN;Acc:ZDB-GENE-091112-12]	-	-	-	-	-	-	-
ENSDARG00000102796	30.98	11.71	2.89	1.06	2.89	1.06	-1.44701	0.002916	0.0134452	si:ch1073-83b15.1	si:ch1073-83b15.1 [Source:ZFIN;Acc:ZDB-GENE-091204-461]	-	-	-	-	-	-	-
ENSDARG00000015476	8	26	0.13	0.4	0.13	0.4	1.62149	0.00295847	0.0136152	iqch	IQ motif containing H [Source:NCBI gene;Acc:567336]	-	-	-	-	-	GO:0005515//protein binding	-
ENSDARG00000045893	26	8	0.56	0.17	0.56	0.17	-1.71989	0.00295847	0.0136152	kctd15a	potassium channel tetramerization domain containing 15a [Source:NCBI gene;Acc:449991]	-	-	-	-	-	GO:0005515//protein binding	GO:0007420//brain development;GO:0014033//neural crest cell differentiation;GO:0014036//neural crest cell fate specification;GO:0051260//protein homooligomerization;GO:0060037//pharyngeal system development;GO:0060070//canonical Wnt signaling pathway;GO:2001141//regulation of RNA biosynthetic process
ENSDARG00000062199	26	8	0.43	0.13	0.43	0.13	-1.72583	0.00295847	0.0136152	si:dkey-217l24.1	si:dkey-217l24.1 [Source:ZFIN;Acc:ZDB-GENE-131121-4]	-	-	-	-	-	-	-
ENSDARG00000070579	26	8	1.11	0.5	1.11	0.5	-1.15056	0.00295847	0.0136152	ggact.3	gamma-glutamylamine cyclotransferase, tandem duplicate 3 [Source:NCBI gene;Acc:100038780]	-	-	-	-	GO:0005829//cytosol	GO:0016829//lyase activity	GO:0042219//cellular modified amino acid catabolic process
ENSDARG00000077202	23	50	1.48	7.52	1.48	7.52	2.34514	0.00299352	0.0137562	mocs2	molybdenum cofactor synthesis 2 [Source:ZFIN;Acc:ZDB-GENE-110411-53]	Metabolism;Metabolism;Genetic Information Processing	Global and overview maps;Metabolism of cofactors and vitamins;Folding, sorting and degradation	ko01100//Metabolic pathways;ko00790//Folate biosynthesis;ko04122//Sulfur relay system	K03635;K03635;K03635	GO:0005737//cytoplasm;GO:0005829//cytosol;GO:0019008//molybdopterin synthase complex	GO:0000166//nucleotide binding;GO:0016740//transferase activity;GO:0030366//molybdopterin synthase activity	GO:0006777//Mo-molybdopterin cofactor biosynthetic process
ENSDARG00000038814	21	47	0.19	0.42	0.19	0.42	1.14439	0.00311407	0.0142473	myrip	Danio rerio myosin VIIA and Rab interacting protein (myrip), mRNA. [Source:RefSeq mRNA;Acc:NM_001353925]	-	-	-	-	-	GO:0017137//Rab GTPase binding;GO:0046872//metal ion binding	GO:0006886//intracellular protein transport
ENSDARG00000073799	13	34	0.69	1.76	0.69	1.76	1.35091	0.00312177	0.0142766	zgc:194210	zgc:194210 [Source:ZFIN;Acc:ZDB-GENE-030131-2476]	-	-	-	-	-	-	-
ENSDARG00000100219	33.95	13.51	1.2	0.5	1.2	0.5	-1.26303	0.00312177	0.0142766	si:dkey-264f17.1	si:dkey-264f17.1 [Source:ZFIN;Acc:ZDB-GENE-110913-6]	-	-	-	-	-	GO:0000166//nucleotide binding;GO:0005515//protein binding;GO:0005524//ATP binding	GO:0035556//intracellular signal transduction
ENSDARG00000074684	19	44	0.62	1.38	0.62	1.38	1.15433	0.00320217	0.0145893	mlsl	malate synthase-like [Source:ZFIN;Acc:ZDB-GENE-130530-761]	-	-	-	-	GO:0005737//cytoplasm	GO:0003824//catalytic activity;GO:0004474//malate synthase activity	GO:0006097//glyoxylate cycle
ENSDARG00000099307	42	19	3.18	1.39	3.18	1.39	-1.19394	0.00320217	0.0145893	si:dkey-10p5.10	si:dkey-10p5.10 [Source:ZFIN;Acc:ZDB-GENE-120215-130]	-	-	-	-	-	-	-
MSTRG.6666	42.84	19.31	6.98	3.05	6.98	3.05	-1.19442	0.00320217	0.0145893	--	-	-	-	-	-	-	-	-
ENSDARG00000087788	14.54	37.15	0.19	0.56	0.19	0.56	1.55943	0.00322405	0.0146829	si:ch211-22k7.9	si:ch211-22k7.9 [Source:ZFIN;Acc:ZDB-GENE-070424-160]	-	-	-	-	-	GO:0000166//nucleotide binding;GO:0005515//protein binding;GO:0005524//ATP binding	GO:0035556//intracellular signal transduction
ENSDARG00000004794	17	41	0.42	1.11	0.42	1.11	1.4021	0.00324435	0.0147722	ccdc146	coiled-coil domain containing 146 [Source:ZFIN;Acc:ZDB-GENE-041210-217]	-	-	-	-	GO:0005575//cellular_component	GO:0003674//molecular_function	GO:0008150//biological_process
ENSDARG00000001859	7	24	0.34	1.13	0.34	1.13	1.73272	0.00335045	0.0151952	dbx1b	developing brain homeobox 1b [Source:NCBI gene;Acc:30416]	-	-	-	-	GO:0005634//nucleus	GO:0003677//DNA binding;GO:0043565//sequence-specific DNA binding	GO:0006355//regulation of transcription, DNA-templated
ENSDARG00000018773	7	24	0.08	0.27	0.08	0.27	1.75489	0.00335045	0.0151952	hivep2b	HIVEP zinc finger 2b [Source:ZFIN;Acc:ZDB-GENE-130530-562]	-	-	-	-	-	GO:0003676//nucleic acid binding	-
ENSDARG00000093811	7.17	24.3	0.48	1.56	0.48	1.56	1.70044	0.00335045	0.0151952	si:dkeyp-2c8.3	si:dkeyp-2c8.3 [Source:ZFIN;Acc:ZDB-GENE-081031-97]	-	-	-	-	-	-	-
ENSDARG00000100958	29	10	0.44	0.15	0.44	0.15	-1.55254	0.00340811	0.0154247	si:ch211-188f17.1	si:ch211-188f17.1 [Source:ZFIN;Acc:ZDB-GENE-131120-111]	-	-	-	-	GO:0005737//cytoplasm	GO:0004842//ubiquitin-protein transferase activity;GO:0005515//protein binding;GO:0016740//transferase activity;GO:0061630//ubiquitin protein ligase activity	GO:0000209//protein polyubiquitination;GO:0006511//ubiquitin-dependent protein catabolic process;GO:0016567//protein ubiquitination;GO:0043161//proteasome-mediated ubiquitin-dependent protein catabolic process;GO:0045732//positive regulation of protein catabolic process;GO:0048814//regulation of dendrite morphogenesis;GO:2000650//negative regulation of sodium ion transmembrane transporter activity
ENSDARG00000057590	1	12	0.05	0.29	0.05	0.29	2.53605	0.0034275	0.0155028	si:ch1073-396h14.1	si:ch1073-396h14.1 [Source:ZFIN;Acc:ZDB-GENE-070705-6]	Human Diseases;Organismal Systems;Human Diseases	Neurodegenerative diseases;Development and regeneration;Infectious diseases	ko05010//Alzheimer disease;ko04361//Axon regeneration;ko05120//Epithelial cell signaling in Helicobacter pylori infection	K06704;K06704;K06704	GO:0005886//plasma membrane;GO:0016020//membrane;GO:0016021//integral component of membrane	GO:0004222//metalloendopeptidase activity;GO:0008237//metallopeptidase activity	GO:0006508//proteolysis;GO:0006509//membrane protein ectodomain proteolysis;GO:0007219//Notch signaling pathway
ENSDARG00000090632	12	1	1.05	0.08	1.05	0.08	-3.71425	0.0034275	0.0155028	BX601644.2	cytokine receptor-like factor 2 [Source:NCBI gene;Acc:100294510]	-	-	-	-	GO:0009897//external side of plasma membrane;GO:0016020//membrane;GO:0016021//integral component of membrane;GO:0043235//receptor complex	GO:0004896//cytokine receptor activity;GO:0005515//protein binding;GO:0019955//cytokine binding;GO:0019976//interleukin-2 binding	GO:0019221//cytokine-mediated signaling pathway
ENSDARG00000028949	49	24	1.23	0.58	1.23	0.58	-1.08453	0.00343053	0.0155037	ZBTB26	si:ch211-236k19.4 [Source:ZFIN;Acc:ZDB-GENE-060526-122]	-	-	-	-	GO:0005634//nucleus	GO:0000977//RNA polymerase II regulatory region sequence-specific DNA binding;GO:0001227//transcriptional repressor activity, RNA polymerase II transcription regulatory region sequence-specific binding;GO:0003676//nucleic acid binding;GO:0003677//DNA binding;GO:0005515//protein binding	GO:0000122//negative regulation of transcription from RNA polymerase II promoter
ENSDARG00000103320	49	24	1.2	0.57	1.2	0.57	-1.074	0.00343053	0.0155037	lclat1	lysocardiolipin acyltransferase 1 [Source:NCBI gene;Acc:406554]	Metabolism;Metabolism;Metabolism	Global and overview maps;Lipid metabolism;Lipid metabolism	ko01100//Metabolic pathways;ko00564//Glycerophospholipid metabolism;ko00561//Glycerolipid metabolism	K13513;K13513;K13513	GO:0005783//endoplasmic reticulum;GO:0005789//endoplasmic reticulum membrane;GO:0012505//endomembrane system;GO:0016020//membrane;GO:0016021//integral component of membrane	GO:0003841//1-acylglycerol-3-phosphate O-acyltransferase activity;GO:0016740//transferase activity;GO:0016746//transferase activity, transferring acyl groups	GO:0001885//endothelial cell development;GO:0006629//lipid metabolic process;GO:0007275//multicellular organism development;GO:0008654//phospholipid biosynthetic process;GO:0016024//CDP-diacylglycerol biosynthetic process;GO:0035162//embryonic hemopoiesis;GO:0036149//phosphatidylinositol acyl-chain remodeling;GO:0060217//hemangioblast cell differentiation
ENSDARG00000101378	22	48	0.84	2.53	0.84	2.53	1.59068	0.00360132	0.0162085	nadsyn1	NAD synthetase 1 [Source:ZFIN;Acc:ZDB-GENE-070615-22]	Metabolism;Metabolism	Global and overview maps;Metabolism of cofactors and vitamins	ko01100//Metabolic pathways;ko00760//Nicotinate and nicotinamide metabolism	K01950;K01950	GO:0005737//cytoplasm	GO:0000166//nucleotide binding;GO:0003952//NAD+ synthase (glutamine-hydrolyzing) activity;GO:0004359//glutaminase activity;GO:0005524//ATP binding;GO:0016874//ligase activity	GO:0006807//nitrogen compound metabolic process;GO:0009435//NAD biosynthetic process
ENSDARG00000039522	6	22	0.25	0.88	0.25	0.88	1.81558	0.00374236	0.0167777	tubb2	tubulin, beta 2A class IIa [Source:ZFIN;Acc:ZDB-GENE-050522-384]	Human Diseases;Human Diseases;Human Diseases;Cellular Processes;Cellular Processes	Neurodegenerative diseases;Infectious diseases;Neurodegenerative diseases;Transport and catabolism;Cellular community - eukaryotes	ko05010//Alzheimer disease;ko05130//Pathogenic Escherichia coli infection;ko05016//Huntington disease;ko04145//Phagosome;ko04540//Gap junction	K07375;K07375;K07375;K07375;K07375	GO:0005737//cytoplasm;GO:0005856//cytoskeleton;GO:0005874//microtubule	GO:0000166//nucleotide binding;GO:0003924//GTPase activity;GO:0005200//structural constituent of cytoskeleton;GO:0005525//GTP binding	GO:0000226//microtubule cytoskeleton organization;GO:0000278//mitotic cell cycle;GO:0007017//microtubule-based process
ENSDARG00000054033	22	6	0.93	0.25	0.93	0.25	-1.8953	0.00374236	0.0167777	hoxb1b	homeobox B1b [Source:NCBI gene;Acc:30374]	Cellular Processes	Cellular community - eukaryotes	ko04550//Signaling pathways regulating pluripotency of stem cells	K09301	GO:0005634//nucleus	GO:0003677//DNA binding;GO:0043565//sequence-specific DNA binding	GO:0006355//regulation of transcription, DNA-templated
MSTRG.10124	20	45	0.63	1.37	0.63	1.37	1.12075	0.00374401	0.0167816	--	-	-	-	-	-	-	-	-
ENSDARG00000090914	35	14	0.97	0.4	0.97	0.4	-1.27798	0.00384377	0.01719	si:ch211-117k10.3	si:ch211-117k10.3 [Source:ZFIN;Acc:ZDB-GENE-141212-273]	-	-	-	-	GO:0005634//nucleus	GO:0000981//RNA polymerase II transcription factor activity, sequence-specific DNA binding;GO:0003676//nucleic acid binding	GO:0006357//regulation of transcription from RNA polymerase II promoter
ENSDARG00000094343	14	35	1.52	3.69	1.52	3.69	1.27955	0.00384377	0.01719	si:dkey-20i20.8	si:dkey-20i20.8 [Source:ZFIN;Acc:ZDB-GENE-060503-59]	-	-	-	-	-	GO:0003676//nucleic acid binding	-
MSTRG.15165	13.78	35.75	1.34	3.37	1.34	3.37	1.33052	0.00384377	0.01719	--	unnamed protein product [Oncorhynchus mykiss]	-	-	-	-	-	-	-
MSTRG.2474	18	42	1.3	2.95	1.3	2.95	1.1822	0.00384456	0.01719	--	-	-	-	-	-	-	-	-
ENSDARG00000063126	16	39	0.2	0.48	0.2	0.48	1.26303	0.00388515	0.0173432	gusb	glucuronidase, beta [Source:ZFIN;Acc:ZDB-GENE-070705-256]	Metabolism;Cellular Processes;Metabolism;Metabolism;Metabolism;Metabolism	Global and overview maps;Transport and catabolism;Xenobiotics biodegradation and metabolism;Metabolism of cofactors and vitamins;Carbohydrate metabolism;Glycan biosynthesis and metabolism	ko01100//Metabolic pathways;ko04142//Lysosome;ko00983//Drug metabolism - other enzymes;ko00860//Porphyrin and chlorophyll metabolism;ko00040//Pentose and glucuronate interconversions;ko00531//Glycosaminoglycan degradation	K01195;K01195;K01195;K01195;K01195;K01195	GO:0005615//extracellular space;GO:0005764//lysosome	GO:0004553//hydrolase activity, hydrolyzing O-glycosyl compounds;GO:0004566//beta-glucuronidase activity;GO:0016787//hydrolase activity;GO:0016798//hydrolase activity, acting on glycosyl bonds;GO:0030246//carbohydrate binding	GO:0005975//carbohydrate metabolic process;GO:0008152//metabolic process;GO:0019391//glucuronoside catabolic process
ENSDARG00000067859	16	39	0.08	0.18	0.08	0.18	1.16993	0.00388515	0.0173432	scospondin	subcommissural organ spondin [Source:ZFIN;Acc:ZDB-GENE-051114-1]	-	-	-	-	-	GO:0005515//protein binding	GO:0007399//nervous system development;GO:0030154//cell differentiation
ENSDARG00000088639	16	39	1.14	2.81	1.14	2.81	1.30154	0.00388515	0.0173432	cdca9	cell division cycle associated 9 [Source:NCBI gene;Acc:100151622]	-	-	-	-	-	-	-
ENSDARG00000042677	0	9	0	0.25	0.001	0.25	7.96578	0.00391328	0.0173765	cadm1b	cell adhesion molecule 1b [Source:ZFIN;Acc:ZDB-GENE-080327-34]	Environmental Information Processing	Signaling molecules and interaction	ko04514//Cell adhesion molecules (CAMs)	K06781	GO:0016020//membrane;GO:0016021//integral component of membrane	GO:0020037//heme binding;GO:0033781//cholesterol 24-hydroxylase activity	GO:0006707//cholesterol catabolic process;GO:0055114//oxidation-reduction process
ENSDARG00000056191	9	0	0.36	0	0.36	0.001	-8.49185	0.00391328	0.0173765	si:ch211-168k14.2	si:ch211-168k14.2 [Source:ZFIN;Acc:ZDB-GENE-070912-149]	Metabolism;Human Diseases;Environmental Information Processing;Cellular Processes;Environmental Information Processing;Environmental Information Processing;Environmental Information Processing;Organismal Systems;Organismal Systems;Organismal Systems;Human Diseases;Organismal Systems;Human Diseases;Metabolism;Metabolism	Global and overview maps;Cancers;Signal transduction;Transport and catabolism;Signal transduction;Signal transduction;Signal transduction;Nervous system;Immune system;Endocrine system;Cancers;Endocrine system;Cancers;Lipid metabolism;Lipid metabolism	ko01100//Metabolic pathways;ko05200//Pathways in cancer;ko04024//cAMP signaling pathway;ko04144//Endocytosis;ko04014//Ras signaling pathway;ko04072//Phospholipase D signaling pathway;ko04071//Sphingolipid signaling pathway;ko04724//Glutamatergic synapse;ko04666//Fc gamma R-mediated phagocytosis;ko04928//Parathyroid hormone synthesis, secretion and action;ko05231//Choline metabolism in cancer;ko04…	K01115;K01115;K01115;K01115;K01115;K01115;K01115;K01115;K01115;K01115;K01115;K01115;K01115;K01115;K01115	GO:0005794//Golgi apparatus	GO:0003824//catalytic activity;GO:0004630//phospholipase D activity;GO:0035091//phosphatidylinositol binding	GO:0006654//phosphatidic acid biosynthetic process;GO:0048017//inositol lipid-mediated signaling;GO:0048870//cell motility
ENSDARG00000062446	9	0	0.28	0	0.28	0.001	-8.12928	0.00391328	0.0173765	neurl2	neuralized E3 ubiquitin protein ligase 2 [Source:ZFIN;Acc:ZDB-GENE-070410-31]	-	-	-	-	-	GO:0061630//ubiquitin protein ligase activity	GO:0016567//protein ubiquitination;GO:0035556//intracellular signal transduction
ENSDARG00000068006	0	9	0	0.3	0.001	0.3	8.22882	0.00391328	0.0173765	gck	glucokinase (hexokinase 4) [Source:ZFIN;Acc:ZDB-GENE-060825-204]	Metabolism;Organismal Systems;Organismal Systems;Organismal Systems;Metabolism;Organismal Systems;Human Diseases;Metabolism;Human Diseases;Metabolism;Metabolism;Metabolism;Human Diseases;Metabolism	Global and overview maps;Endocrine system;Endocrine system;Endocrine system;Global and overview maps;Endocrine system;Cancers;Carbohydrate metabolism;Endocrine and metabolic diseases;Carbohydrate metabolism;Carbohydrate metabolism;Carbohydrate metabolism;Endocrine and metabolic diseases;Biosynthesis of other secondary metabolites	ko01100//Metabolic pathways;ko04910//Insulin signaling pathway;ko04922//Glucagon signaling pathway;ko04911//Insulin secretion;ko01200//Carbon metabolism;ko04917//Prolactin signaling pathway;ko05230//Central carbon metabolism in cancer;ko00010//Glycolysis / Gluconeogenesis;ko04930//Type II diabetes mellitus;ko00520//Amino sugar and nucleotide sugar metabolism;ko00500//Starch and sucrose metabolism…	K12407;K12407;K12407;K12407;K12407;K12407;K12407;K12407;K12407;K12407;K12407;K12407;K12407;K12407	GO:0005623//cell;GO:0005829//cytosol	GO:0000166//nucleotide binding;GO:0004340//glucokinase activity;GO:0004396//hexokinase activity;GO:0005524//ATP binding;GO:0005536//glucose binding;GO:0008865//fructokinase activity;GO:0016301//kinase activity;GO:0016740//transferase activity;GO:0016773//phosphotransferase activity, alcohol group as acceptor;GO:0019158//mannokinase activity	GO:0001678//cellular glucose homeostasis;GO:0003323//type B pancreatic cell development;GO:0005975//carbohydrate metabolic process;GO:0006096//glycolytic process;GO:0016310//phosphorylation;GO:0031018//endocrine pancreas development;GO:0032024//positive regulation of insulin secretion;GO:0042593//glucose homeostasis;GO:0046835//carbohydrate phosphorylation;GO:0051156//glucose 6-phosphate metaboli…
ENSDARG00000069866	9	0	0.32	0	0.32	0.001	-8.32193	0.00391328	0.0173765	sox1a	SRY-box transcription factor 1a [Source:NCBI gene;Acc:436756]	-	-	-	-	GO:0005634//nucleus;GO:0005667//transcription factor complex;GO:0044798//nuclear transcription factor complex	GO:0000981//RNA polymerase II transcription factor activity, sequence-specific DNA binding;GO:0003677//DNA binding;GO:0003700//transcription factor activity, sequence-specific DNA binding	GO:0006355//regulation of transcription, DNA-templated;GO:0006357//regulation of transcription from RNA polymerase II promoter;GO:0007275//multicellular organism development;GO:0007399//nervous system development;GO:0009653//anatomical structure morphogenesis;GO:0030154//cell differentiation;GO:0051091//positive regulation of sequence-specific DNA binding transcription factor activity
ENSDARG00000071772	9	0	0.22	0	0.22	0.001	-7.78136	0.00391328	0.0173765	si:ch211-253p2.2	si:ch211-253p2.2 [Source:ZFIN;Acc:ZDB-GENE-041111-272]	-	-	-	-	GO:0005575//cellular_component	GO:0003674//molecular_function	GO:0008150//biological_process
ENSDARG00000075807	0	9.27	0	0.68	0.001	0.68	9.40939	0.00391328	0.0173765	traj39	T-cell receptor alpha joining 39 [Source:ZFIN;Acc:ZDB-GENE-170601-47]	-	-	-	-	GO:0016020//membrane;GO:0016021//integral component of membrane	-	-
ENSDARG00000089320	0	9	0	0.25	0.001	0.25	7.96578	0.00391328	0.0173765	ccdc175	coiled-coil domain containing 175 [Source:ZFIN;Acc:ZDB-GENE-101202-3]	-	-	-	-	-	-	-
ENSDARG00000096375	0	8.87	0	0.13	0.001	0.13	7.02237	0.00391328	0.0173765	2022-03-07	membrane-associated ring finger (C3HC4) 7 [Source:ZFIN;Acc:ZDB-GENE-080204-121]	-	-	-	-	-	GO:0008270//zinc ion binding;GO:0046872//metal ion binding	GO:0008150//biological_process
ENSDARG00000097505	9.08	0	1.07	0	1.07	0.001	-10.0634	0.00391328	0.0173765	dnal1	Dynein light chain 1, axonemal [Source:UniProtKB/Swiss-Prot;Acc:Q6DHB1]	Human Diseases	Neurodegenerative diseases	ko05016//Huntington disease	K10411	GO:0005737//cytoplasm;GO:0005856//cytoskeleton;GO:0005874//microtubule;GO:0030286//dynein complex;GO:0042995//cell projection	GO:0003774//motor activity;GO:0005515//protein binding;GO:0043014//alpha-tubulin binding;GO:0045504//dynein heavy chain binding	GO:0036158//outer dynein arm assembly
ENSDARG00000099002	9	0	0.3	0	0.3	0.001	-8.22882	0.00391328	0.0173765	creb5a	cAMP responsive element binding protein 5a [Source:ZFIN;Acc:ZDB-GENE-120827-2]	Environmental Information Processing;Human Diseases;Environmental Information Processing;Human Diseases;Human Diseases;Human Diseases;Human Diseases;Environmental Information Processing;Human Diseases;Organismal Systems;Organismal Systems;Human Diseases;Organismal Systems;Human Diseases;Organismal Systems;Organismal Systems;Organismal Systems;Organismal Systems;Environmental Information Processin…	Signal transduction;Infectious diseases;Signal transduction;Infectious diseases;Neurodegenerative diseases;Cancers;Infectious diseases;Signal transduction;Substance dependence;Environmental adaptation;Circulatory system;Endocrine and metabolic diseases;Nervous system;Infectious diseases;Endocrine system;Nervous system;Endocrine system;Endocrine system;Signal transduction;Endocrine system;Endocrin…	ko04151//PI3K-Akt signaling pathway;ko05165//Human papillomavirus infection;ko04024//cAMP signaling pathway;ko05163//Human cytomegalovirus infection;ko05016//Huntington disease;ko05203//Viral carcinogenesis;ko05166//HTLV-I infection;ko04022//cGMP - PKG signaling pathway;ko05034//Alcoholism;ko04714//Thermogenesis;ko04261//Adrenergic signaling in cardiomyocytes;ko04934//Cushing syndrome;ko04728//Do…	K09047;K09047;K09047;K09047;K09047;K09047;K09047;K09047;K09047;K09047;K09047;K09047;K09047;K09047;K09047;K09047;K09047;K09047;K09047;K09047;K09047;K09047;K09047;K09047;K09047;K09047;K09047;K09047;K09047;K09047;K09047;K09047	GO:0005634//nucleus	GO:0003676//nucleic acid binding;GO:0003677//DNA binding;GO:0003700//transcription factor activity, sequence-specific DNA binding	GO:0006355//regulation of transcription, DNA-templated
ENSDARG00000099185	9	0	0.35	0	0.35	0.001	-8.45121	0.00391328	0.0173765	chia.2	chitinase, acidic.2 [Source:ZFIN;Acc:ZDB-GENE-040426-2014]	Metabolism;Metabolism	Global and overview maps;Carbohydrate metabolism	ko01100//Metabolic pathways;ko00520//Amino sugar and nucleotide sugar metabolism	K01183;K01183	GO:0005576//extracellular region;GO:0005737//cytoplasm	GO:0004553//hydrolase activity, hydrolyzing O-glycosyl compounds;GO:0004568//chitinase activity;GO:0008061//chitin binding	GO:0005975//carbohydrate metabolic process;GO:0006030//chitin metabolic process;GO:0006032//chitin catabolic process
ENSDARG00000099420	9	0	0.76	0	0.76	0.001	-9.56986	0.00391328	0.0173765	nme2b.2	NME/NM23 nucleoside diphosphate kinase 2b, tandem duplicate 2 [Source:ZFIN;Acc:ZDB-GENE-000210-33]	Metabolism;Metabolism;Metabolism;Metabolism	Global and overview maps;Nucleotide metabolism;Xenobiotics biodegradation and metabolism;Nucleotide metabolism	ko01100//Metabolic pathways;ko00230//Purine metabolism;ko00983//Drug metabolism - other enzymes;ko00240//Pyrimidine metabolism	K00940;K00940;K00940;K00940	-	GO:0000166//nucleotide binding;GO:0004550//nucleoside diphosphate kinase activity;GO:0005524//ATP binding;GO:0016301//kinase activity;GO:0016740//transferase activity	GO:0006163//purine nucleotide metabolic process;GO:0006165//nucleoside diphosphate phosphorylation;GO:0006183//GTP biosynthetic process;GO:0006220//pyrimidine nucleotide metabolic process;GO:0006228//UTP biosynthetic process;GO:0006241//CTP biosynthetic process;GO:0016310//phosphorylation;GO:0042981//regulation of apoptotic process
ENSDARG00000106515	9	0	0.51	0	0.51	0.001	-8.99435	0.00391328	0.0173765	si:dkey-199f5.3	si:dkey-199f5.3 [Source:ZFIN;Acc:ZDB-GENE-100921-83]	-	-	-	-	-	-	-
ENSDARG00000112723	0	9	0	0.34	0.001	0.34	8.40939	0.00391328	0.0173765	LO018508.1	-	-	-	-	-	GO:0016020//membrane;GO:0016021//integral component of membrane	GO:0008381//mechanically-gated ion channel activity	GO:0034220//ion transmembrane transport
ENSDARG00000113804	8.56	0	0.19	0	0.19	0.001	-7.56986	0.00391328	0.0173765	si:dkey-205i10.1	si:dkey-205i10.1 [Source:ZFIN;Acc:ZDB-GENE-081104-499]	-	-	-	-	-	GO:0000166//nucleotide binding;GO:0005515//protein binding;GO:0005524//ATP binding	GO:0035556//intracellular signal transduction
ENSDARG00000115818	0	8.95	0	0.63	0.001	0.63	9.29921	0.00391328	0.0173765	znf1099	zinc finger protein 1099 [Source:ZFIN;Acc:ZDB-GENE-060503-829]	-	-	-	-	-	GO:0003676//nucleic acid binding	-
MSTRG.11124	9	0	1.57	0	1.57	0.001	-10.6165	0.00391328	0.0173765	Ptprm	protein tyrosine phosphatase receptor type Ma precursor [Danio rerio]	Environmental Information Processing;Cellular Processes	Signaling molecules and interaction;Cellular community - eukaryotes	ko04514//Cell adhesion molecules (CAMs);ko04520//Adherens junction	K05693;K05693	-	-	-
MSTRG.12199	9	0	1.44	0	1.44	0.001	-10.4919	0.00391328	0.0173765	--	-	-	-	-	-	-	-	-
MSTRG.14343	0	9	0	1.11	0.001	1.11	10.1163	0.00391328	0.0173765	--	Nocturnin [Liparis tanakae]	-	-	-	-	-	-	-
ENSDARG00000010945	69	40	1.89	0.89	1.89	0.89	-1.08651	0.00395039	0.0175163	rapgef6	Rap guanine nucleotide exchange factor (GEF) 6 [Source:ZFIN;Acc:ZDB-GENE-030131-6972]	Environmental Information Processing;Cellular Processes	Signal transduction;Cellular community - eukaryotes	ko04015//Rap1 signaling pathway;ko04530//Tight junction	K08020;K08020	-	GO:0005085//guanyl-nucleotide exchange factor activity;GO:0005515//protein binding	GO:0007165//signal transduction;GO:0007264//small GTPase mediated signal transduction
MSTRG.7864	26.94	9	2.45	0.79	2.45	0.79	-1.63286	0.00396468	0.017569	--	-	-	-	-	-	-	-	-
ENSDARG00000096961	20	5	0.7	0.18	0.7	0.18	-1.95936	0.00409952	0.0181078	si:dkeyp-47f9.4	si:dkeyp-47f9.4 [Source:ZFIN;Acc:ZDB-GENE-131126-9]	-	-	-	-	-	-	-
ENSDARG00000103562	5	20	0.11	0.44	0.11	0.44	2	0.00409952	0.0181078	CU462878.3	-	Cellular Processes;Organismal Systems;Genetic Information Processing	Cell growth and death;Aging;Replication and repair	ko04210//Apoptosis;ko04212//Longevity regulating pathway - worm;ko03410//Base excision repair	K10798;K10798;K10798	-	-	-
MSTRG.16025	22.74	48.99	1.67	3.48	1.67	3.48	1.05924	0.00413006	0.01822	--	SICAvar, type I [Plasmodium knowlesi strain H] [Plasmodium knowlesi]	-	-	-	-	-	-	-
ENSDARG00000069926	2	14	0.09	0.6	0.09	0.6	2.73697	0.00419502	0.0184662	hsd3b1	hydroxy-delta-5-steroid dehydrogenase, 3 beta- and steroid delta-isomerase 1 [Source:ZFIN;Acc:ZDB-GENE-081105-30]	Metabolism;Human Diseases;Organismal Systems;Organismal Systems;Organismal Systems;Metabolism	Global and overview maps;Endocrine and metabolic diseases;Endocrine system;Endocrine system;Endocrine system;Lipid metabolism	ko01100//Metabolic pathways;ko04934//Cushing syndrome;ko04925//Aldosterone synthesis and secretion;ko04927//Cortisol synthesis and secretion;ko04913//Ovarian Steroidogenesis;ko00140//Steroid hormone biosynthesis	K00070;K00070;K00070;K00070;K00070;K00070	-	GO:0003854//3-beta-hydroxy-delta5-steroid dehydrogenase activity;GO:0016491//oxidoreductase activity;GO:0016616//oxidoreductase activity, acting on the CH-OH group of donors, NAD or NADP as acceptor	GO:0006694//steroid biosynthetic process;GO:0043473//pigmentation;GO:0055114//oxidation-reduction process
ENSDARG00000086518	1.7	13.79	0.08	0.59	0.08	0.59	2.88264	0.00419502	0.0184662	si:ch211-155o21.3	si:ch211-155o21.3 [Source:ZFIN;Acc:ZDB-GENE-121214-24]	-	-	-	-	-	-	-
ENSDARG00000103208	1.72	14.16	0.05	0.47	0.05	0.47	3.23266	0.00419502	0.0184662	il17ra1b	interleukin 17 receptor A1b [Source:ZFIN;Acc:ZDB-GENE-110914-185]	Environmental Information Processing;Organismal Systems	Signaling molecules and interaction;Immune system	ko04060//Cytokine-cytokine receptor interaction;ko04657//IL-17 signaling pathway	K05164;K05164	GO:0016020//membrane;GO:0016021//integral component of membrane	GO:0030368//interleukin-17 receptor activity	GO:0019221//cytokine-mediated signaling pathway
MSTRG.8099	20.64	45.37	2.14	4.56	2.14	4.56	1.09142	0.00433513	0.0189912	--	-	-	-	-	-	-	-	-
ENSDARG00000011222	30	11	2.08	0.74	2.08	0.74	-1.49099	0.0043629	0.0190792	ccdc28b	coiled-coil domain containing 28B [Source:ZFIN;Acc:ZDB-GENE-060208-3]	-	-	-	-	-	-	GO:0060271//cilium morphogenesis
ENSDARG00000071113	11	30	0.16	0.49	0.16	0.49	1.61471	0.0043629	0.0190792	xirp2a	xin actin binding repeat containing 2a [Source:ZFIN;Acc:ZDB-GENE-040108-7]	-	-	-	-	GO:0030054//cell junction	GO:0003779//actin binding;GO:0046872//metal ion binding;GO:0051015//actin filament binding	GO:0007507//heart development;GO:0030036//actin cytoskeleton organization;GO:0030835//negative regulation of actin filament depolymerization;GO:0051017//actin filament bundle assembly
ENSDARG00000013221	4	18	0.05	0.2	0.05	0.2	2	0.00436394	0.0190792	pde4ca	phosphodiesterase 4C, cAMP-specific a [Source:ZFIN;Acc:ZDB-GENE-070912-373]	Metabolism;Environmental Information Processing;Metabolism;Organismal Systems;Human Diseases	Global and overview maps;Signal transduction;Nucleotide metabolism;Endocrine system;Substance dependence	ko01100//Metabolic pathways;ko04024//cAMP signaling pathway;ko00230//Purine metabolism;ko04928//Parathyroid hormone synthesis, secretion and action;ko05032//Morphine addiction	K13293;K13293;K13293;K13293;K13293	GO:0005575//cellular_component	GO:0004114//3',5'-cyclic-nucleotide phosphodiesterase activity;GO:0004115//3',5'-cyclic-AMP phosphodiesterase activity;GO:0008081//phosphoric diester hydrolase activity;GO:0016787//hydrolase activity;GO:0046872//metal ion binding	GO:0007165//signal transduction
ENSDARG00000016505	18	4	0.37	0.08	0.37	0.08	-2.20945	0.00436394	0.0190792	apbb1ip	amyloid beta (A4) precursor protein-binding, family B, member 1 interacting protein [Source:NCBI gene;Acc:393607]	-	-	-	-	-	-	GO:0007165//signal transduction
ENSDARG00000037646	18	4	0.8	0.18	0.8	0.18	-2.152	0.00436394	0.0190792	rgs11	regulator of G protein signaling 11 [Source:ZFIN;Acc:ZDB-GENE-080220-46]	-	-	-	-	-	-	GO:0007186//G-protein coupled receptor signaling pathway;GO:0035556//intracellular signal transduction
ENSDARG00000052114	18	4	0.79	0.17	0.79	0.17	-2.21632	0.00436394	0.0190792	crtc3	CREB regulated transcription coactivator 3 [Source:ZFIN;Acc:ZDB-GENE-070712-2]	-	-	-	-	GO:0005634//nucleus;GO:0005737//cytoplasm	GO:0008140//cAMP response element binding protein binding	GO:0001666//response to hypoxia;GO:0032793//positive regulation of CREB transcription factor activity;GO:0045944//positive regulation of transcription from RNA polymerase II promoter;GO:0051289//protein homotetramerization
ENSDARG00000090489	4	18	0.38	1.65	0.38	1.65	2.11839	0.00436394	0.0190792	ANKRD66	si:ch211-189e2.2 [Source:ZFIN;Acc:ZDB-GENE-131121-624]	-	-	-	-	-	GO:0005515//protein binding	-
ENSDARG00000098949	18	4	0.21	0.05	0.21	0.05	-2.07039	0.00436394	0.0190792	mslna	mesothelin a [Source:ZFIN;Acc:ZDB-GENE-120727-9]	-	-	-	-	GO:0009986//cell surface	-	GO:0007160//cell-matrix adhesion
ENSDARG00000004305	3	16	0.12	0.63	0.12	0.63	2.39232	0.00444281	0.0193783	vangl1	VANGL planar cell polarity protein 1 [Source:ZFIN;Acc:ZDB-GENE-040621-2]	Environmental Information Processing	Signal transduction	ko04310//Wnt signaling pathway	K04510	GO:0005886//plasma membrane;GO:0016020//membrane;GO:0016021//integral component of membrane	-	GO:0007275//multicellular organism development
ENSDARG00000114583	16	3	0.17	0.03	0.17	0.03	-2.5025	0.00444281	0.0193783	BX890543.1	-	-	-	-	-	GO:0005634//nucleus	GO:0003676//nucleic acid binding;GO:0008270//zinc ion binding	GO:0015074//DNA integration
MSTRG.9643	3.39	16.45	0.28	1.33	0.28	1.33	2.24793	0.00444281	0.0193783	--	k31 [Danio rerio]	-	-	-	-	-	-	-
ENSDARG00000078600	41	19	1.5	0.67	1.5	0.67	-1.16273	0.00450375	0.0196119	ldlrad3	low density lipoprotein receptor class A domain containing 3 [Source:ZFIN;Acc:ZDB-GENE-030131-1533]	-	-	-	-	GO:0016020//membrane;GO:0016021//integral component of membrane	GO:0005515//protein binding	-
ENSDARG00000015749	33	13	0.68	0.26	0.68	0.26	-1.38702	0.00457933	0.0198737	hps3	HPS3 biogenesis of lysosomal organelles complex 2 subunit 1 [Source:ZFIN;Acc:ZDB-GENE-061110-115]	-	-	-	-	GO:0005737//cytoplasm	GO:0005515//protein binding	GO:0006996//organelle organization
ENSDARG00000044514	13	33	0.43	1.07	0.43	1.07	1.3152	0.00457933	0.0198737	st6gal1	ST6 beta-galactosamide alpha-2,6-sialyltranferase 1 [Source:ZFIN;Acc:ZDB-GENE-060322-3]	Metabolism;Metabolism;Metabolism	Global and overview maps;Glycan biosynthesis and metabolism;Glycan biosynthesis and metabolism	ko01100//Metabolic pathways;ko00514//Other types of O-glycan biosynthesis;ko00510//N-Glycan biosynthesis	K00778;K00778;K00778	GO:0005794//Golgi apparatus;GO:0016020//membrane;GO:0016021//integral component of membrane	GO:0003835//beta-galactoside alpha-2,6-sialyltransferase activity;GO:0008373//sialyltransferase activity;GO:0016740//transferase activity;GO:0016757//transferase activity, transferring glycosyl groups	GO:0006486//protein glycosylation;GO:0097503//sialylation
ENSDARG00000076713	32.21	12.94	1.85	0.68	1.85	0.68	-1.44392	0.00457933	0.0198737	si:dkey-265c15.6	si:dkey-265c15.6 [Source:ZFIN;Acc:ZDB-GENE-081028-25]	Cellular Processes;Human Diseases;Cellular Processes;Cellular Processes	Cell growth and death;Neurodegenerative diseases;Cell growth and death;Cell growth and death	ko04210//Apoptosis;ko05012//Parkinson disease;ko04214//Apoptosis - fly;ko04215//Apoptosis - multiple species	K08669;K08669;K08669;K08669	-	GO:0004252//serine-type endopeptidase activity;GO:0005515//protein binding	GO:0006508//proteolysis
ENSDARG00000028275	8	25	0.34	1.02	0.34	1.02	1.58496	0.00458378	0.0198852	sult1st1	sulfotransferase family 1, cytosolic sulfotransferase 1 [Source:NCBI gene;Acc:323424]	-	-	-	-	-	GO:0008146//sulfotransferase activity;GO:0016740//transferase activity	-
ENSDARG00000067564	25	8	2.52	0.78	2.52	0.78	-1.69188	0.00458378	0.0198852	zgc:153044	zgc:153044 [Source:ZFIN;Acc:ZDB-GENE-060825-247]	-	-	-	-	-	GO:0004725//protein tyrosine phosphatase activity;GO:0008138//protein tyrosine/serine/threonine phosphatase activity;GO:0016787//hydrolase activity;GO:0016791//phosphatase activity;GO:0017017//MAP kinase tyrosine/serine/threonine phosphatase activity	GO:0000188//inactivation of MAPK activity;GO:0006470//protein dephosphorylation;GO:0016311//dephosphorylation;GO:0035335//peptidyl-tyrosine dephosphorylation
ENSDARG00000016613	15	36	0.74	1.72	0.74	1.72	1.21681	0.00465245	0.0201511	mcat	malonyl CoA:ACP acyltransferase (mitochondrial) [Source:ZFIN;Acc:ZDB-GENE-041111-231]	Metabolism;Metabolism;Metabolism	Global and overview maps;Global and overview maps;Lipid metabolism	ko01100//Metabolic pathways;ko01212//Fatty acid metabolism;ko00061//Fatty acid biosynthesis	K00645;K00645;K00645	GO:0005739//mitochondrion	GO:0004314//[acyl-carrier-protein] S-malonyltransferase activity;GO:0016740//transferase activity	GO:0006633//fatty acid biosynthetic process
ENSDARG00000079515	36	15	2.11	0.85	2.11	0.85	-1.31171	0.00465245	0.0201511	ptx3b	pentraxin 3, long b [Source:ZFIN;Acc:ZDB-GENE-081104-385]	-	-	-	-	GO:0005615//extracellular space	GO:0001849//complement component C1q binding	GO:0045087//innate immune response
ENSDARG00000006899	52	28	3.62	1.09	3.62	1.09	-1.73166	0.00495282	0.0212918	far1	fatty acyl CoA reductase 1 [Source:ZFIN;Acc:ZDB-GENE-040426-2908]	Organismal Systems;Cellular Processes	Aging;Transport and catabolism	ko04212//Longevity regulating pathway - worm;ko04146//Peroxisome	K13356;K13356	GO:0005777//peroxisome;GO:0016020//membrane;GO:0016021//integral component of membrane;GO:0043231//intracellular membrane-bounded organelle	GO:0016491//oxidoreductase activity;GO:0080019//fatty-acyl-CoA reductase (alcohol-forming) activity	GO:0006629//lipid metabolic process;GO:0035336//long-chain fatty-acyl-CoA metabolic process;GO:0055114//oxidation-reduction process
ENSDARG00000013438	26	54	1.45	2.92	1.45	2.92	1.00992	0.00495282	0.0212918	sycp3	synaptonemal complex protein 3 [Source:ZFIN;Acc:ZDB-GENE-040910-2]	Genetic Information Processing	Replication and repair	ko03440//Homologous recombination	K19528	GO:0000795//synaptonemal complex	GO:0003674//molecular_function	GO:0007283//spermatogenesis;GO:0007286//spermatid development;GO:0051321//meiotic cell cycle
ENSDARG00000108939	22	47	0.69	1.56	0.69	1.56	1.17688	0.00497554	0.0213684	FQ378016.1	high affinity cGMP-specific 3',5'-cyclic phosphodiesterase 9A-like [Source:NCBI gene;Acc:571737]	Metabolism;Metabolism	Global and overview maps;Nucleotide metabolism	ko01100//Metabolic pathways;ko00230//Purine metabolism	K13761;K13761	-	GO:0004114//3',5'-cyclic-nucleotide phosphodiesterase activity;GO:0008081//phosphoric diester hydrolase activity;GO:0016787//hydrolase activity;GO:0046872//metal ion binding;GO:0047555//3',5'-cyclic-GMP phosphodiesterase activity	GO:0007165//signal transduction;GO:0019934//cGMP-mediated signaling;GO:0046069//cGMP catabolic process
ENSDARG00000074052	10	28.49	0.22	0.59	0.22	0.59	1.42321	0.00513866	0.0219697	si:ch211-281g13.5	si:ch211-281g13.5 [Source:ZFIN;Acc:ZDB-GENE-090311-7]	Genetic Information Processing	Folding, sorting and degradation	ko04120//Ubiquitin mediated proteolysis	K10614	-	GO:0004842//ubiquitin-protein transferase activity;GO:0016740//transferase activity	GO:0016567//protein ubiquitination
ENSDARG00000009472	42	20	2.56	1.18	2.56	1.18	-1.11736	0.00522183	0.0222687	med19b	mediator complex subunit 19b [Source:NCBI gene;Acc:445021]	-	-	-	-	GO:0005634//nucleus;GO:0016592//mediator complex	GO:0003712//transcription cofactor activity;GO:0008134//transcription factor binding	GO:0006357//regulation of transcription from RNA polymerase II promoter;GO:0045944//positive regulation of transcription from RNA polymerase II promoter
ENSDARG00000096954	42	20	1.92	0.89	1.92	0.89	-1.10923	0.00522183	0.0222687	si:dkeyp-67f1.1	si:dkeyp-67f1.1 [Source:ZFIN;Acc:ZDB-GENE-131127-559]	-	-	-	-	GO:0016020//membrane;GO:0016021//integral component of membrane	-	-
ENSDARG00000101919	49	25	0.79	0.39	0.79	0.39	-1.01838	0.00531213	0.0226076	foxj1a	forkhead box J1a [Source:NCBI gene;Acc:767737]	-	-	-	-	GO:0005576//extracellular region;GO:0005634//nucleus	GO:0003677//DNA binding;GO:0003700//transcription factor activity, sequence-specific DNA binding;GO:0043565//sequence-specific DNA binding	GO:0001947//heart looping;GO:0003146//heart jogging;GO:0003351//epithelial cilium movement;GO:0006355//regulation of transcription, DNA-templated;GO:0007368//determination of left/right symmetry;GO:0009611//response to wounding;GO:0030030//cell projection organization;GO:0060271//cilium morphogenesis;GO:0060296//regulation of cilium beat frequency involved in ciliary motility
ENSDARG00000056007	18	41	1.05	2.31	1.05	2.31	1.1375	0.00542065	0.0230222	cyb5d1	cytochrome b5 domain containing 1 [Source:NCBI gene;Acc:795592]	-	-	-	-	GO:0005575//cellular_component	GO:0046872//metal ion binding	-
ENSDARG00000069501	16	38	1.02	2.35	1.02	2.35	1.20409	0.00554751	0.0234698	abhd11	abhydrolase domain containing 11 [Source:NCBI gene;Acc:446169]	-	-	-	-	GO:0005739//mitochondrion	GO:0016787//hydrolase activity	-
ENSDARG00000021046	14	34	0.58	1.37	0.58	1.37	1.24005	0.0055707	0.0235451	rhbdd1	rhomboid domain containing 1 [Source:ZFIN;Acc:ZDB-GENE-050417-85]	-	-	-	-	GO:0016020//membrane;GO:0016021//integral component of membrane	GO:0004175//endopeptidase activity;GO:0004252//serine-type endopeptidase activity	GO:0006508//proteolysis
ENSDARG00000102542	33.06	14.15	0.6	0.25	0.6	0.25	-1.26303	0.0055707	0.0235451	si:ch211-268b14.2	si:ch211-268b14.2 [Source:ZFIN;Acc:ZDB-GENE-131121-648]	-	-	-	-	-	GO:0000166//nucleotide binding;GO:0005515//protein binding;GO:0005524//ATP binding	GO:0035556//intracellular signal transduction
MSTRG.1968	23	48	1.13	2.28	1.13	2.28	1.01271	0.00566502	0.0238746	WIPI1	WD repeat domain phosphoinositide-interacting protein 1-like [Danio rerio]	Human Diseases;Human Diseases;Human Diseases;Cellular Processes;Human Diseases;Cellular Processes	Neurodegenerative diseases;Infectious diseases;Neurodegenerative diseases;Transport and catabolism;Neurodegenerative disease;Transport and catabolism	ko05010//Alzheimer disease;ko05131//Shigellosis;ko05016//Huntington disease;ko04140//Autophagy - animal;ko05017//Spinocerebellar ataxia;ko04136//Autophagy - other eukaryotes	K17908;K17908;K17908;K17908;K17908;K17908	-	-	-
ENSDARG00000097683	6	21	0.03	0.11	0.03	0.11	1.87447	0.00595708	0.024985	sptbn5	spectrin, beta, non-erythrocytic 5 [Source:ZFIN;Acc:ZDB-GENE-131121-26]	-	-	-	-	-	GO:0003779//actin binding;GO:0005515//protein binding;GO:0005543//phospholipid binding	-
MSTRG.17538	21	6	1.11	0.31	1.11	0.31	-1.84022	0.00595708	0.024985	--	fibrinogen silencer-binding protein-like [Danio rerio]	-	-	-	-	-	-	-
ENSDARG00000086551	26	9	0.51	0.17	0.51	0.17	-1.58496	0.00603095	0.0252367	irs4a	insulin receptor substrate 4a [Source:ZFIN;Acc:ZDB-GENE-120215-92]	Human Diseases;Environmental Information Processing;Human Diseases;Cellular Processes;Human Diseases;Environmental Information Processing;Organismal Systems;Organismal Systems;Environmental Information Processing;Human Diseases;Organismal Systems;Organismal Systems;Organismal Systems;Organismal Systems;Human Diseases	Neurodegenerative diseases;Signal transduction;Cancers;Transport and catabolism;Endocrine and metabolic diseases;Signal transduction;Endocrine system;Endocrine system;Signal transduction;Endocrine and metabolic diseases;Aging;Endocrine system;Aging;Endocrine system;Endocrine and metabolic diseases	ko05010//Alzheimer disease;ko04022//cGMP - PKG signaling pathway;ko05206//MicroRNAs in cancer;ko04140//Autophagy - animal;ko04932//Non-alcoholic fatty liver disease (NAFLD);ko04068//FoxO signaling pathway;ko04910//Insulin signaling pathway;ko04935//Growth hormone synthesis, secretion and action;ko04152//AMPK signaling pathway;ko04931//Insulin resistance;ko04211//Longevity regulating pathway - mam…	K07187;K07187;K07187;K07187;K07187;K07187;K07187;K07187;K07187;K07187;K07187;K07187;K07187;K07187;K07187	GO:0005829//cytosol;GO:0005886//plasma membrane	GO:0005158//insulin receptor binding;GO:0043548//phosphatidylinositol 3-kinase binding	GO:0008286//insulin receptor signaling pathway
ENSDARG00000098733	9	26	0.14	0.39	0.14	0.39	1.47805	0.00603095	0.0252367	pxdn	peroxidasin [Source:ZFIN;Acc:ZDB-GENE-140415-2]	-	-	-	-	GO:0005615//extracellular space	GO:0004601//peroxidase activity;GO:0005515//protein binding;GO:0020037//heme binding	GO:0006979//response to oxidative stress;GO:0055114//oxidation-reduction process;GO:0070831//basement membrane assembly;GO:0098869//cellular oxidant detoxification
ENSDARG00000007219	58	33	1.18	0.58	1.18	0.58	-1.02466	0.00622087	0.0259272	actn1	actinin, alpha 1 [Source:ZFIN;Acc:ZDB-GENE-081113-4]	Human Diseases;Cellular Processes;Cellular Processes;Human Diseases;Cellular Processes;Human Diseases;Organismal Systems;Human Diseases;Cellular Processes	Infectious diseases;Cell motility;Cellular community - eukaryotes;Cancers;Cellular community - eukaryotes;Immune diseases;Immune system;Infectious diseases;Cellular community - eukaryotes	ko05131//Shigellosis;ko04810//Regulation of actin cytoskeleton;ko04510//Focal adhesion;ko05203//Viral carcinogenesis;ko04530//Tight junction;ko05322//Systemic lupus erythematosus;ko04670//Leukocyte transendothelial migration;ko05146//Amoebiasis;ko04520//Adherens junction	K05699;K05699;K05699;K05699;K05699;K05699;K05699;K05699;K05699	-	GO:0003779//actin binding;GO:0005509//calcium ion binding;GO:0005515//protein binding;GO:0051015//actin filament binding	GO:0051017//actin filament bundle assembly;GO:0051764//actin crosslink formation
MSTRG.5880	19	42	1.11	2.39	1.11	2.39	1.10645	0.0062942	0.0262129	--	-	-	-	-	-	-	-	-
ENSDARG00000004227	11	1	0.19	0.02	0.19	0.02	-3.24793	0.00636217	0.0264104	pde3a	phosphodiesterase 3A, cGMP-inhibited [Source:ZFIN;Acc:ZDB-GENE-041210-23]	Metabolism;Environmental Information Processing;Environmental Information Processing;Metabolism;Human Diseases;Organismal Systems	Global and overview maps;Signal transduction;Signal transduction;Nucleotide metabolism;Substance dependence;Endocrine system	ko01100//Metabolic pathways;ko04024//cAMP signaling pathway;ko04022//cGMP - PKG signaling pathway;ko00230//Purine metabolism;ko05032//Morphine addiction;ko04924//Renin secretion	K19021;K19021;K19021;K19021;K19021;K19021	GO:0005829//cytosol;GO:0016020//membrane;GO:0016021//integral component of membrane	GO:0004114//3',5'-cyclic-nucleotide phosphodiesterase activity;GO:0004115//3',5'-cyclic-AMP phosphodiesterase activity;GO:0008081//phosphoric diester hydrolase activity;GO:0016787//hydrolase activity;GO:0046872//metal ion binding	GO:0001556//oocyte maturation;GO:0007165//signal transduction;GO:0019933//cAMP-mediated signaling;GO:0019934//cGMP-mediated signaling;GO:0043951//negative regulation of cAMP-mediated signaling;GO:0060282//positive regulation of oocyte development
ENSDARG00000012137	1	11	0.03	0.34	0.03	0.34	3.5025	0.00636217	0.0264104	cyp46a1.1	cytochrome P450, family 46, subfamily A, polypeptide 1, tandem duplicate 1 [Source:ZFIN;Acc:ZDB-GENE-050522-464]	Metabolism	Lipid metabolism	ko00120//Primary bile acid biosynthesis	K07440	GO:0016020//membrane;GO:0016021//integral component of membrane	GO:0004497//monooxygenase activity;GO:0005506//iron ion binding;GO:0016491//oxidoreductase activity;GO:0016705//oxidoreductase activity, acting on paired donors, with incorporation or reduction of molecular oxygen;GO:0020037//heme binding;GO:0033781//cholesterol 24-hydroxylase activity;GO:0046872//metal ion binding	GO:0006707//cholesterol catabolic process;GO:0055114//oxidation-reduction process
ENSDARG00000014050	1	11	0.05	0.89	0.05	0.89	4.15381	0.00636217	0.0264104	ngfb	nerve growth factor b (beta polypeptide) [Source:NCBI gene;Acc:58133]	Environmental Information Processing;Environmental Information Processing;Environmental Information Processing;Environmental Information Processing;Environmental Information Processing;Cellular Processes;Organismal Systems;Organismal Systems	Signal transduction;Signal transduction;Signal transduction;Signal transduction;Signaling molecules and interaction;Cell growth and death;Nervous system;Sensory system	ko04151//PI3K-Akt signaling pathway;ko04010//MAPK signaling pathway;ko04015//Rap1 signaling pathway;ko04014//Ras signaling pathway;ko04060//Cytokine-cytokine receptor interaction;ko04210//Apoptosis;ko04722//Neurotrophin signaling pathway;ko04750//Inflammatory mediator regulation of TRP channels	K02582;K02582;K02582;K02582;K02582;K02582;K02582;K02582	GO:0005576//extracellular region;GO:0005615//extracellular space;GO:0008021//synaptic vesicle;GO:0030424//axon;GO:0030425//dendrite;GO:0031410//cytoplasmic vesicle	GO:0005102//receptor binding;GO:0008083//growth factor activity	GO:0007165//signal transduction;GO:0007169//transmembrane receptor protein tyrosine kinase signaling pathway;GO:0007422//peripheral nervous system development;GO:0007613//memory;GO:0021675//nerve development;GO:0038180//nerve growth factor signaling pathway;GO:0043524//negative regulation of neuron apoptotic process;GO:0045664//regulation of neuron differentiation;GO:0048812//neuron projection mo…
ENSDARG00000045669	1	11	0.03	0.54	0.03	0.54	4.16993	0.00636217	0.0264104	si:dkey-39a18.1	si:dkey-39a18.1 [Source:ZFIN;Acc:ZDB-GENE-041210-127]	-	-	-	-	GO:0005575//cellular_component	GO:0003674//molecular_function	GO:0008150//biological_process
ENSDARG00000067507	11	1	0.08	0.01	0.08	0.01	-3	0.00636217	0.0264104	kctd8	potassium channel tetramerization domain containing 8 [Source:ZFIN;Acc:ZDB-GENE-060117-3]	-	-	-	-	-	GO:0005515//protein binding	GO:0051260//protein homooligomerization
ENSDARG00000076103	1	11	0.01	0.1	0.01	0.1	3.32193	0.00636217	0.0264104	grid2ipa	glutamate receptor, ionotropic, delta 2 (Grid2) interacting protein, a [Source:ZFIN;Acc:ZDB-GENE-091113-42]	-	-	-	-	GO:0005634//nucleus	GO:0005515//protein binding	GO:0006355//regulation of transcription, DNA-templated
ENSDARG00000094451	1.18	10.7	0.02	0.14	0.02	0.14	2.80735	0.00636217	0.0264104	cfp	complement factor properdin [Source:ZFIN;Acc:ZDB-GENE-030131-9247]	Human Diseases	Infectious diseases	ko05168//Herpes simplex infection	K15412	-	-	GO:0006955//immune response
ENSDARG00000095386	1	11	0.05	0.57	0.05	0.57	3.51096	0.00636217	0.0264104	pimr179	Pim proto-oncogene, serine/threonine kinase, related 179 [Source:ZFIN;Acc:ZDB-GENE-050419-252]	Human Diseases;Human Diseases;Human Diseases;Environmental Information Processing;Human Diseases	Cancers;Cancers;Endocrine and metabolic diseases;Signal transduction;Cancers	ko05200//Pathways in cancer;ko05206//MicroRNAs in cancer;ko04933//AGE-RAGE signaling pathway in diabetic complications;ko04630//Jak-STAT signaling pathway;ko05221//Acute myeloid leukemia	K04702;K04702;K04702;K04702;K04702	GO:0005737//cytoplasm	GO:0004672//protein kinase activity;GO:0004674//protein serine/threonine kinase activity;GO:0005524//ATP binding	GO:0006468//protein phosphorylation;GO:0007346//regulation of mitotic cell cycle;GO:0043066//negative regulation of apoptotic process;GO:0046777//protein autophosphorylation
ENSDARG00000098909	11	1	0.37	0.03	0.37	0.03	-3.62449	0.00636217	0.0264104	SHC3	SHC (Src homology 2 domain containing) transforming protein 3 [Source:NCBI gene;Acc:100332111]	Environmental Information Processing;Cellular Processes;Environmental Information Processing;Human Diseases;Organismal Systems;Human Diseases;Human Diseases;Human Diseases;Organismal Systems;Organismal Systems;Organismal Systems;Organismal Systems;Organismal Systems;Organismal Systems;Human Diseases;Human Diseases;Environmental Information Processing;Human Diseases;Human Diseases;Human Diseases;O…	Signal transduction;Cellular community - eukaryotes;Signal transduction;Substance dependence;Immune system;Cancers;Cancers;Cancers;Endocrine system;Endocrine system;Endocrine system;Endocrine system;Nervous system;Immune system;Drug resistance;Drug resistance;Signal transduction;Infectious diseases;Cancers;Cancers;Endocrine system	ko04014//Ras signaling pathway;ko04510//Focal adhesion;ko04072//Phospholipase D signaling pathway;ko05034//Alcoholism;ko04062//Chemokine signaling pathway;ko05225//Hepatocellular carcinoma;ko05224//Breast cancer;ko05226//Gastric cancer;ko04926//Relaxin signaling pathway;ko04910//Insulin signaling pathway;ko04935//Growth hormone synthesis, secretion and action;ko04915//Estrogen signaling pathway;k…	K17448;K17448;K17448;K17448;K17448;K17448;K17448;K17448;K17448;K17448;K17448;K17448;K17448;K17448;K17448;K17448;K17448;K17448;K17448;K17448;K17448	GO:0005886//plasma membrane	GO:0005515//protein binding;GO:0019901//protein kinase binding;GO:0030971//receptor tyrosine kinase binding	GO:0007165//signal transduction;GO:0007169//transmembrane receptor protein tyrosine kinase signaling pathway;GO:0007417//central nervous system development
MSTRG.8151	1	11	0.11	1.22	0.11	1.22	3.47131	0.00636217	0.0264104	--	-	-	-	-	-	-	-	-
MSTRG.8156	1.03	11.27	0.19	2.04	0.19	2.04	3.4245	0.00636217	0.0264104	--	-	-	-	-	-	-	-	-
ENSDARG00000074100	47	24	2.46	1.22	2.46	1.22	-1.01178	0.00640312	0.0265552	zgc:163014	zgc:163014 [Source:ZFIN;Acc:ZDB-GENE-070424-100]	-	-	-	-	-	GO:0005515//protein binding	-
ENSDARG00000086847	24	49	0.73	1.6	0.73	1.6	1.1321	0.00640312	0.0265552	irgq1	immunity-related GTPase family, q1 [Source:ZFIN;Acc:ZDB-GENE-051212-3]	-	-	-	-	GO:0016020//membrane	GO:0005525//GTP binding	-
MSTRG.17784	11	29	1.78	4.55	1.78	4.55	1.35399	0.00647851	0.0268525	--	beta-microseminoprotein J1-like [Danio rerio]	-	-	-	-	-	-	-
ENSDARG00000079632	37	17	4.16	1.85	4.16	1.85	-1.16906	0.006528	0.0270167	si:dkey-28b4.7	si:dkey-28b4.7 [Source:ZFIN;Acc:ZDB-GENE-050506-118]	Genetic Information Processing;Genetic Information Processing;Genetic Information Processing;Genetic Information Processing;Genetic Information Processing	Replication and repair;Replication and repair;Replication and repair;Replication and repair;Replication and repair	ko03420//Nucleotide excision repair;ko03440//Homologous recombination;ko03410//Base excision repair;ko03030//DNA replication;ko03430//Mismatch repair	K03505;K03505;K03505;K03505;K03505	GO:0005634//nucleus;GO:0043625//delta DNA polymerase complex	GO:0003887//DNA-directed DNA polymerase activity	GO:0000731//DNA synthesis involved in DNA repair;GO:0006260//DNA replication;GO:0006261//DNA-dependent DNA replication
ENSDARG00000117076	17	39	0.46	1.02	0.46	1.02	1.14886	0.006528	0.0270167	BX005085.7	wu:fb44c10 [Source:NCBI gene;Acc:560099]	-	-	-	-	-	GO:0003676//nucleic acid binding	-
MSTRG.5837	37	17.05	4.09	1.82	4.09	1.82	-1.16816	0.006528	0.0270167	--	-	-	-	-	-	-	-	-
ENSDARG00000046091	5	19	0.16	0.51	0.16	0.51	1.67243	0.00664208	0.0274524	si:ch211-283g2.1	si:ch211-283g2.1 [Source:ZFIN;Acc:ZDB-GENE-060531-57]	-	-	-	-	GO:0005886//plasma membrane;GO:0016020//membrane;GO:0016021//integral component of membrane	GO:0005328//neurotransmitter:sodium symporter activity;GO:0015293//symporter activity	GO:0006836//neurotransmitter transport;GO:0055085//transmembrane transport
ENSDARG00000104968	12.43	32.91	0.15	0.36	0.15	0.36	1.26303	0.00666872	0.0275469	si:ch211-227e10.1	si:ch211-227e10.1 [Source:ZFIN;Acc:ZDB-GENE-050420-221]	-	-	-	-	-	GO:0000166//nucleotide binding;GO:0005515//protein binding;GO:0005524//ATP binding	GO:0035556//intracellular signal transduction
ENSDARG00000044125	44	22	4.48	2.17	4.48	2.17	-1.0458	0.00683275	0.0281394	txn	thioredoxin [Source:ZFIN;Acc:ZDB-GENE-040718-162]	Human Diseases;Human Diseases;Organismal Systems	Infectious diseases;Cardiovascular diseases;Immune system	ko05132//Salmonella infection;ko05418//Fluid shear stress and atherosclerosis;ko04621//NOD-like receptor signaling pathway	K03671;K03671;K03671	GO:0005623//cell	GO:0015035//protein disulfide oxidoreductase activity	GO:0006662//glycerol ether metabolic process;GO:0045454//cell redox homeostasis;GO:0055114//oxidation-reduction process
ENSDARG00000098557	7.56	24	0.16	0.5	0.16	0.5	1.64386	0.00704452	0.0289189	BX323564.1	-	-	-	-	-	GO:0016020//membrane;GO:0016021//integral component of membrane	-	-
ENSDARG00000114500	8.18	24	1.35	3.85	1.35	3.85	1.5119	0.00704452	0.0289189	CU302436.1	si:dkey-108k21.25 [Source:NCBI gene;Acc:103909883]	Human Diseases;Human Diseases;Human Diseases;Human Diseases	Infectious diseases;Cancers;Substance dependence;Immune diseases	ko05131//Shigellosis;ko05202//Transcriptional misregulation in cancers;ko05034//Alcoholism;ko05322//Systemic lupus erythematosus	K11253;K11253;K11253;K11253	GO:0000786//nucleosome;GO:0005634//nucleus;GO:0005694//chromosome	GO:0003677//DNA binding;GO:0046982//protein heterodimerization activity	-
ENSDARG00000025559	17	4	0.91	0.21	0.91	0.21	-2.11548	0.00722652	0.0295606	pex11g	peroxisomal biogenesis factor 11 gamma [Source:ZFIN;Acc:ZDB-GENE-050913-79]	Cellular Processes	Transport and catabolism	ko04146//Peroxisome	K13353	GO:0005779//integral component of peroxisomal membrane	GO:0003674//molecular_function	GO:0016559//peroxisome fission
ENSDARG00000052876	4	17	0.14	0.57	0.14	0.57	2.02554	0.00722652	0.0295606	CR933791.2	GTPase IMAP family member 7-like [Source:NCBI gene;Acc:799889]	-	-	-	-	-	GO:0005525//GTP binding	-
ENSDARG00000057677	17	4	0.85	0.19	0.85	0.19	-2.16146	0.00722652	0.0295606	neu4	sialidase 4 [Source:ZFIN;Acc:ZDB-GENE-050522-125]	Metabolism;Metabolism;Metabolism	Global and overview maps;Lipid metabolism;Glycan biosynthesis and metabolism	ko01100//Metabolic pathways;ko00600//Sphingolipid metabolism;ko00511//Other glycan degradation	K12357;K12357;K12357	GO:0005737//cytoplasm;GO:0005764//lysosome;GO:0005783//endoplasmic reticulum;GO:0016020//membrane;GO:0043231//intracellular membrane-bounded organelle	GO:0004308//exo-alpha-sialidase activity	GO:0001573//ganglioside metabolic process;GO:0006689//ganglioside catabolic process;GO:0009313//oligosaccharide catabolic process
ENSDARG00000102426	4	17	0.2	0.83	0.2	0.83	2.05311	0.00722652	0.0295606	zgc:165519	zgc:165519 [Source:ZFIN;Acc:ZDB-GENE-070620-12]	Metabolism;Metabolism;Metabolism;Metabolism	Global and overview maps;Glycan biosynthesis and metabolism;Glycan biosynthesis and metabolism;Glycan biosynthesis and metabolism	ko01100//Metabolic pathways;ko00601//Glycosphingolipid biosynthesis - lacto and neolacto series;ko00515//Mannose type O-glycan biosyntheis;ko00603//Glycosphingolipid biosynthesis - globo and isoglobo series	K03663;K03663;K03663;K03663	GO:0005794//Golgi apparatus;GO:0016020//membrane;GO:0016021//integral component of membrane;GO:0032580//Golgi cisterna membrane	GO:0008417//fucosyltransferase activity;GO:0016740//transferase activity;GO:0016757//transferase activity, transferring glycosyl groups;GO:0046920//alpha-(1->3)-fucosyltransferase activity	GO:0006486//protein glycosylation;GO:0036065//fucosylation
ENSDARG00000116832	17	4	0.2	0.04	0.2	0.04	-2.32193	0.00722652	0.0295606	CR749164.1	-	-	-	-	-	GO:0005634//nucleus	GO:0003676//nucleic acid binding	GO:0015074//DNA integration
MSTRG.17147	4	17	0.33	1.36	0.33	1.36	2.04307	0.00722652	0.0295606	--	P2X purinoceptor 7-like [Carassius auratus]	-	-	-	-	-	-	-
ENSDARG00000052437	20	43	2.81	5.85	2.81	5.85	1.05787	0.00723705	0.0295926	mia	MIA SH3 domain containing [Source:ZFIN;Acc:ZDB-GENE-081022-66]	-	-	-	-	GO:0005575//cellular_component	GO:0003674//molecular_function;GO:0005515//protein binding	GO:0008150//biological_process
ENSDARG00000007406	13	2	0.23	0.03	0.23	0.03	-2.9386	0.0074061	0.0301485	phox2a	paired like homeobox 2A [Source:ZFIN;Acc:ZDB-GENE-000223-14]	-	-	-	-	GO:0005634//nucleus	GO:0000977//RNA polymerase II regulatory region sequence-specific DNA binding;GO:0000981//RNA polymerase II transcription factor activity, sequence-specific DNA binding;GO:0003677//DNA binding;GO:0043565//sequence-specific DNA binding	GO:0003358//noradrenergic neuron development;GO:0006355//regulation of transcription, DNA-templated;GO:0006357//regulation of transcription from RNA polymerase II promoter;GO:0007399//nervous system development;GO:0007420//brain development;GO:0021703//locus ceruleus development;GO:0048483//autonomic nervous system development;GO:0048484//enteric nervous system development;GO:0048666//neuron deve…
ENSDARG00000013647	13	2	0.32	0.06	0.32	0.06	-2.41504	0.0074061	0.0301485	cntn3a.2	contactin 3a, tandem duplicate 2 [Source:ZFIN;Acc:ZDB-GENE-090312-57]	-	-	-	-	GO:0005886//plasma membrane;GO:0030424//axon	GO:0005515//protein binding;GO:0098632//protein binding involved in cell-cell adhesion	GO:0007156//homophilic cell adhesion via plasma membrane adhesion molecules;GO:0007411//axon guidance;GO:0070593//dendrite self-avoidance
ENSDARG00000035175	2	13	0.04	0.2	0.04	0.2	2.32193	0.0074061	0.0301485	schip1	schwannomin interacting protein 1 [Source:ZFIN;Acc:ZDB-GENE-050417-466]	-	-	-	-	GO:0005575//cellular_component	GO:0003674//molecular_function	GO:0008150//biological_process
ENSDARG00000063307	13	2	0.26	0.04	0.26	0.04	-2.70044	0.0074061	0.0301485	sgsm2	small G protein signaling modulator 2 [Source:ZFIN;Acc:ZDB-GENE-131119-52]	-	-	-	-	-	GO:0005096//GTPase activator activity;GO:0017137//Rab GTPase binding	GO:0006886//intracellular protein transport;GO:0090630//activation of GTPase activity
ENSDARG00000075866	2	13	0.1	0.49	0.1	0.49	2.29278	0.0074061	0.0301485	cdcp2	CUB domain containing protein 2 [Source:ZFIN;Acc:ZDB-GENE-070705-485]	-	-	-	-	GO:0016020//membrane;GO:0016021//integral component of membrane	-	-
ENSDARG00000094489	2	13	0.08	0.53	0.08	0.53	2.72792	0.0074061	0.0301485	si:dkey-58f10.6	si:dkey-58f10.6 [Source:ZFIN;Acc:ZDB-GENE-060526-320]	-	-	-	-	-	GO:0005525//GTP binding	-
ENSDARG00000102328	1.87	12.8	0.18	1.22	0.18	1.22	2.76081	0.0074061	0.0301485	raf1a	Raf-1 proto-oncogene, serine/threonine kinase a [Source:ZFIN;Acc:ZDB-GENE-990415-41]	Human Diseases;Environmental Information Processing;Human Diseases;Human Diseases;Environmental Information Processing;Environmental Information Processing;Human Diseases;Human Diseases;Human Diseases;Environmental Information Processing;Cellular Processes;Environmental Information Processing;Cellular Processes;Human Diseases;Environmental Information Processing;Human Diseases;Environmental Infor…	Cancers;Signal transduction;Infectious diseases;Neurodegenerative diseases;Signal transduction;Signal transduction;Cancers;Infectious diseases;Infectious diseases;Signal transduction;Cell motility;Signal transduction;Cellular community - eukaryotes;Infectious disease: viral;Signal transduction;Infectious diseases;Signal transduction;Substance dependence;Immune system;Endocrine system;Cancers;Infe…	ko05200//Pathways in cancer;ko04151//PI3K-Akt signaling pathway;ko05165//Human papillomavirus infection;ko05010//Alzheimer disease;ko04010//MAPK signaling pathway;ko04024//cAMP signaling pathway;ko05205//Proteoglycans in cancer;ko05163//Human cytomegalovirus infection;ko05132//Salmonella infection;ko04015//Rap1 signaling pathway;ko04810//Regulation of actin cytoskeleton;ko04014//Ras signaling pat…	K04366;K04366;K04366;K04366;K04366;K04366;K04366;K04366;K04366;K04366;K04366;K04366;K04366;K04366;K04366;K04366;K04366;K04366;K04366;K04366;K04366;K04366;K04366;K04366;K04366;K04366;K04366;K04366;K04366;K04366;K04366;K04366;K04366;K04366;K04366;K04366;K04366;K04366;K04366;K04366;K04366;K04366;K04366;K04366;K04366;K04366;K04366;K04366;K04366;K04366;K04366;K04366;K04366;K04366;K04366;K04366;K04366;…	GO:0005739//mitochondrion;GO:0005829//cytosol	GO:0004674//protein serine/threonine kinase activity;GO:0046872//metal ion binding	GO:0000186//activation of MAPKK activity;GO:0006468//protein phosphorylation;GO:0007165//signal transduction;GO:0007507//heart development;GO:0035556//intracellular signal transduction
MSTRG.4495	2	13	0.32	2.04	0.32	2.04	2.67243	0.0074061	0.0301485	--	-	-	-	-	-	-	-	-
ENSDARG00000045945	15	3	0.47	0.09	0.47	0.09	-2.38466	0.00756354	0.0306695	syn2a	synapsin IIa [Source:ZFIN;Acc:ZDB-GENE-040718-341]	-	-	-	-	GO:0008021//synaptic vesicle;GO:0030672//synaptic vesicle membrane	GO:0005524//ATP binding	GO:0007269//neurotransmitter secretion
ENSDARG00000062042	3	15	0.22	0.82	0.22	0.82	1.89812	0.00756354	0.0306695	mthfsd	methenyltetrahydrofolate synthetase domain containing [Source:NCBI gene;Acc:566203]	-	-	-	-	GO:0005737//cytoplasm;GO:0016020//membrane;GO:0016021//integral component of membrane	GO:0003676//nucleic acid binding;GO:0003723//RNA binding	-
ENSDARG00000076277	3	15	0.12	0.56	0.12	0.56	2.22239	0.00756354	0.0306695	CR385050.1	-	-	-	-	-	GO:0016020//membrane;GO:0016021//integral component of membrane	-	-
ENSDARG00000089641	15	3	0.59	0.12	0.59	0.12	-2.29768	0.00756354	0.0306695	ppm1lb	protein phosphatase, Mg2+/Mn2+ dependent, 1Lb [Source:ZFIN;Acc:ZDB-GENE-060929-136]	-	-	-	-	GO:0016020//membrane;GO:0016021//integral component of membrane	GO:0003824//catalytic activity;GO:0004721//phosphoprotein phosphatase activity;GO:0004722//protein serine/threonine phosphatase activity;GO:0004724//magnesium-dependent protein serine/threonine phosphatase activity;GO:0016787//hydrolase activity;GO:0043169//cation binding;GO:0046872//metal ion binding	GO:0006470//protein dephosphorylation
ENSDARG00000090714	3	15	0.19	0.91	0.19	0.91	2.25987	0.00756354	0.0306695	gaa	glucosidase, alpha; acid (Pompe disease, glycogen storage disease type II) [Source:ZFIN;Acc:ZDB-GENE-070212-2]	Metabolism;Cellular Processes;Metabolism;Metabolism	Global and overview maps;Transport and catabolism;Carbohydrate metabolism;Carbohydrate metabolism	ko01100//Metabolic pathways;ko04142//Lysosome;ko00500//Starch and sucrose metabolism;ko00052//Galactose metabolism	K12316;K12316;K12316;K12316	-	GO:0004553//hydrolase activity, hydrolyzing O-glycosyl compounds;GO:0016787//hydrolase activity;GO:0016798//hydrolase activity, acting on glycosyl bonds;GO:0090599//alpha-glucosidase activity	GO:0005975//carbohydrate metabolic process;GO:0008152//metabolic process
ENSDARG00000098365	3	15	0.14	0.69	0.14	0.69	2.30117	0.00756354	0.0306695	lrrc74b	leucine rich repeat containing 74B [Source:ZFIN;Acc:ZDB-GENE-141212-96]	-	-	-	-	-	GO:0005515//protein binding	-
ENSDARG00000037057	38	18	1.31	0.62	1.31	0.62	-1.07923	0.0075924	0.0307522	gcdha	glutaryl-CoA dehydrogenase a [Source:ZFIN;Acc:ZDB-GENE-040426-1855]	Metabolism;Metabolism;Metabolism;Metabolism	Global and overview maps;Amino acid metabolism;Lipid metabolism;Amino acid metabolism	ko01100//Metabolic pathways;ko00310//Lysine degradation;ko00071//Fatty acid degradation;ko00380//Tryptophan metabolism	K00252;K00252;K00252;K00252	GO:0005739//mitochondrion	GO:0003995//acyl-CoA dehydrogenase activity;GO:0016491//oxidoreductase activity;GO:0016627//oxidoreductase activity, acting on the CH-CH group of donors;GO:0050660//flavin adenine dinucleotide binding	GO:0055114//oxidation-reduction process
ENSDARG00000074253	38	18	0.99	0.45	0.99	0.45	-1.1375	0.0075924	0.0307522	olig3	oligodendrocyte transcription factor 3 [Source:ZFIN;Acc:ZDB-GENE-080903-1]	-	-	-	-	-	GO:0046983//protein dimerization activity	GO:0006355//regulation of transcription, DNA-templated;GO:0021520//spinal cord motor neuron cell fate specification
ENSDARG00000004018	27	10	1.47	0.53	1.47	0.53	-1.47175	0.00768692	0.0310488	CHST13	si:ch211-236h17.3 [Source:ZFIN;Acc:ZDB-GENE-030131-738]	Metabolism	Glycan biosynthesis and metabolism	ko00532//Glycosaminoglycan biosynthesis - chondroitin sulfate / dermatan sulfate	K07779	GO:0000139//Golgi membrane;GO:0005794//Golgi apparatus;GO:0016021//integral component of membrane	GO:0008146//sulfotransferase activity;GO:0016740//transferase activity	GO:0005975//carbohydrate metabolic process;GO:0016051//carbohydrate biosynthetic process;GO:0030166//proteoglycan biosynthetic process
ENSDARG00000012340	27	10	0.57	0.2	0.57	0.2	-1.51096	0.00768692	0.0310488	ptpn11b	protein tyrosine phosphatase non-receptor type 11b [Source:ZFIN;Acc:ZDB-GENE-040426-1158]	Human Diseases;Human Diseases;Human Diseases;Environmental Information Processing;Environmental Information Processing;Organismal Systems;Organismal Systems;Environmental Information Processing;Organismal Systems;Organismal Systems;Human Diseases;Organismal Systems;Human Diseases;Environmental Information Processing;Human Diseases;Human Diseases;Human Diseases;Organismal Systems	Infectious diseases;Infectious diseases;Cancers;Signal transduction;Signal transduction;Development;Immune system;Signal transduction;Nervous system;Immune system;Endocrine and metabolic diseases;Immune system;Cancer: overview;Signal transduction;Infectious diseases;Cancers;Cancers;Endocrine system	ko05130//Pathogenic Escherichia coli infection;ko05168//Herpes simplex infection;ko05205//Proteoglycans in cancer;ko04014//Ras signaling pathway;ko04072//Phospholipase D signaling pathway;ko04360//Axon guidance;ko04670//Leukocyte transendothelial migration;ko04630//Jak-STAT signaling pathway;ko04722//Neurotrophin signaling pathway;ko04625//C-type lectin receptor signaling pathway;ko04931//Insulin…	K07293;K07293;K07293;K07293;K07293;K07293;K07293;K07293;K07293;K07293;K07293;K07293;K07293;K07293;K07293;K07293;K07293;K07293	GO:0005737//cytoplasm	GO:0004721//phosphoprotein phosphatase activity;GO:0004725//protein tyrosine phosphatase activity;GO:0016787//hydrolase activity;GO:0016791//phosphatase activity	GO:0006470//protein dephosphorylation;GO:0016311//dephosphorylation;GO:0035335//peptidyl-tyrosine dephosphorylation;GO:0048703//embryonic viscerocranium morphogenesis
ENSDARG00000051955	10	27	0.23	0.61	0.23	0.61	1.40718	0.00768692	0.0310488	brms1	BRMS1 transcriptional repressor and anoikis regulator [Source:ZFIN;Acc:ZDB-GENE-030616-596]	-	-	-	-	GO:0070822//Sin3-type complex	GO:0004407//histone deacetylase activity;GO:0042826//histone deacetylase binding	GO:0000122//negative regulation of transcription from RNA polymerase II promoter;GO:0016575//histone deacetylation
ENSDARG00000068263	27	10	1.27	0.45	1.27	0.45	-1.49683	0.00768692	0.0310488	csf1b	colony stimulating factor 1b (macrophage) [Source:ZFIN;Acc:ZDB-GENE-061215-106]	-	-	-	-	GO:0005615//extracellular space;GO:0016020//membrane;GO:0016021//integral component of membrane	GO:0005125//cytokine activity;GO:0008083//growth factor activity	GO:0007165//signal transduction;GO:0008150//biological_process
ENSDARG00000068910	10	27	0.14	0.37	0.14	0.37	1.4021	0.00768692	0.0310488	nos1	nitric oxide synthase 1 (neuronal) [Source:NCBI gene;Acc:60658]	Metabolism;Human Diseases;Environmental Information Processing;Cellular Processes;Environmental Information Processing;Organismal Systems;Organismal Systems;Organismal Systems;Organismal Systems;Human Diseases;Metabolism;Metabolism	Global and overview maps;Neurodegenerative diseases;Signal transduction;Transport and catabolism;Signal transduction;Endocrine system;Environmental adaptation;Digestive system;Nervous system;Neurodegenerative diseases;Amino acid metabolism;Amino acid metabolism	ko01100//Metabolic pathways;ko05010//Alzheimer disease;ko04020//Calcium signaling pathway;ko04145//Phagosome;ko04371//Apelin signaling pathway;ko04926//Relaxin signaling pathway;ko04713//Circadian entrainment;ko04970//Salivary secretion;ko04730//Long-term depression;ko05014//Amyotrophic lateral sclerosis (ALS);ko00330//Arginine and proline metabolism;ko00220//Arginine biosynthesis	K13240;K13240;K13240;K13240;K13240;K13240;K13240;K13240;K13240;K13240;K13240;K13240	GO:0005634//nucleus;GO:0005829//cytosol;GO:0005886//plasma membrane;GO:0012506//vesicle membrane	GO:0003958//NADPH-hemoprotein reductase activity;GO:0004517//nitric-oxide synthase activity;GO:0005515//protein binding;GO:0005516//calmodulin binding;GO:0010181//FMN binding;GO:0016491//oxidoreductase activity;GO:0016709//oxidoreductase activity, acting on paired donors, with incorporation or reduction of molecular oxygen, NAD(P)H as one donor, and incorporation of one atom of oxygen;GO:0020037/…	GO:0001889//liver development;GO:0006527//arginine catabolic process;GO:0006809//nitric oxide biosynthetic process;GO:0007210//serotonin receptor signaling pathway;GO:0007263//nitric oxide mediated signal transduction;GO:0009725//response to hormone;GO:0021517//ventral spinal cord development;GO:0031284//positive regulation of guanylate cyclase activity;GO:0032496//response to lipopolysaccharide;…
ENSDARG00000095288	27	10	0.41	0.16	0.41	0.16	-1.35755	0.00768692	0.0310488	rusc2	RUN and SH3 domain containing 2 [Source:ZFIN;Acc:ZDB-GENE-060526-131]	-	-	-	-	GO:0031410//cytoplasmic vesicle	GO:0005515//protein binding	-
ENSDARG00000103343	26.44	10	1.8	0.55	1.8	0.55	-1.71049	0.00768692	0.0310488	si:dkey-51d8.1	si:dkey-51d8.1 [Source:ZFIN;Acc:ZDB-GENE-081103-14]	-	-	-	-	-	GO:0005515//protein binding	GO:0035556//intracellular signal transduction
ENSDARG00000111753	10	27	2.18	5.71	2.18	5.71	1.38916	0.00768692	0.0310488	hist1h4l	histone 1, H4, like [Source:ZFIN;Acc:ZDB-GENE-070927-10]	Human Diseases;Human Diseases;Human Diseases	Cancers;Substance dependence;Immune diseases	ko05203//Viral carcinogenesis;ko05034//Alcoholism;ko05322//Systemic lupus erythematosus	K11254;K11254;K11254	GO:0000786//nucleosome;GO:0005634//nucleus;GO:0005694//chromosome	GO:0003677//DNA binding;GO:0046982//protein heterodimerization activity	GO:0006352//DNA-templated transcription, initiation
ENSDARG00000002933	0	8	0	0.25	0.001	0.25	7.96578	0.00782344	0.0314318	gbx2	gastrulation brain homeobox 2 [Source:ZFIN;Acc:ZDB-GENE-020509-2]	-	-	-	-	GO:0005634//nucleus	GO:0000977//RNA polymerase II regulatory region sequence-specific DNA binding;GO:0000981//RNA polymerase II transcription factor activity, sequence-specific DNA binding;GO:0001228//transcriptional activator activity, RNA polymerase II transcription regulatory region sequence-specific binding;GO:0003677//DNA binding;GO:0043565//sequence-specific DNA binding	GO:0006355//regulation of transcription, DNA-templated;GO:0006357//regulation of transcription from RNA polymerase II promoter;GO:0021549//cerebellum development;GO:0021978//telencephalon regionalization;GO:0030902//hindbrain development;GO:0045944//positive regulation of transcription from RNA polymerase II promoter;GO:0050935//iridophore differentiation;GO:0051960//regulation of nervous system …
ENSDARG00000036059	8	0	0.19	0	0.19	0.001	-7.56986	0.00782344	0.0314318	tmppe	transmembrane protein with metallophosphoesterase domain [Source:NCBI gene;Acc:569483]	-	-	-	-	GO:0016020//membrane;GO:0016021//integral component of membrane	GO:0016787//hydrolase activity	-
ENSDARG00000036237	8	0	0.22	0	0.22	0.001	-7.78136	0.00782344	0.0314318	slc27a2a	solute carrier family 27 member 2a [Source:ZFIN;Acc:ZDB-GENE-050706-104]	Human Diseases;Cellular Processes;Organismal Systems	Endocrine and metabolic diseases;Transport and catabolism;Endocrine system	ko04931//Insulin resistance;ko04146//Peroxisome;ko03320//PPAR signaling pathway	K08746;K08746;K08746	-	GO:0003824//catalytic activity;GO:0004467//long-chain fatty acid-CoA ligase activity;GO:0005324//long-chain fatty acid transporter activity	GO:0001676//long-chain fatty acid metabolic process;GO:0015909//long-chain fatty acid transport
ENSDARG00000042807	8	0	0.2	0	0.2	0.001	-7.64386	0.00782344	0.0314318	slc16a4	solute carrier family 16 member 4 [Source:ZFIN;Acc:ZDB-GENE-070112-602]	-	-	-	-	GO:0016020//membrane;GO:0016021//integral component of membrane	GO:0008028//monocarboxylic acid transmembrane transporter activity	GO:0015718//monocarboxylic acid transport;GO:0055085//transmembrane transport
ENSDARG00000043102	8	0	0.54	0	0.54	0.001	-9.07682	0.00782344	0.0314318	lxn	latexin [Source:ZFIN;Acc:ZDB-GENE-041212-18]	-	-	-	-	GO:0005615//extracellular space	GO:0008191//metalloendopeptidase inhibitor activity	GO:0008150//biological_process;GO:0010951//negative regulation of endopeptidase activity
ENSDARG00000056262	8	0	0.23	0	0.23	0.001	-7.84549	0.00782344	0.0314318	slc35g2a	solute carrier family 35 member G2a [Source:ZFIN;Acc:ZDB-GENE-041114-202]	-	-	-	-	GO:0016020//membrane;GO:0016021//integral component of membrane	GO:0003674//molecular_function	GO:0008150//biological_process
ENSDARG00000059826	0	8	0	0.25	0.001	0.25	7.96578	0.00782344	0.0314318	crtac1a	cartilage acidic protein 1a [Source:ZFIN;Acc:ZDB-GENE-030131-9704]	-	-	-	-	-	-	-
ENSDARG00000061304	8	0	0.12	0	0.12	0.001	-6.90689	0.00782344	0.0314318	ppp1r9a	protein phosphatase 1, regulatory subunit 9A [Source:ZFIN;Acc:ZDB-GENE-060503-660]	-	-	-	-	GO:0005737//cytoplasm;GO:0014069//postsynaptic density;GO:0015629//actin cytoskeleton;GO:0030425//dendrite	GO:0005515//protein binding;GO:0051015//actin filament binding	GO:0007015//actin filament organization;GO:0019722//calcium-mediated signaling;GO:0031175//neuron projection development
ENSDARG00000070331	0	8	0	0.03	0.001	0.03	4.90689	0.00782344	0.0314318	muc5.1	mucin 5.1, oligomeric mucus/gel-forming [Source:ZFIN;Acc:ZDB-GENE-120822-1]	Human Diseases;Human Diseases	Cancers;Infectious diseases	ko05226//Gastric cancer;ko05146//Amoebiasis	K10955;K10955	GO:0005576//extracellular region	GO:0005515//protein binding;GO:0030414//peptidase inhibitor activity	GO:0010466//negative regulation of peptidase activity
ENSDARG00000071553	8	0	0.3	0	0.3	0.001	-8.22882	0.00782344	0.0314318	zgc:171500	zgc:171500 [Source:ZFIN;Acc:ZDB-GENE-080204-9]	-	-	-	-	GO:0016020//membrane;GO:0016021//integral component of membrane	-	-
ENSDARG00000075881	0	8	0	0.7	0.001	0.7	9.45121	0.00782344	0.0314318	si:ch211-39k3.2	si:ch211-39k3.2 [Source:ZFIN;Acc:ZDB-GENE-070705-180]	-	-	-	-	-	-	-
ENSDARG00000079700	8	0	0.23	0	0.23	0.001	-7.84549	0.00782344	0.0314318	b3galt1a	UDP-Gal:betaGlcNAc beta 1,3-galactosyltransferase, polypeptide 1a [Source:ZFIN;Acc:ZDB-GENE-120215-203]	Metabolism;Metabolism	Global and overview maps;Glycan biosynthesis and metabolism	ko01100//Metabolic pathways;ko00601//Glycosphingolipid biosynthesis - lacto and neolacto series	K07819;K07819	GO:0000139//Golgi membrane;GO:0005783//endoplasmic reticulum;GO:0005794//Golgi apparatus;GO:0016020//membrane;GO:0016021//integral component of membrane	GO:0008375//acetylglucosaminyltransferase activity;GO:0008376//acetylgalactosaminyltransferase activity;GO:0008378//galactosyltransferase activity;GO:0008499//UDP-galactose:beta-N-acetylglucosamine beta-1,3-galactosyltransferase activity;GO:0016740//transferase activity;GO:0016757//transferase activity, transferring glycosyl groups;GO:0016758//transferase activity, transferring hexosyl groups	GO:0006486//protein glycosylation;GO:0006487//protein N-linked glycosylation;GO:0006493//protein O-linked glycosylation;GO:0009312//oligosaccharide biosynthetic process
ENSDARG00000079978	0	8	0	0.7	0.001	0.7	9.45121	0.00782344	0.0314318	samd10a	sterile alpha motif domain containing 10a [Source:ZFIN;Acc:ZDB-GENE-080204-53]	-	-	-	-	GO:0005575//cellular_component	GO:0003674//molecular_function;GO:0005515//protein binding	GO:0008150//biological_process
ENSDARG00000093776	7.73	0	0.58	0	0.58	0.001	-9.17991	0.00782344	0.0314318	si:ch211-272h9.6	si:ch211-272h9.6 [Source:ZFIN;Acc:ZDB-GENE-070705-168]	-	-	-	-	-	-	-
ENSDARG00000099902	0	8	0	0.15	0.001	0.15	7.22882	0.00782344	0.0314318	il17rc	interleukin 17 receptor C [Source:ZFIN;Acc:ZDB-GENE-120111-3]	Environmental Information Processing;Organismal Systems	Signaling molecules and interaction;Immune system	ko04060//Cytokine-cytokine receptor interaction;ko04657//IL-17 signaling pathway	K05166;K05166	GO:0016020//membrane;GO:0016021//integral component of membrane	GO:0030368//interleukin-17 receptor activity	GO:0019221//cytokine-mediated signaling pathway
ENSDARG00000100302	0	8.38	0	0.17	0.001	0.17	7.40939	0.00782344	0.0314318	si:dkey-237g15.2	si:dkey-237g15.2 [Source:ZFIN;Acc:ZDB-GENE-060503-157]	-	-	-	-	-	GO:0000166//nucleotide binding;GO:0005515//protein binding;GO:0005524//ATP binding	GO:0035556//intracellular signal transduction
ENSDARG00000102123	7.56	0	0.62	0	0.62	0.001	-9.27612	0.00782344	0.0314318	phtf2	putative homeodomain transcription factor 2 [Source:ZFIN;Acc:ZDB-GENE-040711-4]	-	-	-	-	GO:0016020//membrane;GO:0016021//integral component of membrane	GO:0003674//molecular_function	GO:0008150//biological_process
MSTRG.6160	8	0	1.07	0	1.07	0.001	-10.0634	0.00782344	0.0314318	--	zinc finger protein 260-like [Erpetoichthys calabaricus]	Metabolism;Metabolism	Global and overview maps;Amino acid metabolism	ko01100//Metabolic pathways;ko00310//Lysine degradation	K20796;K20796	-	-	-
ENSDARG00000092436	15.93	36.81	1.12	2.51	1.12	2.51	1.16419	0.00786634	0.0315809	BX537137.1	gastrula zinc finger protein XlCGF7.1 [Source:NCBI gene;Acc:100148466]	-	-	-	-	-	GO:0003676//nucleic acid binding	-
ENSDARG00000112644	36	16	0.42	0.18	0.42	0.18	-1.22239	0.00786634	0.0315809	CU459056.1	ST6 (alpha-N-acetyl-neuraminyl-2,3-beta-galactosyl-1,3)-N-acetylgalactosaminide alpha-2,6-sialyltransferase [Source:NCBI gene;Acc:407706]	-	-	-	-	GO:0005794//Golgi apparatus;GO:0016020//membrane;GO:0016021//integral component of membrane	GO:0008373//sialyltransferase activity;GO:0016740//transferase activity;GO:0016757//transferase activity, transferring glycosyl groups	GO:0006486//protein glycosylation;GO:0097503//sialylation
ENSDARG00000093304	12	30	0.42	1.01	0.42	1.01	1.26589	0.00798014	0.0319381	si:dkey-221j11.3	si:dkey-221j11.3 [Source:ZFIN;Acc:ZDB-GENE-090313-247]	-	-	-	-	-	-	-
ENSDARG00000093440	12	30	0.65	1.59	0.65	1.59	1.29052	0.00798014	0.0319381	tnfaip6	tumor necrosis factor, alpha-induced protein 6 [Source:ZFIN;Acc:ZDB-GENE-060421-2654]	-	-	-	-	GO:0005615//extracellular space	GO:0005540//hyaluronic acid binding	GO:0007155//cell adhesion;GO:0050728//negative regulation of inflammatory response
ENSDARG00000101828	12.01	30.53	0.36	0.89	0.36	0.89	1.30581	0.00798014	0.0319381	si:dkey-16p6.1	si:dkey-16p6.1 [Source:ZFIN;Acc:ZDB-GENE-081103-43]	-	-	-	-	-	GO:0000166//nucleotide binding;GO:0005515//protein binding;GO:0005524//ATP binding	-
ENSDARG00000109566	11.3	30.65	0.75	1.97	0.75	1.97	1.39323	0.00798014	0.0319381	CABZ01052747.1	E3 ubiquitin-protein ligase RBBP6-like [Source:NCBI gene;Acc:103911535]	-	-	-	-	-	GO:0008270//zinc ion binding;GO:0061630//ubiquitin protein ligase activity	GO:0006397//mRNA processing;GO:0016567//protein ubiquitination
ENSDARG00000112405	11.3	30.65	0.75	1.97	0.75	1.97	1.39323	0.00798014	0.0319381	BX005399.6	si:busm1-37i06.3 [Source:NCBI gene;Acc:368567]	-	-	-	-	-	GO:0008270//zinc ion binding;GO:0061630//ubiquitin protein ligase activity	GO:0006397//mRNA processing;GO:0016567//protein ubiquitination
ENSDARG00000052950	33	14	0.28	0.11	0.28	0.11	-1.34792	0.00801499	0.03206	arhgap23a	Rho GTPase activating protein 23a [Source:ZFIN;Acc:ZDB-GENE-121019-1]	-	-	-	-	-	GO:0005096//GTPase activator activity;GO:0005515//protein binding	GO:0007165//signal transduction;GO:0043547//positive regulation of GTPase activity
ENSDARG00000061819	14	33	0.41	0.93	0.41	0.93	1.18161	0.00801499	0.03206	wscd2	WSC domain containing 2 [Source:NCBI gene;Acc:561091]	-	-	-	-	GO:0016020//membrane;GO:0016021//integral component of membrane	GO:0008146//sulfotransferase activity	-
ENSDARG00000006044	7	22	0.16	0.5	0.16	0.5	1.64386	0.00817489	0.0325685	usta	uronyl 2-sulfotransferase a [Source:ZFIN;Acc:ZDB-GENE-041001-163]	Metabolism	Glycan biosynthesis and metabolism	ko00532//Glycosaminoglycan biosynthesis - chondroitin sulfate / dermatan sulfate	K03193	GO:0016020//membrane;GO:0016021//integral component of membrane	GO:0008146//sulfotransferase activity;GO:0016740//transferase activity	-
ENSDARG00000007912	7	22	0.08	0.24	0.08	0.24	1.58496	0.00817489	0.0325685	si:ch211-196i2.1	si:ch211-196i2.1 [Source:ZFIN;Acc:ZDB-GENE-091204-150]	Organismal Systems	Digestive system	ko04974//Protein digestion and absorption	K19721	GO:0005592//collagen type XI trimer;GO:0005615//extracellular space;GO:0031012//extracellular matrix	GO:0005201//extracellular matrix structural constituent	GO:0030198//extracellular matrix organization
ENSDARG00000014218	22	7	0.89	0.28	0.89	0.28	-1.66838	0.00817489	0.0325685	mecp2	methyl CpG binding protein 2 [Source:ZFIN;Acc:ZDB-GENE-030131-7190]	-	-	-	-	GO:0000785//chromatin;GO:0005634//nucleus	GO:0003677//DNA binding;GO:0003700//transcription factor activity, sequence-specific DNA binding;GO:0010385//double-stranded methylated DNA binding	GO:0000122//negative regulation of transcription from RNA polymerase II promoter;GO:0006954//inflammatory response;GO:0007528//neuromuscular junction development;GO:0007626//locomotory behavior;GO:0009314//response to radiation;GO:0045664//regulation of neuron differentiation;GO:0050975//sensory perception of touch;GO:0060385//axonogenesis involved in innervation;GO:0061564//axon development
ENSDARG00000054255	7	22	0.62	1.64	0.62	1.64	1.40336	0.00817489	0.0325685	tctex1d2	Tctex1 domain containing 2 [Source:ZFIN;Acc:ZDB-GENE-081104-219]	-	-	-	-	-	-	-
ENSDARG00000062661	7	22	0.06	0.19	0.06	0.19	1.66297	0.00817489	0.0325685	abca4b	ATP-binding cassette, sub-family A (ABC1), member 4b [Source:ZFIN;Acc:ZDB-GENE-050517-4]	Environmental Information Processing	Membrane transport	ko02010//ABC transporters	K05644	GO:0016020//membrane;GO:0016021//integral component of membrane;GO:0043231//intracellular membrane-bounded organelle	GO:0000166//nucleotide binding;GO:0005319//lipid transporter activity;GO:0005524//ATP binding;GO:0005548//phospholipid transporter activity;GO:0016887//ATPase activity;GO:0042626//ATPase activity, coupled to transmembrane movement of substances	GO:0006869//lipid transport;GO:0015914//phospholipid transport;GO:0055085//transmembrane transport
ENSDARG00000067777	7	22	0.7	2.12	0.7	2.12	1.59864	0.00817489	0.0325685	zgc:158640	zgc:158640 [Source:ZFIN;Acc:ZDB-GENE-061215-15]	-	-	-	-	GO:0005813//centrosome;GO:0005929//cilium;GO:0030992//intraciliary transport particle B	GO:0003674//molecular_function	GO:0042073//intraciliary transport
ENSDARG00000077155	19	41	0.52	1.09	0.52	1.09	1.06774	0.00873873	0.0344941	si:ch211-157p22.10	si:ch211-157p22.10 [Source:NCBI gene;Acc:100003849]	-	-	-	-	GO:0016020//membrane;GO:0016021//integral component of membrane	-	-
ENSDARG00000101527	18.3	40.33	0.59	1.27	0.59	1.27	1.10604	0.00873873	0.0344941	CU855885.1	interleukin 1 receptor-like 1 [Source:NCBI gene;Acc:407649]	Environmental Information Processing	Signaling molecules and interaction	ko04060//Cytokine-cytokine receptor interaction	K05171	GO:0016020//membrane;GO:0016021//integral component of membrane	GO:0005515//protein binding	GO:0007165//signal transduction
ENSDARG00000045070	9	25	0.21	0.56	0.21	0.56	1.41504	0.00909852	0.0357337	itgb3b	integrin beta 3b [Source:ZFIN;Acc:ZDB-GENE-071207-2]	Environmental Information Processing;Human Diseases;Human Diseases;Human Diseases;Human Diseases;Environmental Information Processing;Cellular Processes;Cellular Processes;Human Diseases;Cellular Processes;Human Diseases;Human Diseases;Organismal Systems;Organismal Systems;Human Diseases;Organismal Systems;Organismal Systems;Human Diseases;Environmental Information Processing	Signal transduction;Infectious diseases;Infectious diseases;Cancers;Infectious diseases;Signal transduction;Cell motility;Cellular community - eukaryotes;Cancers;Transport and catabolism;Cardiovascular diseases;Cardiovascular diseases;Immune system;Endocrine system;Cardiovascular diseases;Development;Immune system;Cardiovascular diseases;Signaling molecules and interaction	ko04151//PI3K-Akt signaling pathway;ko05165//Human papillomavirus infection;ko05168//Herpes simplex infection;ko05205//Proteoglycans in cancer;ko05163//Human cytomegalovirus infection;ko04015//Rap1 signaling pathway;ko04810//Regulation of actin cytoskeleton;ko04510//Focal adhesion;ko05206//MicroRNAs in cancer;ko04145//Phagosome;ko05418//Fluid shear stress and atherosclerosis;ko05414//Dilated card…	K06493;K06493;K06493;K06493;K06493;K06493;K06493;K06493;K06493;K06493;K06493;K06493;K06493;K06493;K06493;K06493;K06493;K06493;K06493	GO:0005925//focal adhesion;GO:0008305//integrin complex;GO:0016020//membrane;GO:0016021//integral component of membrane	GO:0005178//integrin binding;GO:0005515//protein binding	GO:0007155//cell adhesion;GO:0007160//cell-matrix adhesion;GO:0007229//integrin-mediated signaling pathway;GO:0016477//cell migration;GO:0033627//cell adhesion mediated by integrin;GO:0070527//platelet aggregation
ENSDARG00000099283	9	25	0.22	0.78	0.22	0.78	1.82597	0.00909852	0.0357337	epb41a	erythrocyte membrane protein band 4.1a [Source:ZFIN;Acc:ZDB-GENE-070705-81]	-	-	-	-	GO:0005856//cytoskeleton;GO:0005886//plasma membrane	GO:0003779//actin binding;GO:0005198//structural molecule activity;GO:0008092//cytoskeletal protein binding	GO:0030866//cortical actin cytoskeleton organization;GO:0031032//actomyosin structure organization
MSTRG.1533	9	25	1.57	4.23	1.57	4.23	1.42989	0.00909852	0.0357337	--	-	-	-	-	-	-	-	-
MSTRG.12684	17	38	0.93	2.02	0.93	2.02	1.11905	0.00916558	0.0359841	--	-	-	-	-	-	-	-	-
MSTRG.8880	21.42	44.68	0.64	1.3	0.64	1.3	1.02237	0.00932491	0.0365375	--	-	-	-	-	-	-	-	-
ENSDARG00000031343	20	6	0.47	0.14	0.47	0.14	-1.74723	0.00939996	0.0367854	rab6bb	RAB6B, member RAS oncogene family b [Source:ZFIN;Acc:ZDB-GENE-050320-28]	-	-	-	-	GO:0005794//Golgi apparatus;GO:0005829//cytosol;GO:0012505//endomembrane system	GO:0003924//GTPase activity;GO:0005525//GTP binding	GO:0006886//intracellular protein transport;GO:0006890//retrograde vesicle-mediated transport, Golgi to ER;GO:0006891//intra-Golgi vesicle-mediated transport;GO:0032482//Rab protein signal transduction;GO:0042147//retrograde transport, endosome to Golgi
MSTRG.3513	5.86	20.55	1.63	5.55	1.63	5.55	1.76762	0.00939996	0.0367854	--	sterile alpha motif domain-containing 3 [Labeo rohita]	-	-	-	-	-	-	-
ENSDARG00000059529	34	15	1.45	0.62	1.45	0.62	-1.22571	0.00948508	0.0369954	-	uncharacterized protein KIAA0895-like [Source:NCBI gene;Acc:562097]	-	-	-	-	-	-	-
ENSDARG00000061738	15	34	0.6	1.32	0.6	1.32	1.1375	0.00948508	0.0369954	2022-03-02	membrane-associated ring finger (C3HC4) 2 [Source:NCBI gene;Acc:555611]	-	-	-	-	GO:0005764//lysosome;GO:0005765//lysosomal membrane;GO:0005768//endosome;GO:0005783//endoplasmic reticulum;GO:0005789//endoplasmic reticulum membrane;GO:0010008//endosome membrane;GO:0016020//membrane;GO:0016021//integral component of membrane;GO:0031410//cytoplasmic vesicle	GO:0004842//ubiquitin-protein transferase activity;GO:0008270//zinc ion binding;GO:0016740//transferase activity;GO:0046872//metal ion binding;GO:0061630//ubiquitin protein ligase activity	GO:0006897//endocytosis;GO:0016567//protein ubiquitination;GO:0030097//hemopoiesis
ENSDARG00000079249	15	34	0.15	0.34	0.15	0.34	1.18057	0.00948508	0.0369954	ogdhl	oxoglutarate dehydrogenase like [Source:ZFIN;Acc:ZDB-GENE-111201-4]	Metabolism;Metabolism;Metabolism	Global and overview maps;Global and overview maps;Carbohydrate metabolism	ko01100//Metabolic pathways;ko01200//Carbon metabolism;ko00020//Citrate cycle (TCA cycle)	K00164;K00164;K00164	GO:0005739//mitochondrion;GO:0045252//oxoglutarate dehydrogenase complex	GO:0004591//oxoglutarate dehydrogenase (succinyl-transferring) activity;GO:0016624//oxidoreductase activity, acting on the aldehyde or oxo group of donors, disulfide as acceptor;GO:0030976//thiamine pyrophosphate binding	GO:0006099//tricarboxylic acid cycle;GO:0055114//oxidation-reduction process
ENSDARG00000113678	34	15	0.44	0.19	0.44	0.19	-1.2115	0.00948508	0.0369954	BX511082.1	-	-	-	-	-	GO:0005634//nucleus	GO:0003676//nucleic acid binding	GO:0015074//DNA integration
MSTRG.10502	15	34	1.28	2.8	1.28	2.8	1.12928	0.00948508	0.0369954	--	-	-	-	-	-	-	-	-
ENSDARG00000011785	28	11	0.63	0.24	0.63	0.24	-1.39232	0.00954371	0.0371484	tbx6	T-box transcription factor 6 [Source:NCBI gene;Acc:192294]	-	-	-	-	GO:0000785//chromatin;GO:0005634//nucleus	GO:0000977//RNA polymerase II regulatory region sequence-specific DNA binding;GO:0001102//RNA polymerase II activating transcription factor binding;GO:0001228//transcriptional activator activity, RNA polymerase II transcription regulatory region sequence-specific binding;GO:0003677//DNA binding;GO:0003700//transcription factor activity, sequence-specific DNA binding;GO:0005515//protein binding	GO:0000122//negative regulation of transcription from RNA polymerase II promoter;GO:0001570//vasculogenesis;GO:0001708//cell fate specification;GO:0001756//somitogenesis;GO:0001947//heart looping;GO:0006355//regulation of transcription, DNA-templated;GO:0007275//multicellular organism development;GO:0009952//anterior/posterior pattern specification;GO:0021523//somatic motor neuron differentiation…
ENSDARG00000098834	28	11	1.12	0.3	1.12	0.3	-1.90046	0.00954371	0.0371484	sox4b	SRY-box transcription factor 4b [Source:ZFIN;Acc:ZDB-GENE-040426-1274]	Human Diseases	Cancers	ko05206//MicroRNAs in cancer	K23581	GO:0005634//nucleus;GO:0044798//nuclear transcription factor complex	GO:0000981//RNA polymerase II transcription factor activity, sequence-specific DNA binding;GO:0003677//DNA binding	GO:0006355//regulation of transcription, DNA-templated;GO:0006357//regulation of transcription from RNA polymerase II promoter;GO:0009653//anatomical structure morphogenesis;GO:0030154//cell differentiation;GO:0031018//endocrine pancreas development;GO:0045879//negative regulation of smoothened signaling pathway;GO:0061386//closure of optic fissure
MSTRG.11790	11	28	0.37	0.91	0.37	0.91	1.29834	0.00954371	0.0371484	GIMAP7	GTPase IMAP family member 7-like [Danio rerio]	-	-	-	-	-	GO:0032550//purine ribonucleoside binding	-
ENSDARG00000074628	12.54	31.68	0.35	0.85	0.35	0.85	1.28011	0.00963779	0.0374613	si:dkey-10o6.2	si:dkey-10o6.2 [Source:ZFIN;Acc:ZDB-GENE-070705-284]	-	-	-	-	-	GO:0016491//oxidoreductase activity;GO:0046872//metal ion binding;GO:0051213//dioxygenase activity	GO:0055114//oxidation-reduction process
ENSDARG00000079376	30.28	13.41	1.67	0.71	1.67	0.71	-1.23396	0.00963779	0.0374613	zgc:174153	zgc:174153 [Source:ZFIN;Acc:ZDB-GENE-080215-7]	Human Diseases;Cellular Processes;Cellular Processes;Cellular Processes;Human Diseases;Cellular Processes;Human Diseases;Organismal Systems	Cancers;Transport and catabolism;Cell growth and death;Transport and catabolism;Cardiovascular diseases;Transport and catabolism;Immune diseases;Immune system	ko05205//Proteoglycans in cancer;ko04145//Phagosome;ko04210//Apoptosis;ko04140//Autophagy - animal;ko05418//Fluid shear stress and atherosclerosis;ko04142//Lysosome;ko05323//Rheumatoid arthritis;ko04612//Antigen processing and presentation	K01365;K01365;K01365;K01365;K01365;K01365;K01365;K01365	GO:0005615//extracellular space;GO:0005764//lysosome	GO:0004197//cysteine-type endopeptidase activity;GO:0008233//peptidase activity;GO:0008234//cysteine-type peptidase activity;GO:0016787//hydrolase activity	GO:0006508//proteolysis;GO:0051603//proteolysis involved in cellular protein catabolic process
ENSDARG00000097261	13	31	1.56	3.64	1.56	3.64	1.22239	0.00963779	0.0374613	si:dkey-4c15.16	si:dkey-4c15.16 [Source:ZFIN;Acc:ZDB-GENE-050420-215]	-	-	-	-	-	GO:0003676//nucleic acid binding	-
ENSDARG00000105397	13	31	1.69	3.91	1.69	3.91	1.21015	0.00963779	0.0374613	si:ch211-113a14.22	si:ch211-113a14.22 [Source:ZFIN;Acc:ZDB-GENE-121214-203]	Human Diseases;Human Diseases;Human Diseases	Cancers;Substance dependence;Immune diseases	ko05203//Viral carcinogenesis;ko05034//Alcoholism;ko05322//Systemic lupus erythematosus	K11252;K11252;K11252	GO:0000786//nucleosome;GO:0005634//nucleus;GO:0005694//chromosome	GO:0003677//DNA binding;GO:0046982//protein heterodimerization activity	GO:0006334//nucleosome assembly
ENSDARG00000009567	20	42	0.11	0.23	0.11	0.23	1.06413	0.00996464	0.0385603	spegb	striated muscle enriched protein kinase b [Source:ZFIN;Acc:ZDB-GENE-081104-517]	-	-	-	-	-	GO:0000166//nucleotide binding;GO:0004672//protein kinase activity;GO:0004674//protein serine/threonine kinase activity;GO:0005515//protein binding;GO:0005524//ATP binding;GO:0016301//kinase activity;GO:0016740//transferase activity	GO:0006468//protein phosphorylation;GO:0016310//phosphorylation
ENSDARG00000022334	40	20	1.91	0.92	1.91	0.92	-1.05387	0.00996464	0.0385603	si:ch211-156l18.7	si:ch211-156l18.7 [Source:ZFIN;Acc:ZDB-GENE-130530-566]	Organismal Systems;Human Diseases	Endocrine system;Infectious diseases	ko04915//Estrogen signaling pathway;ko05150//Staphylococcus aureus infection	K07604;K07604	GO:0005882//intermediate filament	GO:0005198//structural molecule activity	-
ENSDARG00000060933	40	20	1.76	0.85	1.76	0.85	-1.05004	0.00996464	0.0385603	baiap2l2b	BAR/IMD domain containing adaptor protein 2 like 2b [Source:NCBI gene;Acc:564798]	-	-	-	-	-	GO:0005515//protein binding	GO:0007009//plasma membrane organization
ENSDARG00000105214	40	20	0.84	0.36	0.84	0.36	-1.22239	0.00996464	0.0385603	agtpbp1	ATP/GTP binding protein 1 [Source:NCBI gene;Acc:554164]	-	-	-	-	-	GO:0004181//metallocarboxypeptidase activity;GO:0008270//zinc ion binding	GO:0006508//proteolysis
ENSDARG00000063563	73	46	1.07	7.07	1.07	7.07	2.7241	0.0101871	0.0393306	creb3l2	cAMP responsive element binding protein 3-like 2 [Source:NCBI gene;Acc:791169]	Environmental Information Processing;Human Diseases;Environmental Information Processing;Human Diseases;Human Diseases;Human Diseases;Human Diseases;Environmental Information Processing;Human Diseases;Organismal Systems;Organismal Systems;Human Diseases;Organismal Systems;Human Diseases;Organismal Systems;Organismal Systems;Organismal Systems;Organismal Systems;Environmental Information Processin…	Signal transduction;Infectious diseases;Signal transduction;Infectious diseases;Neurodegenerative diseases;Cancers;Infectious diseases;Signal transduction;Substance dependence;Environmental adaptation;Circulatory system;Endocrine and metabolic diseases;Nervous system;Infectious diseases;Endocrine system;Nervous system;Endocrine system;Endocrine system;Signal transduction;Endocrine system;Endocrin…	ko04151//PI3K-Akt signaling pathway;ko05165//Human papillomavirus infection;ko04024//cAMP signaling pathway;ko05163//Human cytomegalovirus infection;ko05016//Huntington disease;ko05203//Viral carcinogenesis;ko05166//HTLV-I infection;ko04022//cGMP - PKG signaling pathway;ko05034//Alcoholism;ko04714//Thermogenesis;ko04261//Adrenergic signaling in cardiomyocytes;ko04934//Cushing syndrome;ko04728//Do…	K09048;K09048;K09048;K09048;K09048;K09048;K09048;K09048;K09048;K09048;K09048;K09048;K09048;K09048;K09048;K09048;K09048;K09048;K09048;K09048;K09048;K09048;K09048;K09048;K09048;K09048;K09048;K09048;K09048;K09048;K09048;K09048;K09048	GO:0005634//nucleus;GO:0005783//endoplasmic reticulum;GO:0005789//endoplasmic reticulum membrane;GO:0016020//membrane;GO:0016021//integral component of membrane	GO:0003677//DNA binding;GO:0003700//transcription factor activity, sequence-specific DNA binding;GO:0035497//cAMP response element binding;GO:0044212//transcription regulatory region DNA binding	GO:0002062//chondrocyte differentiation;GO:0003330//regulation of extracellular matrix constituent secretion;GO:0006355//regulation of transcription, DNA-templated;GO:0006986//response to unfolded protein;GO:0007275//multicellular organism development;GO:0030968//endoplasmic reticulum unfolded protein response;GO:0034976//response to endoplasmic reticulum stress;GO:0045944//positive regulation of…
ENSDARG00000009459	5	18	0.15	0.54	0.15	0.54	1.848	0.0106654	0.0409602	slc35e4	solute carrier family 35 member E4 [Source:ZFIN;Acc:ZDB-GENE-050417-407]	-	-	-	-	GO:0005794//Golgi apparatus;GO:0016020//membrane;GO:0016021//integral component of membrane	GO:0015165//pyrimidine nucleotide-sugar transmembrane transporter activity;GO:0015297//antiporter activity;GO:0022857//transmembrane transporter activity	GO:0055085//transmembrane transport;GO:0090481//pyrimidine nucleotide-sugar transmembrane transport
ENSDARG00000069377	5	18	0.32	1.11	0.32	1.11	1.79442	0.0106654	0.0409602	si:dkey-242g16.2	si:dkey-242g16.2 [Source:ZFIN;Acc:ZDB-GENE-030131-8324]	Organismal Systems;Human Diseases	Endocrine system;Endocrine and metabolic diseases	ko04910//Insulin signaling pathway;ko04931//Insulin resistance	K07189;K07189	-	GO:0005515//protein binding	-
ENSDARG00000109820	18	5	0.18	0.05	0.18	0.05	-1.848	0.0106654	0.0409602	NPAS3	neuronal PAS domain protein 3 [Source:NCBI gene;Acc:570491]	-	-	-	-	GO:0005634//nucleus	GO:0005515//protein binding;GO:0046983//protein dimerization activity	GO:0006355//regulation of transcription, DNA-templated
ENSDARG00000012422	8	23	0.1	0.22	0.1	0.22	1.1375	0.0107331	0.0411478	col11a2	collagen, type XI, alpha 2 [Source:ZFIN;Acc:ZDB-GENE-000208-23]	Organismal Systems	Digestive system	ko04974//Protein digestion and absorption	K19721	GO:0005581//collagen trimer;GO:0005615//extracellular space;GO:0031012//extracellular matrix	GO:0005201//extracellular matrix structural constituent	GO:0007605//sensory perception of sound;GO:0030198//extracellular matrix organization;GO:0030199//collagen fibril organization;GO:0051216//cartilage development;GO:0060536//cartilage morphogenesis
ENSDARG00000042535	22.71	7.93	1.17	0.34	1.17	0.34	-1.7829	0.0107331	0.0411478	actc1a	actin alpha cardiac muscle 1a [Source:ZFIN;Acc:ZDB-GENE-040520-4]	Organismal Systems;Human Diseases;Organismal Systems;Human Diseases	Circulatory system;Cardiovascular diseases;Circulatory system;Cardiovascular diseases	ko04261//Adrenergic signaling in cardiomyocytes;ko05414//Dilated cardiomyopathy (DCM);ko04260//Cardiac muscle contraction;ko05410//Hypertrophic cardiomyopathy (HCM)	K12314;K12314;K12314;K12314	GO:0005737//cytoplasm;GO:0005856//cytoskeleton;GO:0015629//actin cytoskeleton	GO:0000166//nucleotide binding;GO:0005524//ATP binding	GO:0003203//endocardial cushion morphogenesis;GO:0003272//endocardial cushion formation;GO:0036302//atrioventricular canal development
ENSDARG00000112967	23	8	3.81	1.28	3.81	1.28	-1.57365	0.0107331	0.0411478	CR762436.2	si:dkey-261m9.8 [Source:NCBI gene;Acc:100329422]	Human Diseases;Human Diseases;Human Diseases;Human Diseases	Infectious diseases;Cancers;Substance dependence;Immune diseases	ko05131//Shigellosis;ko05202//Transcriptional misregulation in cancers;ko05034//Alcoholism;ko05322//Systemic lupus erythematosus	K11253;K11253;K11253;K11253	GO:0000786//nucleosome;GO:0005634//nucleus;GO:0005694//chromosome	GO:0003677//DNA binding;GO:0046982//protein heterodimerization activity	-
MSTRG.3789	23	8	2.72	0.92	2.72	0.92	-1.5639	0.0107331	0.0411478	--	centrosomal protein of 295 kDa [Danio rerio]	-	-	-	-	-	-	-
ENSDARG00000059209	41	21	2.11	1.04	2.11	1.04	-1.02066	0.0112675	0.0428436	abhd13	abhydrolase domain containing 13 [Source:NCBI gene;Acc:561333]	-	-	-	-	GO:0016020//membrane;GO:0016021//integral component of membrane	GO:0016787//hydrolase activity	-
ENSDARG00000099129	41	21	2.69	1.34	2.69	1.34	-1.00537	0.0112675	0.0428436	phlda1	pleckstrin homology-like domain, family A, member 1 [Source:ZFIN;Acc:ZDB-GENE-041010-103]	-	-	-	-	-	GO:1901981//phosphatidylinositol phosphate binding	GO:0043065//positive regulation of apoptotic process
ENSDARG00000046087	111	78	3.03	1.32	3.03	1.32	-1.19878	0.0112979	0.0429325	brd2b	bromodomain containing 2b [Source:ZFIN;Acc:ZDB-GENE-070220-1]	-	-	-	-	-	GO:0005515//protein binding	GO:0002574//thrombocyte differentiation
[truncated: 55 more rows]
