# Supplementary material for: Toxicology evaluation of overdose hydroxychloroquine on zebrafish (Danio rerio) embryos
Source: Sci Rep. 2022 Oct 29;12:18259. doi: 10.1038/s41598-022-23187-9 (PMC9617536; doi:10.1038/s41598-022-23187-9)
Supplement: Supplementary file 3 — Supplementary Table 2. [file 41598_2022_23187_MOESM3_ESM.xlsx]

## Sheet: HCQ-con-vs-HCQ.Level2 (1)
GO ID (level1)	GO Term (level1)	GO ID (level2)	GO Term (level2)	number_of_HCQ-con-vs-HCQ (up)	number_of_HCQ-con-vs-HCQ (down)	Genes_of_HCQ-con-vs-HCQ_up	Genes_of_HCQ-con-vs-HCQ_down
GO:0008150	Biological Process	GO:0032502	developmental process	62	91	ENSDARG00000001721(oc90),ENSDARG00000002933(gbx2),ENSDARG00000004305(vangl1),ENSDARG00000006011(klhl42),ENSDARG00000011821(plod2),ENSDARG00000012422(col11a2),ENSDARG00000012729(hcls1),ENSDARG00000013438(sycp3),ENSDARG00000014050(ngfb),ENSDARG00000014420(elavl3),ENSDARG00000016718(mmp11b),ENSDARG00000019808(evpla),ENSDARG00000020136(ptges),ENSDARG00000020606(nfe2),ENSDARG00000020795(rac3b),ENSDARG…	ENSDARG00000001910(rorab),ENSDARG00000002445(prdm1a),ENSDARG00000002795(meis3),ENSDARG00000004227(pde3a),ENSDARG00000004415(tcf7l2),ENSDARG00000004695(six4a),ENSDARG00000004712(tbr1b),ENSDARG00000005739(gpm6ba),ENSDARG00000006712(wipf2b),ENSDARG00000007277(myf5),ENSDARG00000007406(phox2a),ENSDARG00000007723(efnb1),ENSDARG00000008010(zgc:194189),ENSDARG00000009823(pou3f1),ENSDARG00000010018(qki2),…
GO:0008150	Biological Process	GO:0040011	locomotion	15	20	ENSDARG00000007358(cxcr3.1),ENSDARG00000020136(ptges),ENSDARG00000040510(ca15b),ENSDARG00000044010(loxl2a),ENSDARG00000045070(itgb3b),ENSDARG00000053232(itgb1b.1),ENSDARG00000054911(tmsb),ENSDARG00000061544(ano6),ENSDARG00000063527(elmo2),ENSDARG00000068288(lamc2),ENSDARG00000075253(pik3cb),ENSDARG00000090232(clpb),ENSDARG00000092722(unc5da),ENSDARG00000111106(arl3l1),MSTRG.4774(KLRF2)	ENSDARG00000002795(meis3),ENSDARG00000007723(efnb1),ENSDARG00000012078(meis1b),ENSDARG00000013647(cntn3a.2),ENSDARG00000024865(dscama),ENSDARG00000029370(ankrd6b),ENSDARG00000031891(tbx1),ENSDARG00000031894(lef1),ENSDARG00000036541(rhbdf1a),ENSDARG00000053666(myb),ENSDARG00000055373(sema3fb),ENSDARG00000056191(si:ch211-168k14.2),ENSDARG00000060766(pxnb),ENSDARG00000068567(shha),ENSDARG00000075821…
GO:0008150	Biological Process	GO:0008152	metabolic process	150	164	ENSDARG00000000489(upf3b),ENSDARG00000001234(map4k2),ENSDARG00000001721(oc90),ENSDARG00000001818(c3b.2),ENSDARG00000001859(dbx1b),ENSDARG00000002933(gbx2),ENSDARG00000003520(tbc1d14),ENSDARG00000004529(zgc:173742),ENSDARG00000004753(mylkb),ENSDARG00000005897(dera),ENSDARG00000009252(napepld),ENSDARG00000009567(spegb),ENSDARG00000010186(myo3a),ENSDARG00000010423(npsn),ENSDARG00000011410(aadat),ENS…	ENSDARG00000001910(rorab),ENSDARG00000002445(prdm1a),ENSDARG00000002795(meis3),ENSDARG00000003411(foxa2),ENSDARG00000004018(CHST13),ENSDARG00000004415(tcf7l2),ENSDARG00000004695(six4a),ENSDARG00000004712(tbr1b),ENSDARG00000006899(far1),ENSDARG00000006939(tbx16l),ENSDARG00000007045(cnot4a),ENSDARG00000007277(myf5),ENSDARG00000007406(phox2a),ENSDARG00000008010(zgc:194189),ENSDARG00000009472(med19b)…
GO:0008150	Biological Process	GO:0007610	behavior	5	4	ENSDARG00000012504(rlbp1a),ENSDARG00000014050(ngfb),ENSDARG00000036308(nod1),ENSDARG00000062590(pleca),ENSDARG00000111106(arl3l1)	ENSDARG00000014218(mecp2),ENSDARG00000032131(drd3),ENSDARG00000034503(per2),ENSDARG00000055373(sema3fb)
GO:0008150	Biological Process	GO:0032501	multicellular organismal process	62	81	ENSDARG00000001721(oc90),ENSDARG00000002933(gbx2),ENSDARG00000004305(vangl1),ENSDARG00000006011(klhl42),ENSDARG00000006877(enpp4),ENSDARG00000011821(plod2),ENSDARG00000012422(col11a2),ENSDARG00000012504(rlbp1a),ENSDARG00000012729(hcls1),ENSDARG00000013438(sycp3),ENSDARG00000014050(ngfb),ENSDARG00000014420(elavl3),ENSDARG00000016718(mmp11b),ENSDARG00000020136(ptges),ENSDARG00000020606(nfe2),ENSDAR…	ENSDARG00000001910(rorab),ENSDARG00000002445(prdm1a),ENSDARG00000002795(meis3),ENSDARG00000003934(nxnl2),ENSDARG00000004227(pde3a),ENSDARG00000004415(tcf7l2),ENSDARG00000004712(tbr1b),ENSDARG00000005739(gpm6ba),ENSDARG00000007277(myf5),ENSDARG00000007406(phox2a),ENSDARG00000007723(efnb1),ENSDARG00000009823(pou3f1),ENSDARG00000010018(qki2),ENSDARG00000010791(dla),ENSDARG00000011235(otx2b),ENSDARG0…
GO:0008150	Biological Process	GO:0048518	positive regulation of biological process	31	50	ENSDARG00000000489(upf3b),ENSDARG00000001234(map4k2),ENSDARG00000002933(gbx2),ENSDARG00000003520(tbc1d14),ENSDARG00000006877(enpp4),ENSDARG00000012729(hcls1),ENSDARG00000015686(bmp6),ENSDARG00000019742(tlr4ba),ENSDARG00000020606(nfe2),ENSDARG00000022295(hnf1bb),ENSDARG00000022718(casp8ap2),ENSDARG00000024894(tbx5a),ENSDARG00000031954(rbck1),ENSDARG00000037964(lhx2a),ENSDARG00000042759(cnstb),ENSD…	ENSDARG00000002445(prdm1a),ENSDARG00000002795(meis3),ENSDARG00000004196(tnfsf10l),ENSDARG00000004227(pde3a),ENSDARG00000004415(tcf7l2),ENSDARG00000004712(tbr1b),ENSDARG00000006712(wipf2b),ENSDARG00000007277(myf5),ENSDARG00000009472(med19b),ENSDARG00000009823(pou3f1),ENSDARG00000010454(guca1a),ENSDARG00000011785(tbx6),ENSDARG00000011845(chn2),ENSDARG00000012078(meis1b),ENSDARG00000013838(sulf2b),E…
GO:0008150	Biological Process	GO:0071840	cellular component organization or biogenesis	64	57	ENSDARG00000003219(bin2a),ENSDARG00000003520(tbc1d14),ENSDARG00000003904(sycp1),ENSDARG00000004529(zgc:173742),ENSDARG00000007912(si:ch211-196i2.1),ENSDARG00000011821(plod2),ENSDARG00000011961(csrp2),ENSDARG00000012422(col11a2),ENSDARG00000012729(hcls1),ENSDARG00000014050(ngfb),ENSDARG00000016718(mmp11b),ENSDARG00000019808(evpla),ENSDARG00000020795(rac3b),ENSDARG00000021351(nefma),ENSDARG00000024…	ENSDARG00000002795(meis3),ENSDARG00000004131(rttn),ENSDARG00000004712(tbr1b),ENSDARG00000005049(rab20),ENSDARG00000005462(kif4),ENSDARG00000005739(gpm6ba),ENSDARG00000006712(wipf2b),ENSDARG00000007219(actn1),ENSDARG00000007277(myf5),ENSDARG00000007723(efnb1),ENSDARG00000010018(qki2),ENSDARG00000011222(ccdc28b),ENSDARG00000013647(cntn3a.2),ENSDARG00000013838(sulf2b),ENSDARG00000014218(mecp2),ENSDA…
GO:0008150	Biological Process	GO:0040007	growth	5	6	ENSDARG00000012729(hcls1),ENSDARG00000024894(tbx5a),ENSDARG00000035133(pho),ENSDARG00000068910(nos1),ENSDARG00000111106(arl3l1)	ENSDARG00000031894(lef1),ENSDARG00000054879(six3b),ENSDARG00000055373(sema3fb),ENSDARG00000075821(plxnb1a),ENSDARG00000098952(gata4),ENSDARG00000103747(cav1)
GO:0008150	Biological Process	GO:0048519	negative regulation of biological process	25	36	ENSDARG00000001818(c3b.2),ENSDARG00000014050(ngfb),ENSDARG00000022718(casp8ap2),ENSDARG00000023532(pinx1),ENSDARG00000024894(tbx5a),ENSDARG00000030490(sptb),ENSDARG00000044010(loxl2a),ENSDARG00000044541(ppp1r14ba),ENSDARG00000051955(brms1),ENSDARG00000054911(tmsb),ENSDARG00000059836(ddit3),ENSDARG00000060438(tbl1x),ENSDARG00000068640(rsf1b.1),ENSDARG00000070331(muc5.1),ENSDARG00000071113(xirp2a),…	ENSDARG00000002445(prdm1a),ENSDARG00000004227(pde3a),ENSDARG00000004695(six4a),ENSDARG00000004712(tbr1b),ENSDARG00000011785(tbx6),ENSDARG00000013838(sulf2b),ENSDARG00000014218(mecp2),ENSDARG00000016404(ptch1),ENSDARG00000028949(ZBTB26),ENSDARG00000029370(ankrd6b),ENSDARG00000031891(tbx1),ENSDARG00000031894(lef1),ENSDARG00000031983(six4b),ENSDARG00000032131(drd3),ENSDARG00000034503(per2),ENSDARG00…
GO:0008150	Biological Process	GO:0022414	reproductive process	5	2	ENSDARG00000003904(sycp1),ENSDARG00000013438(sycp3),ENSDARG00000040510(ca15b),ENSDARG00000058587(terb1),ENSDARG00000087238(si:ch211-161h7.4)	ENSDARG00000004227(pde3a),ENSDARG00000103638(CR936977.2)
GO:0008150	Biological Process	GO:0022610	biological adhesion	8	10	ENSDARG00000020072(thbs4b),ENSDARG00000020812(si:ch73-177h5.2),ENSDARG00000036086(itga11a),ENSDARG00000045070(itgb3b),ENSDARG00000053232(itgb1b.1),ENSDARG00000063527(elmo2),ENSDARG00000093440(tnfaip6),ENSDARG00000102769(-)	ENSDARG00000013647(cntn3a.2),ENSDARG00000024865(dscama),ENSDARG00000060452(sdk2b),ENSDARG00000060766(pxnb),ENSDARG00000075821(plxnb1a),ENSDARG00000078536(si:ch211-158d24.2),ENSDARG00000098788(pcdh2g28),ENSDARG00000098949(mslna),ENSDARG00000102824(pcdh10b),ENSDARG00000103638(CR936977.2)
GO:0008150	Biological Process	GO:0000003	reproduction	5	2	ENSDARG00000003904(sycp1),ENSDARG00000013438(sycp3),ENSDARG00000040510(ca15b),ENSDARG00000058587(terb1),ENSDARG00000087238(si:ch211-161h7.4)	ENSDARG00000004227(pde3a),ENSDARG00000103638(CR936977.2)
GO:0008150	Biological Process	GO:0009987	cellular process	231	229	ENSDARG00000000489(upf3b),ENSDARG00000001234(map4k2),ENSDARG00000001721(oc90),ENSDARG00000001818(c3b.2),ENSDARG00000001859(dbx1b),ENSDARG00000002933(gbx2),ENSDARG00000003219(bin2a),ENSDARG00000003520(tbc1d14),ENSDARG00000003904(sycp1),ENSDARG00000004529(zgc:173742),ENSDARG00000004753(mylkb),ENSDARG00000005897(dera),ENSDARG00000006849(asic2),ENSDARG00000007358(cxcr3.1),ENSDARG00000007912(si:ch211-…	ENSDARG00000001910(rorab),ENSDARG00000002445(prdm1a),ENSDARG00000002795(meis3),ENSDARG00000003411(foxa2),ENSDARG00000003934(nxnl2),ENSDARG00000004018(CHST13),ENSDARG00000004131(rttn),ENSDARG00000004196(tnfsf10l),ENSDARG00000004227(pde3a),ENSDARG00000004415(tcf7l2),ENSDARG00000004695(six4a),ENSDARG00000004712(tbr1b),ENSDARG00000005049(rab20),ENSDARG00000005462(kif4),ENSDARG00000005739(gpm6ba),ENSD…
GO:0008150	Biological Process	GO:0050789	regulation of biological process	113	150	ENSDARG00000000489(upf3b),ENSDARG00000001234(map4k2),ENSDARG00000001818(c3b.2),ENSDARG00000001859(dbx1b),ENSDARG00000002933(gbx2),ENSDARG00000003520(tbc1d14),ENSDARG00000006877(enpp4),ENSDARG00000007358(cxcr3.1),ENSDARG00000011824(pbxip1b),ENSDARG00000012729(hcls1),ENSDARG00000013221(pde4ca),ENSDARG00000013843(sept5a),ENSDARG00000014050(ngfb),ENSDARG00000014420(elavl3),ENSDARG00000015686(bmp6),EN…	ENSDARG00000001910(rorab),ENSDARG00000002445(prdm1a),ENSDARG00000002795(meis3),ENSDARG00000003411(foxa2),ENSDARG00000003934(nxnl2),ENSDARG00000004196(tnfsf10l),ENSDARG00000004227(pde3a),ENSDARG00000004415(tcf7l2),ENSDARG00000004695(six4a),ENSDARG00000004712(tbr1b),ENSDARG00000005049(rab20),ENSDARG00000006712(wipf2b),ENSDARG00000006939(tbx16l),ENSDARG00000007277(myf5),ENSDARG00000007406(phox2a),EN…
GO:0008150	Biological Process	GO:0002376	immune system process	15	15	ENSDARG00000002293(si:ch211-197g15.6),ENSDARG00000007358(cxcr3.1),ENSDARG00000019742(tlr4ba),ENSDARG00000020606(nfe2),ENSDARG00000029019(epb41b),ENSDARG00000030490(sptb),ENSDARG00000044541(ppp1r14ba),ENSDARG00000055723(hsp70l),ENSDARG00000056638(pir),ENSDARG00000061544(ano6),ENSDARG00000061738(march2),ENSDARG00000068910(nos1),ENSDARG00000075592(tnfaip8l2a),ENSDARG00000094451(cfp),ENSDARG000000956…	ENSDARG00000004196(tnfsf10l),ENSDARG00000010482(prg4a),ENSDARG00000012078(meis1b),ENSDARG00000031891(tbx1),ENSDARG00000046087(brd2b),ENSDARG00000053666(myb),ENSDARG00000079515(ptx3b),ENSDARG00000090421(SH2B2),ENSDARG00000093048(si:ch211-158d24.4),ENSDARG00000098903(tfe3a),ENSDARG00000098952(gata4),ENSDARG00000103320(lclat1),ENSDARG00000103747(cav1),ENSDARG00000114554(cdx1a),MSTRG.1370(--)
GO:0008150	Biological Process	GO:0048511	rhythmic process	1	1	ENSDARG00000103505(fbxl3a)	ENSDARG00000034503(per2)
GO:0008150	Biological Process	GO:0050896	response to stimulus	90	90	ENSDARG00000001234(map4k2),ENSDARG00000002293(si:ch211-197g15.6),ENSDARG00000003520(tbc1d14),ENSDARG00000006849(asic2),ENSDARG00000006877(enpp4),ENSDARG00000007358(cxcr3.1),ENSDARG00000010423(npsn),ENSDARG00000012504(rlbp1a),ENSDARG00000013221(pde4ca),ENSDARG00000014050(ngfb),ENSDARG00000015686(bmp6),ENSDARG00000016994(ssrp1b),ENSDARG00000018061(neil1),ENSDARG00000018529(lipf),ENSDARG00000019742(…	ENSDARG00000001910(rorab),ENSDARG00000004196(tnfsf10l),ENSDARG00000004227(pde3a),ENSDARG00000004415(tcf7l2),ENSDARG00000005049(rab20),ENSDARG00000007723(efnb1),ENSDARG00000010482(prg4a),ENSDARG00000010791(dla),ENSDARG00000010945(rapgef6),ENSDARG00000011235(otx2b),ENSDARG00000011845(chn2),ENSDARG00000012381(hsc70),ENSDARG00000013647(cntn3a.2),ENSDARG00000013838(sulf2b),ENSDARG00000014218(mecp2),EN…
GO:0008150	Biological Process	GO:0051179	localization	57	54	ENSDARG00000001721(oc90),ENSDARG00000003219(bin2a),ENSDARG00000003520(tbc1d14),ENSDARG00000006849(asic2),ENSDARG00000007358(cxcr3.1),ENSDARG00000009459(slc35e4),ENSDARG00000013843(sept5a),ENSDARG00000020136(ptges),ENSDARG00000022295(hnf1bb),ENSDARG00000024789(mxc),ENSDARG00000028389(rab44),ENSDARG00000036104(myo1g),ENSDARG00000036295(golga7ba),ENSDARG00000037097(slc7a2),ENSDARG00000038814(myrip),…	ENSDARG00000002795(meis3),ENSDARG00000004415(tcf7l2),ENSDARG00000005049(rab20),ENSDARG00000006712(wipf2b),ENSDARG00000008263(mfsd4ab),ENSDARG00000010018(qki2),ENSDARG00000010482(prg4a),ENSDARG00000012078(meis1b),ENSDARG00000012381(hsc70),ENSDARG00000014592(dennd1a),ENSDARG00000016835(tcirg1a),ENSDARG00000022187(usp6nl),ENSDARG00000024865(dscama),ENSDARG00000027501(usp20),ENSDARG00000029370(ankrd6…
GO:0008150	Biological Process	GO:0098754	detoxification	1	0	ENSDARG00000098733(pxdn)	--
GO:0008150	Biological Process	GO:0099531	presynaptic process involved in synaptic transmission	0	1	--	ENSDARG00000045945(syn2a)
GO:0008150	Biological Process	GO:0065007	biological regulation	118	154	ENSDARG00000000489(upf3b),ENSDARG00000001234(map4k2),ENSDARG00000001818(c3b.2),ENSDARG00000001859(dbx1b),ENSDARG00000002933(gbx2),ENSDARG00000003520(tbc1d14),ENSDARG00000006011(klhl42),ENSDARG00000006877(enpp4),ENSDARG00000007358(cxcr3.1),ENSDARG00000011824(pbxip1b),ENSDARG00000012729(hcls1),ENSDARG00000013221(pde4ca),ENSDARG00000013843(sept5a),ENSDARG00000014050(ngfb),ENSDARG00000014420(elavl3),…	ENSDARG00000001910(rorab),ENSDARG00000002445(prdm1a),ENSDARG00000002795(meis3),ENSDARG00000003411(foxa2),ENSDARG00000003934(nxnl2),ENSDARG00000004196(tnfsf10l),ENSDARG00000004227(pde3a),ENSDARG00000004415(tcf7l2),ENSDARG00000004695(six4a),ENSDARG00000004712(tbr1b),ENSDARG00000005049(rab20),ENSDARG00000006712(wipf2b),ENSDARG00000006939(tbx16l),ENSDARG00000007277(myf5),ENSDARG00000007406(phox2a),EN…
GO:0008150	Biological Process	GO:0051704	multi-organism process	7	3	ENSDARG00000010423(npsn),ENSDARG00000013438(sycp3),ENSDARG00000024789(mxc),ENSDARG00000036308(nod1),ENSDARG00000040510(ca15b),ENSDARG00000055705(f5),ENSDARG00000068910(nos1)	ENSDARG00000004227(pde3a),ENSDARG00000103638(CR936977.2),ENSDARG00000103747(cav1)
GO:0008150	Biological Process	GO:0023052	signaling	58	75	ENSDARG00000001234(map4k2),ENSDARG00000007358(cxcr3.1),ENSDARG00000013221(pde4ca),ENSDARG00000014050(ngfb),ENSDARG00000015686(bmp6),ENSDARG00000019742(tlr4ba),ENSDARG00000020795(rac3b),ENSDARG00000022295(hnf1bb),ENSDARG00000022718(casp8ap2),ENSDARG00000024815(ogfrl2),ENSDARG00000028389(rab44),ENSDARG00000031954(rbck1),ENSDARG00000033706(adora2aa),ENSDARG00000036086(itga11a),ENSDARG00000036308(nod…	ENSDARG00000001910(rorab),ENSDARG00000004196(tnfsf10l),ENSDARG00000004227(pde3a),ENSDARG00000004415(tcf7l2),ENSDARG00000005049(rab20),ENSDARG00000007723(efnb1),ENSDARG00000010791(dla),ENSDARG00000010945(rapgef6),ENSDARG00000011845(chn2),ENSDARG00000013838(sulf2b),ENSDARG00000016404(ptch1),ENSDARG00000016505(apbb1ip),ENSDARG00000016551(iqsec1b),ENSDARG00000018206(nck2a),ENSDARG00000021343(wsb1),EN…
GO:0008150	Biological Process	GO:0044699	single-organism process	194	194	ENSDARG00000001234(map4k2),ENSDARG00000001721(oc90),ENSDARG00000002933(gbx2),ENSDARG00000003219(bin2a),ENSDARG00000003520(tbc1d14),ENSDARG00000003904(sycp1),ENSDARG00000004305(vangl1),ENSDARG00000004529(zgc:173742),ENSDARG00000005897(dera),ENSDARG00000006011(klhl42),ENSDARG00000006849(asic2),ENSDARG00000006877(enpp4),ENSDARG00000007358(cxcr3.1),ENSDARG00000007912(si:ch211-196i2.1),ENSDARG00000009…	ENSDARG00000001910(rorab),ENSDARG00000002445(prdm1a),ENSDARG00000002795(meis3),ENSDARG00000003934(nxnl2),ENSDARG00000004018(CHST13),ENSDARG00000004131(rttn),ENSDARG00000004196(tnfsf10l),ENSDARG00000004227(pde3a),ENSDARG00000004415(tcf7l2),ENSDARG00000004712(tbr1b),ENSDARG00000005049(rab20),ENSDARG00000005462(kif4),ENSDARG00000005739(gpm6ba),ENSDARG00000006712(wipf2b),ENSDARG00000006899(far1),ENSD…
GO:0003674	Molecular Function	GO:0005488	binding	322	222	ENSDARG00000000489(upf3b),ENSDARG00000001234(map4k2),ENSDARG00000001634(kirrel1a),ENSDARG00000001721(oc90),ENSDARG00000001818(c3b.2),ENSDARG00000001859(dbx1b),ENSDARG00000002002(lmcd1),ENSDARG00000002293(si:ch211-197g15.6),ENSDARG00000002933(gbx2),ENSDARG00000003219(bin2a),ENSDARG00000003520(tbc1d14),ENSDARG00000004529(zgc:173742),ENSDARG00000004753(mylkb),ENSDARG00000005271(zc3h12a),ENSDARG00000…	ENSDARG00000001910(rorab),ENSDARG00000002445(prdm1a),ENSDARG00000002795(meis3),ENSDARG00000003411(foxa2),ENSDARG00000004131(rttn),ENSDARG00000004196(tnfsf10l),ENSDARG00000004227(pde3a),ENSDARG00000004415(tcf7l2),ENSDARG00000004695(six4a),ENSDARG00000004712(tbr1b),ENSDARG00000005049(rab20),ENSDARG00000005462(kif4),ENSDARG00000006712(wipf2b),ENSDARG00000006939(tbx16l),ENSDARG00000007045(cnot4a),ENS…
GO:0003674	Molecular Function	GO:0001071	nucleic acid binding transcription factor activity	12	41	ENSDARG00000002933(gbx2),ENSDARG00000020606(nfe2),ENSDARG00000022295(hnf1bb),ENSDARG00000024894(tbx5a),ENSDARG00000037964(lhx2a),ENSDARG00000059836(ddit3),ENSDARG00000063563(creb3l2),ENSDARG00000076214(zgc:165514),ENSDARG00000076679(rai1),ENSDARG00000088927(CR450793.1),ENSDARG00000095635(drll.3),ENSDARG00000101029(si:ch73-347e22.4)	ENSDARG00000001910(rorab),ENSDARG00000002445(prdm1a),ENSDARG00000003411(foxa2),ENSDARG00000004695(six4a),ENSDARG00000004712(tbr1b),ENSDARG00000006939(tbx16l),ENSDARG00000007277(myf5),ENSDARG00000007406(phox2a),ENSDARG00000008010(zgc:194189),ENSDARG00000009823(pou3f1),ENSDARG00000011235(otx2b),ENSDARG00000011785(tbx6),ENSDARG00000014218(mecp2),ENSDARG00000015355(fosl1a),ENSDARG00000028949(ZBTB26),…
GO:0003674	Molecular Function	GO:0045499	chemorepellent activity	0	1	--	ENSDARG00000055373(sema3fb)
GO:0003674	Molecular Function	GO:0000988	transcription factor activity, protein binding	4	4	ENSDARG00000022718(casp8ap2),ENSDARG00000060438(tbl1x),ENSDARG00000099247(si:dkey-68o6.5),ENSDARG00000104350(si:dkey-68o6.6)	ENSDARG00000009472(med19b),ENSDARG00000060766(pxnb),ENSDARG00000062445(pias1b),ENSDARG00000063570(dyrk1aa)
GO:0003674	Molecular Function	GO:0098772	molecular function regulator	7	19	ENSDARG00000001818(c3b.2),ENSDARG00000003520(tbc1d14),ENSDARG00000023532(pinx1),ENSDARG00000044541(ppp1r14ba),ENSDARG00000070331(muc5.1),ENSDARG00000093068(c3b.1),ENSDARG00000100825(calm3a)	ENSDARG00000010454(guca1a),ENSDARG00000010945(rapgef6),ENSDARG00000011845(chn2),ENSDARG00000014592(dennd1a),ENSDARG00000016551(iqsec1b),ENSDARG00000022187(usp6nl),ENSDARG00000030239(dennd6aa),ENSDARG00000041294(noxo1a),ENSDARG00000041645(sb:cb37),ENSDARG00000043102(lxn),ENSDARG00000043593(rapgef1a),ENSDARG00000052950(arhgap23a),ENSDARG00000056314(a2ml),ENSDARG00000056554(rap1gap),ENSDARG000000615…
GO:0003674	Molecular Function	GO:0005198	structural molecule activity	9	5	ENSDARG00000007912(si:ch211-196i2.1),ENSDARG00000012422(col11a2),ENSDARG00000019808(evpla),ENSDARG00000021351(nefma),ENSDARG00000030490(sptb),ENSDARG00000039522(tubb2),ENSDARG00000062590(pleca),ENSDARG00000098420(SNTA1),ENSDARG00000099283(epb41a)	ENSDARG00000022334(si:ch211-156l18.7),ENSDARG00000022698(lad1),ENSDARG00000043982(tube1),ENSDARG00000069415(col17a1a),ENSDARG00000078536(si:ch211-158d24.2)
GO:0003674	Molecular Function	GO:0016209	antioxidant activity	1	0	ENSDARG00000098733(pxdn)	--
GO:0003674	Molecular Function	GO:0003824	catalytic activity	118	90	ENSDARG00000001234(map4k2),ENSDARG00000001721(oc90),ENSDARG00000004529(zgc:173742),ENSDARG00000004753(mylkb),ENSDARG00000005897(dera),ENSDARG00000006044(usta),ENSDARG00000006877(enpp4),ENSDARG00000009252(napepld),ENSDARG00000009567(spegb),ENSDARG00000009885(sult3st1),ENSDARG00000010186(myo3a),ENSDARG00000010423(npsn),ENSDARG00000011410(aadat),ENSDARG00000011821(plod2),ENSDARG00000012137(cyp46a1.1…	ENSDARG00000004018(CHST13),ENSDARG00000004227(pde3a),ENSDARG00000005049(rab20),ENSDARG00000005462(kif4),ENSDARG00000006899(far1),ENSDARG00000007045(cnot4a),ENSDARG00000010085(p4ha2),ENSDARG00000012340(ptpn11b),ENSDARG00000012381(hsc70),ENSDARG00000013430(bhmt),ENSDARG00000013838(sulf2b),ENSDARG00000015337(comta),ENSDARG00000016263(zdhhc5a),ENSDARG00000016835(tcirg1a),ENSDARG00000021287(rab7b),ENS…
GO:0003674	Molecular Function	GO:0060089	molecular transducer activity	18	16	ENSDARG00000006849(asic2),ENSDARG00000007358(cxcr3.1),ENSDARG00000019742(tlr4ba),ENSDARG00000024815(ogfrl2),ENSDARG00000033706(adora2aa),ENSDARG00000040156(grm4),ENSDARG00000044010(loxl2a),ENSDARG00000044672(parapinopsinb),ENSDARG00000053232(itgb1b.1),ENSDARG00000061140(colec12),ENSDARG00000069542(si:dkey-8e10.2),ENSDARG00000092722(unc5da),ENSDARG00000096083(si:dkey-21h14.8),ENSDARG00000099902(il…	ENSDARG00000001910(rorab),ENSDARG00000010482(prg4a),ENSDARG00000016404(ptch1),ENSDARG00000032131(drd3),ENSDARG00000038508(chrnb3b),ENSDARG00000054177(adgra1a),ENSDARG00000063612(antxr1c),ENSDARG00000074221(zgc:172302),ENSDARG00000075821(plxnb1a),ENSDARG00000079393(tmprss15),ENSDARG00000090632(BX601644.2),ENSDARG00000094183(si:ch211-125e6.14),ENSDARG00000103638(CR936977.2),ENSDARG00000104742(hnf4b…
GO:0003674	Molecular Function	GO:0005215	transporter activity	13	10	ENSDARG00000006849(asic2),ENSDARG00000009459(slc35e4),ENSDARG00000037097(slc7a2),ENSDARG00000039661(slc36a4),ENSDARG00000042552(cacna1sb),ENSDARG00000046091(si:ch211-283g2.1),ENSDARG00000051914(slc14a2),ENSDARG00000062661(abca4b),ENSDARG00000077962(gltpb),ENSDARG00000098438(slc6a6b),ENSDARG00000099260(PITPNC1),ENSDARG00000112723(LO018508.1),ENSDARG00000113771(GRIK2)	ENSDARG00000016835(tcirg1a),ENSDARG00000035468(slc25a25b),ENSDARG00000035808(clcn4),ENSDARG00000036237(slc27a2a),ENSDARG00000038508(chrnb3b),ENSDARG00000042807(slc16a4),ENSDARG00000046012(slc47a1),ENSDARG00000074221(zgc:172302),ENSDARG00000076092(slc31a2),ENSDARG00000099747(CABZ01111953.1)
GO:0003674	Molecular Function	GO:0004871	signal transducer activity	14	16	ENSDARG00000001234(map4k2),ENSDARG00000007358(cxcr3.1),ENSDARG00000019742(tlr4ba),ENSDARG00000024815(ogfrl2),ENSDARG00000033706(adora2aa),ENSDARG00000040156(grm4),ENSDARG00000044672(parapinopsinb),ENSDARG00000053232(itgb1b.1),ENSDARG00000092722(unc5da),ENSDARG00000099902(il17rc),ENSDARG00000103208(il17ra1b),ENSDARG00000103554(notch1a),ENSDARG00000113771(GRIK2),MSTRG.4774(KLRF2)	ENSDARG00000001910(rorab),ENSDARG00000016404(ptch1),ENSDARG00000032131(drd3),ENSDARG00000038508(chrnb3b),ENSDARG00000054177(adgra1a),ENSDARG00000063612(antxr1c),ENSDARG00000071357(map4k3b),ENSDARG00000074221(zgc:172302),ENSDARG00000075821(plxnb1a),ENSDARG00000090421(SH2B2),ENSDARG00000090632(BX601644.2),ENSDARG00000094183(si:ch211-125e6.14),ENSDARG00000103638(CR936977.2),ENSDARG00000104742(hnf4b)…
GO:0005575	Cellular Component	GO:0043226	organelle	161	130	ENSDARG00000000489(upf3b),ENSDARG00000001859(dbx1b),ENSDARG00000002933(gbx2),ENSDARG00000003219(bin2a),ENSDARG00000003520(tbc1d14),ENSDARG00000003904(sycp1),ENSDARG00000004529(zgc:173742),ENSDARG00000007976(si:ch211-220f16.2),ENSDARG00000009252(napepld),ENSDARG00000009459(slc35e4),ENSDARG00000010186(myo3a),ENSDARG00000011821(plod2),ENSDARG00000012729(hcls1),ENSDARG00000013438(sycp3),ENSDARG000000…	ENSDARG00000001910(rorab),ENSDARG00000002445(prdm1a),ENSDARG00000002795(meis3),ENSDARG00000003411(foxa2),ENSDARG00000004018(CHST13),ENSDARG00000004131(rttn),ENSDARG00000004415(tcf7l2),ENSDARG00000004695(six4a),ENSDARG00000004712(tbr1b),ENSDARG00000005049(rab20),ENSDARG00000005462(kif4),ENSDARG00000006712(wipf2b),ENSDARG00000006899(far1),ENSDARG00000006939(tbx16l),ENSDARG00000007277(myf5),ENSDARG0…
GO:0005575	Cellular Component	GO:0044420	extracellular matrix component	3	1	ENSDARG00000007912(si:ch211-196i2.1),ENSDARG00000044010(loxl2a),ENSDARG00000068288(lamc2)	ENSDARG00000078536(si:ch211-158d24.2)
GO:0005575	Cellular Component	GO:0099512	supramolecular fiber	8	7	ENSDARG00000012729(hcls1),ENSDARG00000019808(evpla),ENSDARG00000021351(nefma),ENSDARG00000034042(dnal1),ENSDARG00000039522(tubb2),ENSDARG00000057881(si:dkey-33c12.3),ENSDARG00000060434(map1b),ENSDARG00000062590(pleca)	ENSDARG00000005462(kif4),ENSDARG00000006712(wipf2b),ENSDARG00000022334(si:ch211-156l18.7),ENSDARG00000034836(si:dkey-222n6.2),ENSDARG00000043982(tube1),ENSDARG00000071084(wipf1b),ENSDARG00000097505(dnal1)
GO:0005575	Cellular Component	GO:0005576	extracellular region	24	23	ENSDARG00000001470(mhc1zea),ENSDARG00000001721(oc90),ENSDARG00000001818(c3b.2),ENSDARG00000007912(si:ch211-196i2.1),ENSDARG00000012422(col11a2),ENSDARG00000014050(ngfb),ENSDARG00000015686(bmp6),ENSDARG00000016718(mmp11b),ENSDARG00000020072(thbs4b),ENSDARG00000035694(stm),ENSDARG00000044010(loxl2a),ENSDARG00000061140(colec12),ENSDARG00000062228(adipoqa),ENSDARG00000063126(gusb),ENSDARG00000068288(…	ENSDARG00000013838(sulf2b),ENSDARG00000015337(comta),ENSDARG00000041645(sb:cb37),ENSDARG00000043102(lxn),ENSDARG00000051962(mmp15a),ENSDARG00000055373(sema3fb),ENSDARG00000056314(a2ml),ENSDARG00000058733(ihha),ENSDARG00000063075(soga1),ENSDARG00000068263(csf1b),ENSDARG00000068567(shha),ENSDARG00000069415(col17a1a),ENSDARG00000071377(hsd11b1la),ENSDARG00000078536(si:ch211-158d24.2),ENSDARG00000079…
GO:0005575	Cellular Component	GO:0031012	extracellular matrix	7	3	ENSDARG00000007912(si:ch211-196i2.1),ENSDARG00000012422(col11a2),ENSDARG00000016718(mmp11b),ENSDARG00000044010(loxl2a),ENSDARG00000061140(colec12),ENSDARG00000068288(lamc2),ENSDARG00000078415(lrrc3)	ENSDARG00000051962(mmp15a),ENSDARG00000069415(col17a1a),ENSDARG00000078536(si:ch211-158d24.2)
GO:0005575	Cellular Component	GO:0044456	synapse part	9	6	ENSDARG00000012729(hcls1),ENSDARG00000013843(sept5a),ENSDARG00000014050(ngfb),ENSDARG00000024789(mxc),ENSDARG00000028389(rab44),ENSDARG00000057452(ston2),ENSDARG00000077830(borcs5),ENSDARG00000110528(sypa),ENSDARG00000113771(GRIK2)	ENSDARG00000032131(drd3),ENSDARG00000035808(clcn4),ENSDARG00000038508(chrnb3b),ENSDARG00000045945(syn2a),ENSDARG00000061304(ppp1r9a),ENSDARG00000098792(znrf2b)
GO:0005575	Cellular Component	GO:0005623	cell	219	178	ENSDARG00000000489(upf3b),ENSDARG00000001234(map4k2),ENSDARG00000001470(mhc1zea),ENSDARG00000001859(dbx1b),ENSDARG00000002933(gbx2),ENSDARG00000003219(bin2a),ENSDARG00000003520(tbc1d14),ENSDARG00000003904(sycp1),ENSDARG00000004305(vangl1),ENSDARG00000004529(zgc:173742),ENSDARG00000005897(dera),ENSDARG00000006849(asic2),ENSDARG00000006877(enpp4),ENSDARG00000007358(cxcr3.1),ENSDARG00000007976(si:ch…	ENSDARG00000001910(rorab),ENSDARG00000002445(prdm1a),ENSDARG00000002795(meis3),ENSDARG00000003411(foxa2),ENSDARG00000003934(nxnl2),ENSDARG00000004018(CHST13),ENSDARG00000004131(rttn),ENSDARG00000004227(pde3a),ENSDARG00000004415(tcf7l2),ENSDARG00000004695(six4a),ENSDARG00000004712(tbr1b),ENSDARG00000005049(rab20),ENSDARG00000005462(kif4),ENSDARG00000005739(gpm6ba),ENSDARG00000006712(wipf2b),ENSDAR…
GO:0005575	Cellular Component	GO:0044464	cell part	217	175	ENSDARG00000000489(upf3b),ENSDARG00000001234(map4k2),ENSDARG00000001470(mhc1zea),ENSDARG00000001859(dbx1b),ENSDARG00000002933(gbx2),ENSDARG00000003219(bin2a),ENSDARG00000003520(tbc1d14),ENSDARG00000003904(sycp1),ENSDARG00000004305(vangl1),ENSDARG00000004529(zgc:173742),ENSDARG00000005897(dera),ENSDARG00000006849(asic2),ENSDARG00000006877(enpp4),ENSDARG00000007358(cxcr3.1),ENSDARG00000007976(si:ch…	ENSDARG00000001910(rorab),ENSDARG00000002445(prdm1a),ENSDARG00000002795(meis3),ENSDARG00000003411(foxa2),ENSDARG00000004018(CHST13),ENSDARG00000004131(rttn),ENSDARG00000004227(pde3a),ENSDARG00000004415(tcf7l2),ENSDARG00000004695(six4a),ENSDARG00000004712(tbr1b),ENSDARG00000005049(rab20),ENSDARG00000005462(kif4),ENSDARG00000005739(gpm6ba),ENSDARG00000006712(wipf2b),ENSDARG00000006899(far1),ENSDARG…
GO:0005575	Cellular Component	GO:0044421	extracellular region part	16	15	ENSDARG00000001470(mhc1zea),ENSDARG00000001818(c3b.2),ENSDARG00000007912(si:ch211-196i2.1),ENSDARG00000012422(col11a2),ENSDARG00000014050(ngfb),ENSDARG00000015686(bmp6),ENSDARG00000016718(mmp11b),ENSDARG00000044010(loxl2a),ENSDARG00000061140(colec12),ENSDARG00000063126(gusb),ENSDARG00000068288(lamc2),ENSDARG00000078415(lrrc3),ENSDARG00000093068(c3b.1),ENSDARG00000093440(tnfaip6),ENSDARG0000009672…	ENSDARG00000013838(sulf2b),ENSDARG00000041645(sb:cb37),ENSDARG00000043102(lxn),ENSDARG00000051962(mmp15a),ENSDARG00000055373(sema3fb),ENSDARG00000056314(a2ml),ENSDARG00000058733(ihha),ENSDARG00000063075(soga1),ENSDARG00000068263(csf1b),ENSDARG00000068567(shha),ENSDARG00000069415(col17a1a),ENSDARG00000078536(si:ch211-158d24.2),ENSDARG00000079376(zgc:174153),ENSDARG00000079515(ptx3b),ENSDARG0000010…
GO:0005575	Cellular Component	GO:0045202	synapse	11	7	ENSDARG00000012729(hcls1),ENSDARG00000013843(sept5a),ENSDARG00000014050(ngfb),ENSDARG00000024789(mxc),ENSDARG00000028389(rab44),ENSDARG00000057452(ston2),ENSDARG00000060434(map1b),ENSDARG00000077830(borcs5),ENSDARG00000105549(RIC3),ENSDARG00000110528(sypa),ENSDARG00000113771(GRIK2)	ENSDARG00000032131(drd3),ENSDARG00000035808(clcn4),ENSDARG00000038508(chrnb3b),ENSDARG00000045945(syn2a),ENSDARG00000060452(sdk2b),ENSDARG00000061304(ppp1r9a),ENSDARG00000098792(znrf2b)
GO:0005575	Cellular Component	GO:0030054	cell junction	6	6	ENSDARG00000045070(itgb3b),ENSDARG00000053232(itgb1b.1),ENSDARG00000062590(pleca),ENSDARG00000071113(xirp2a),ENSDARG00000102769(-),ENSDARG00000113771(GRIK2)	ENSDARG00000038508(chrnb3b),ENSDARG00000060766(pxnb),ENSDARG00000098792(znrf2b),ENSDARG00000101878(kdf1b),ENSDARG00000103638(CR936977.2),ENSDARG00000103747(cav1)
GO:0005575	Cellular Component	GO:0031974	membrane-enclosed lumen	24	9	ENSDARG00000000489(upf3b),ENSDARG00000003904(sycp1),ENSDARG00000004529(zgc:173742),ENSDARG00000013438(sycp3),ENSDARG00000016994(ssrp1b),ENSDARG00000018653(acot7),ENSDARG00000022718(casp8ap2),ENSDARG00000023532(pinx1),ENSDARG00000024687(polr3g),ENSDARG00000032516(rrp36),ENSDARG00000042563(mis18bp1),ENSDARG00000051955(brms1),ENSDARG00000056720(utp3),ENSDARG00000058587(terb1),ENSDARG00000060438(tbl1…	ENSDARG00000007277(myf5),ENSDARG00000009472(med19b),ENSDARG00000040237(mef2d),ENSDARG00000041708(kat14),ENSDARG00000046013(rasl11a),ENSDARG00000076903(bend3),ENSDARG00000079632(si:dkey-28b4.7),ENSDARG00000098903(tfe3a),ENSDARG00000100815(srsf3a)
GO:0005575	Cellular Component	GO:0044422	organelle part	72	44	ENSDARG00000000489(upf3b),ENSDARG00000003219(bin2a),ENSDARG00000003904(sycp1),ENSDARG00000004529(zgc:173742),ENSDARG00000010186(myo3a),ENSDARG00000012729(hcls1),ENSDARG00000013438(sycp3),ENSDARG00000013843(sept5a),ENSDARG00000016994(ssrp1b),ENSDARG00000018653(acot7),ENSDARG00000019808(evpla),ENSDARG00000021351(nefma),ENSDARG00000022718(casp8ap2),ENSDARG00000023532(pinx1),ENSDARG00000024687(polr3g…	ENSDARG00000004018(CHST13),ENSDARG00000004131(rttn),ENSDARG00000005462(kif4),ENSDARG00000006712(wipf2b),ENSDARG00000007277(myf5),ENSDARG00000009472(med19b),ENSDARG00000011785(tbx6),ENSDARG00000013838(sulf2b),ENSDARG00000014218(mecp2),ENSDARG00000016835(tcirg1a),ENSDARG00000022334(si:ch211-156l18.7),ENSDARG00000025559(pex11g),ENSDARG00000027501(usp20),ENSDARG00000032131(drd3),ENSDARG00000034836(si…
GO:0005575	Cellular Component	GO:0032991	macromolecular complex	66	35	ENSDARG00000003219(bin2a),ENSDARG00000004529(zgc:173742),ENSDARG00000007912(si:ch211-196i2.1),ENSDARG00000010186(myo3a),ENSDARG00000011821(plod2),ENSDARG00000012422(col11a2),ENSDARG00000013843(sept5a),ENSDARG00000014420(elavl3),ENSDARG00000016994(ssrp1b),ENSDARG00000017315(larp7),ENSDARG00000019742(tlr4ba),ENSDARG00000020606(nfe2),ENSDARG00000024687(polr3g),ENSDARG00000024894(tbx5a),ENSDARG000000…	ENSDARG00000004415(tcf7l2),ENSDARG00000004695(six4a),ENSDARG00000005462(kif4),ENSDARG00000007045(cnot4a),ENSDARG00000009472(med19b),ENSDARG00000011785(tbx6),ENSDARG00000014218(mecp2),ENSDARG00000016835(tcirg1a),ENSDARG00000029370(ankrd6b),ENSDARG00000031894(lef1),ENSDARG00000031983(six4b),ENSDARG00000038508(chrnb3b),ENSDARG00000040237(mef2d),ENSDARG00000041708(kat14),ENSDARG00000044183(prkab1a),E…
GO:0005575	Cellular Component	GO:0016020	membrane	120	90	ENSDARG00000001470(mhc1zea),ENSDARG00000001634(kirrel1a),ENSDARG00000003219(bin2a),ENSDARG00000004305(vangl1),ENSDARG00000006044(usta),ENSDARG00000006849(asic2),ENSDARG00000006877(enpp4),ENSDARG00000007358(cxcr3.1),ENSDARG00000007976(si:ch211-220f16.2),ENSDARG00000009459(slc35e4),ENSDARG00000011824(pbxip1b),ENSDARG00000012137(cyp46a1.1),ENSDARG00000012729(hcls1),ENSDARG00000013022(si:ch211-59h6.1…	ENSDARG00000004018(CHST13),ENSDARG00000004196(tnfsf10l),ENSDARG00000004227(pde3a),ENSDARG00000005739(gpm6ba),ENSDARG00000006899(far1),ENSDARG00000007723(efnb1),ENSDARG00000008263(mfsd4ab),ENSDARG00000010791(dla),ENSDARG00000012381(hsc70),ENSDARG00000013647(cntn3a.2),ENSDARG00000013838(sulf2b),ENSDARG00000014592(dennd1a),ENSDARG00000015337(comta),ENSDARG00000016263(zdhhc5a),ENSDARG00000016404(ptch…
GO:0005575	Cellular Component	GO:0044425	membrane part	99	72	ENSDARG00000001470(mhc1zea),ENSDARG00000001634(kirrel1a),ENSDARG00000003219(bin2a),ENSDARG00000004305(vangl1),ENSDARG00000006044(usta),ENSDARG00000006849(asic2),ENSDARG00000006877(enpp4),ENSDARG00000007358(cxcr3.1),ENSDARG00000007976(si:ch211-220f16.2),ENSDARG00000009459(slc35e4),ENSDARG00000011824(pbxip1b),ENSDARG00000012137(cyp46a1.1),ENSDARG00000012729(hcls1),ENSDARG00000013022(si:ch211-59h6.1…	ENSDARG00000004018(CHST13),ENSDARG00000004196(tnfsf10l),ENSDARG00000004227(pde3a),ENSDARG00000005739(gpm6ba),ENSDARG00000006899(far1),ENSDARG00000007723(efnb1),ENSDARG00000008263(mfsd4ab),ENSDARG00000010791(dla),ENSDARG00000014592(dennd1a),ENSDARG00000015337(comta),ENSDARG00000016263(zdhhc5a),ENSDARG00000016404(ptch1),ENSDARG00000016835(tcirg1a),ENSDARG00000017338(kidins220b),ENSDARG00000024865(d…
