# Supplementary material for: Toxicology evaluation of overdose hydroxychloroquine on zebrafish (Danio rerio) embryos
Source: Sci Rep. 2022 Oct 29;12:18259. doi: 10.1038/s41598-022-23187-9 (PMC9617536; doi:10.1038/s41598-022-23187-9)
Supplement: Supplementary file 4 — Supplementary Table 3. [file 41598_2022_23187_MOESM4_ESM.xlsx]

## Sheet: up
id	HCQ-con_count	HCQ_count	HCQ-con_fpkm	HCQ_fpkm	HCQ-con_mean	HCQ_mean	log2(fc)	PValue	FDR	Symbol	Description	KEGG_A_class	KEGG_B_class	Pathway	K_ID	GO Component	GO Function	GO Process
ENSDARG00000096728	0	59.81	0	1.98	0.001	1.98	10.9513	3.78e-18	1.18e-16	cpn1	carboxypeptidase N, polypeptide 1 [Source:ZFIN;Acc:ZDB-GENE-030131-9116]	-	-	-	-	GO:0005615//extracellular space	GO:0004181//metallocarboxypeptidase activity;GO:0008270//zinc ion binding	GO:0001568//blood vessel development;GO:0001889//liver development;GO:0002040//sprouting angiogenesis;GO:0006508//proteolysis;GO:0006518//peptide metabolic process;GO:0016485//protein processing;GO:0071391//cellular response to estrogen stimulus
ENSDARG00000104390	13	48	0.38	5.43	0.38	5.43	3.83688	1.24982e-05	9.88821e-05	sumo2a	small ubiquitin like modifier 2a [Source:ZFIN;Acc:ZDB-GENE-120215-155]	Human Diseases;Genetic Information Processing	Cardiovascular diseases;Translation	ko05418//Fluid shear stress and atherosclerosis;ko03013//RNA transport	K12160;K12160	GO:0005634//nucleus	GO:0005515//protein binding	-
ENSDARG00000075253	6	50	0.08	0.66	0.08	0.66	3.04439	1.90731e-09	2.64219e-08	pik3cb	phosphatidylinositol-4,5-bisphosphate 3-kinase, catalytic subunit beta [Source:ZFIN;Acc:ZDB-GENE-030131-1904]	Metabolism;Human Diseases;Environmental Information Processing;Human Diseases;Human Diseases;Environmental Information Processing;Human Diseases;Human Diseases;Human Diseases;Human Diseases;Environmental Information Processing;Cellular Processes;Environmental Information Processing;Cellular Processes;Human Diseases;Human Diseases;Human Diseases;Human Diseases;Environmental Information Processing;…	Global and overview maps;Cancers;Signal transduction;Infectious diseases;Neurodegenerative diseases;Signal transduction;Infectious diseases;Infectious diseases;Cancers;Infectious diseases;Signal transduction;Cell motility;Signal transduction;Cellular community - eukaryotes;Cancers;Infectious diseases;Infectious disease: viral;Infectious diseases;Signal transduction;Immune system;Cancers;Infectiou…	ko01100//Metabolic pathways;ko05200//Pathways in cancer;ko04151//PI3K-Akt signaling pathway;ko05165//Human papillomavirus infection;ko05010//Alzheimer disease;ko04024//cAMP signaling pathway;ko05131//Shigellosis;ko05168//Herpes simplex infection;ko05205//Proteoglycans in cancer;ko05163//Human cytomegalovirus infection;ko04015//Rap1 signaling pathway;ko04810//Regulation of actin cytoskeleton;ko040…	K00922;K00922;K00922;K00922;K00922;K00922;K00922;K00922;K00922;K00922;K00922;K00922;K00922;K00922;K00922;K00922;K00922;K00922;K00922;K00922;K00922;K00922;K00922;K00922;K00922;K00922;K00922;K00922;K00922;K00922;K00922;K00922;K00922;K00922;K00922;K00922;K00922;K00922;K00922;K00922;K00922;K00922;K00922;K00922;K00922;K00922;K00922;K00922;K00922;K00922;K00922;K00922;K00922;K00922;K00922;K00922;K00922;…	GO:0005737//cytoplasm;GO:0005886//plasma membrane;GO:0005942//phosphatidylinositol 3-kinase complex;GO:0016020//membrane	GO:0000166//nucleotide binding;GO:0005524//ATP binding;GO:0016301//kinase activity;GO:0016303//1-phosphatidylinositol-3-kinase activity;GO:0016740//transferase activity;GO:0035005//1-phosphatidylinositol-4-phosphate 3-kinase activity;GO:0052742//phosphatidylinositol kinase activity	GO:0014065//phosphatidylinositol 3-kinase signaling;GO:0016310//phosphorylation;GO:0016477//cell migration;GO:0036092//phosphatidylinositol-3-phosphate biosynthetic process;GO:0046854//phosphatidylinositol phosphorylation;GO:0048015//phosphatidylinositol-mediated signaling
ENSDARG00000102328	1.87	12.8	0.18	1.22	0.18	1.22	2.76081	0.0074061	0.0301485	raf1a	Raf-1 proto-oncogene, serine/threonine kinase a [Source:ZFIN;Acc:ZDB-GENE-990415-41]	Human Diseases;Environmental Information Processing;Human Diseases;Human Diseases;Environmental Information Processing;Environmental Information Processing;Human Diseases;Human Diseases;Human Diseases;Environmental Information Processing;Cellular Processes;Environmental Information Processing;Cellular Processes;Human Diseases;Environmental Information Processing;Human Diseases;Environmental Infor…	Cancers;Signal transduction;Infectious diseases;Neurodegenerative diseases;Signal transduction;Signal transduction;Cancers;Infectious diseases;Infectious diseases;Signal transduction;Cell motility;Signal transduction;Cellular community - eukaryotes;Infectious disease: viral;Signal transduction;Infectious diseases;Signal transduction;Substance dependence;Immune system;Endocrine system;Cancers;Infe…	ko05200//Pathways in cancer;ko04151//PI3K-Akt signaling pathway;ko05165//Human papillomavirus infection;ko05010//Alzheimer disease;ko04010//MAPK signaling pathway;ko04024//cAMP signaling pathway;ko05205//Proteoglycans in cancer;ko05163//Human cytomegalovirus infection;ko05132//Salmonella infection;ko04015//Rap1 signaling pathway;ko04810//Regulation of actin cytoskeleton;ko04014//Ras signaling pat…	K04366;K04366;K04366;K04366;K04366;K04366;K04366;K04366;K04366;K04366;K04366;K04366;K04366;K04366;K04366;K04366;K04366;K04366;K04366;K04366;K04366;K04366;K04366;K04366;K04366;K04366;K04366;K04366;K04366;K04366;K04366;K04366;K04366;K04366;K04366;K04366;K04366;K04366;K04366;K04366;K04366;K04366;K04366;K04366;K04366;K04366;K04366;K04366;K04366;K04366;K04366;K04366;K04366;K04366;K04366;K04366;K04366;…	GO:0005739//mitochondrion;GO:0005829//cytosol	GO:0004674//protein serine/threonine kinase activity;GO:0046872//metal ion binding	GO:0000186//activation of MAPKK activity;GO:0006468//protein phosphorylation;GO:0007165//signal transduction;GO:0007507//heart development;GO:0035556//intracellular signal transduction
ENSDARG00000079647	4	27	0.12	0.8	0.12	0.8	2.73697	3.43905e-05	0.000250927	muc13b	mucin 13b, cell surface associated [Source:ZFIN;Acc:ZDB-GENE-080220-61]	-	-	-	-	GO:0016020//membrane;GO:0016021//integral component of membrane	GO:0003674//molecular_function	GO:0007043//cell-cell junction assembly;GO:0007507//heart development
ENSDARG00000094704	3	14	0.11	0.5	0.11	0.5	2.18442	0.0127622	0.047325	bcl2a	BCL2 apoptosis regulator a [Source:ZFIN;Acc:ZDB-GENE-051012-1]	Human Diseases;Environmental Information Processing;Human Diseases;Human Diseases;Human Diseases;Cellular Processes;Human Diseases;Human Diseases;Human Diseases;Organismal Systems;Human Diseases;Cellular Processes;Cellular Processes;Human Diseases;Cellular Processes;Human Diseases;Genetic Information Processing;Human Diseases;Organismal Systems;Environmental Information Processing;Human Diseases;…	Cancers;Signal transduction;Infectious diseases;Infectious diseases;Infectious diseases;Cellular community - eukaryotes;Infectious disease: viral;Infectious diseases;Infectious diseases;Circulatory system;Cancers;Cell growth and death;Cell growth and death;Infectious diseases;Transport and catabolism;Cancers;Folding, sorting and degradation;Cardiovascular diseases;Immune system;Signal transductio…	ko05200//Pathways in cancer;ko04151//PI3K-Akt signaling pathway;ko05131//Shigellosis;ko05168//Herpes simplex infection;ko05132//Salmonella infection;ko04510//Focal adhesion;ko05170//Human immunodeficiency virus 1 infection;ko05152//Tuberculosis;ko05169//Epstein-Barr virus infection;ko04261//Adrenergic signaling in cardiomyocytes;ko05206//MicroRNAs in cancer;ko04210//Apoptosis;ko04217//Necroptosis…	K02161;K02161;K02161;K02161;K02161;K02161;K02161;K02161;K02161;K02161;K02161;K02161;K02161;K02161;K02161;K02161;K02161;K02161;K02161;K02161;K02161;K02161;K02161;K02161;K02161;K02161;K02161;K02161;K02161;K02161;K02161;K02161;K02161;K02161;K02161;K02161;K02161;K02161;K02161;K02161	GO:0005741//mitochondrial outer membrane	GO:0042803//protein homodimerization activity;GO:0046982//protein heterodimerization activity	GO:0006915//apoptotic process;GO:0008630//intrinsic apoptotic signaling pathway in response to DNA damage;GO:0042981//regulation of apoptotic process;GO:0043066//negative regulation of apoptotic process;GO:0043154//negative regulation of cysteine-type endopeptidase activity involved in apoptotic process;GO:0097192//extrinsic apoptotic signaling pathway in absence of ligand;GO:2001243//negative re…
ENSDARG00000054050	35	126	0.83	2.9	0.83	2.9	1.80487	1.94805e-12	3.69335e-11	vsig8a	V-set and immunoglobulin domain containing 8a [Source:ZFIN;Acc:ZDB-GENE-050417-338]	Human Diseases	Cardiovascular diseases	ko05416//Viral myocarditis	K06788	GO:0016020//membrane;GO:0016021//integral component of membrane	GO:0003674//molecular_function	-
ENSDARG00000042552	11	36	0.12	0.39	0.12	0.39	1.70044	0.000351377	0.00205817	cacna1sb	calcium channel, voltage-dependent, L type, alpha 1S subunit, b [Source:ZFIN;Acc:ZDB-GENE-051227-1]	Human Diseases;Environmental Information Processing;Environmental Information Processing;Environmental Information Processing;Environmental Information Processing;Organismal Systems;Organismal Systems;Human Diseases;Organismal Systems;Human Diseases;Organismal Systems;Organismal Systems;Organismal Systems;Organismal Systems;Organismal Systems;Organismal Systems;Human Diseases;Organismal Systems;O…	Neurodegenerative diseases;Signal transduction;Signal transduction;Signal transduction;Signal transduction;Circulatory system;Endocrine system;Endocrine and metabolic diseases;Nervous system;Cardiovascular diseases;Circulatory system;Nervous system;Endocrine system;Nervous system;Endocrine system;Circulatory system;Cardiovascular diseases;Endocrine system;Nervous system;Endocrine system;Cardiovas…	ko05010//Alzheimer disease;ko04010//MAPK signaling pathway;ko04024//cAMP signaling pathway;ko04020//Calcium signaling pathway;ko04022//cGMP - PKG signaling pathway;ko04261//Adrenergic signaling in cardiomyocytes;ko04921//Oxytocin signaling pathway;ko04934//Cushing syndrome;ko04723//Retrograde endocannabinoid signaling;ko05414//Dilated cardiomyopathy (DCM);ko04270//Vascular smooth muscle contracti…	K04857;K04857;K04857;K04857;K04857;K04857;K04857;K04857;K04857;K04857;K04857;K04857;K04857;K04857;K04857;K04857;K04857;K04857;K04857;K04857;K04857;K04857;K04857;K04857	GO:0005891//voltage-gated calcium channel complex;GO:0016020//membrane;GO:0016021//integral component of membrane	GO:0005216//ion channel activity;GO:0005244//voltage-gated ion channel activity;GO:0005245//voltage-gated calcium channel activity;GO:0005262//calcium channel activity;GO:0005515//protein binding;GO:0008331//high voltage-gated calcium channel activity	GO:0006811//ion transport;GO:0006816//calcium ion transport;GO:0034765//regulation of ion transmembrane transport;GO:0055085//transmembrane transport;GO:0070509//calcium ion import;GO:0070588//calcium ion transmembrane transport
ENSDARG00000055133	828	2629	6.13	18.87	6.13	18.87	1.62214	1.27009e-175	1.85094e-172	cenpf	centromere protein F [Source:ZFIN;Acc:ZDB-GENE-041111-205]	-	-	-	-	GO:0005575//cellular_component	GO:0008134//transcription factor binding;GO:0042803//protein homodimerization activity;GO:0070840//dynein complex binding	GO:0001822//kidney development;GO:0001947//heart looping;GO:0021591//ventricular system development;GO:0060271//cilium morphogenesis
ENSDARG00000071113	11	30	0.16	0.49	0.16	0.49	1.61471	0.0043629	0.0190792	xirp2a	xin actin binding repeat containing 2a [Source:ZFIN;Acc:ZDB-GENE-040108-7]	-	-	-	-	GO:0030054//cell junction	GO:0003779//actin binding;GO:0046872//metal ion binding;GO:0051015//actin filament binding	GO:0007507//heart development;GO:0030036//actin cytoskeleton organization;GO:0030835//negative regulation of actin filament depolymerization;GO:0051017//actin filament bundle assembly
ENSDARG00000045070	9	25	0.21	0.56	0.21	0.56	1.41504	0.00909852	0.0357337	itgb3b	integrin beta 3b [Source:ZFIN;Acc:ZDB-GENE-071207-2]	Environmental Information Processing;Human Diseases;Human Diseases;Human Diseases;Human Diseases;Environmental Information Processing;Cellular Processes;Cellular Processes;Human Diseases;Cellular Processes;Human Diseases;Human Diseases;Organismal Systems;Organismal Systems;Human Diseases;Organismal Systems;Organismal Systems;Human Diseases;Environmental Information Processing	Signal transduction;Infectious diseases;Infectious diseases;Cancers;Infectious diseases;Signal transduction;Cell motility;Cellular community - eukaryotes;Cancers;Transport and catabolism;Cardiovascular diseases;Cardiovascular diseases;Immune system;Endocrine system;Cardiovascular diseases;Development;Immune system;Cardiovascular diseases;Signaling molecules and interaction	ko04151//PI3K-Akt signaling pathway;ko05165//Human papillomavirus infection;ko05168//Herpes simplex infection;ko05205//Proteoglycans in cancer;ko05163//Human cytomegalovirus infection;ko04015//Rap1 signaling pathway;ko04810//Regulation of actin cytoskeleton;ko04510//Focal adhesion;ko05206//MicroRNAs in cancer;ko04145//Phagosome;ko05418//Fluid shear stress and atherosclerosis;ko05414//Dilated card…	K06493;K06493;K06493;K06493;K06493;K06493;K06493;K06493;K06493;K06493;K06493;K06493;K06493;K06493;K06493;K06493;K06493;K06493;K06493	GO:0005925//focal adhesion;GO:0008305//integrin complex;GO:0016020//membrane;GO:0016021//integral component of membrane	GO:0005178//integrin binding;GO:0005515//protein binding	GO:0007155//cell adhesion;GO:0007160//cell-matrix adhesion;GO:0007229//integrin-mediated signaling pathway;GO:0016477//cell migration;GO:0033627//cell adhesion mediated by integrin;GO:0070527//platelet aggregation
ENSDARG00000068910	10	27	0.14	0.37	0.14	0.37	1.4021	0.00768692	0.0310488	nos1	nitric oxide synthase 1 (neuronal) [Source:NCBI gene;Acc:60658]	Metabolism;Human Diseases;Environmental Information Processing;Cellular Processes;Environmental Information Processing;Organismal Systems;Organismal Systems;Organismal Systems;Organismal Systems;Human Diseases;Metabolism;Metabolism	Global and overview maps;Neurodegenerative diseases;Signal transduction;Transport and catabolism;Signal transduction;Endocrine system;Environmental adaptation;Digestive system;Nervous system;Neurodegenerative diseases;Amino acid metabolism;Amino acid metabolism	ko01100//Metabolic pathways;ko05010//Alzheimer disease;ko04020//Calcium signaling pathway;ko04145//Phagosome;ko04371//Apelin signaling pathway;ko04926//Relaxin signaling pathway;ko04713//Circadian entrainment;ko04970//Salivary secretion;ko04730//Long-term depression;ko05014//Amyotrophic lateral sclerosis (ALS);ko00330//Arginine and proline metabolism;ko00220//Arginine biosynthesis	K13240;K13240;K13240;K13240;K13240;K13240;K13240;K13240;K13240;K13240;K13240;K13240	GO:0005634//nucleus;GO:0005829//cytosol;GO:0005886//plasma membrane;GO:0012506//vesicle membrane	GO:0003958//NADPH-hemoprotein reductase activity;GO:0004517//nitric-oxide synthase activity;GO:0005515//protein binding;GO:0005516//calmodulin binding;GO:0010181//FMN binding;GO:0016491//oxidoreductase activity;GO:0016709//oxidoreductase activity, acting on paired donors, with incorporation or reduction of molecular oxygen, NAD(P)H as one donor, and incorporation of one atom of oxygen;GO:0020037/…	GO:0001889//liver development;GO:0006527//arginine catabolic process;GO:0006809//nitric oxide biosynthetic process;GO:0007210//serotonin receptor signaling pathway;GO:0007263//nitric oxide mediated signal transduction;GO:0009725//response to hormone;GO:0021517//ventral spinal cord development;GO:0031284//positive regulation of guanylate cyclase activity;GO:0032496//response to lipopolysaccharide;…
ENSDARG00000036086	29	74	0.41	1.02	0.41	1.02	1.31487	2.84621e-05	0.000211267	itga11a	integrin, alpha 11a [Source:ZFIN;Acc:ZDB-GENE-050324-1]	Environmental Information Processing;Human Diseases;Cellular Processes;Cellular Processes;Human Diseases;Human Diseases;Human Diseases;Environmental Information Processing	Signal transduction;Infectious diseases;Cell motility;Cellular community - eukaryotes;Cardiovascular diseases;Cardiovascular diseases;Cardiovascular diseases;Signaling molecules and interaction	ko04151//PI3K-Akt signaling pathway;ko05165//Human papillomavirus infection;ko04810//Regulation of actin cytoskeleton;ko04510//Focal adhesion;ko05414//Dilated cardiomyopathy (DCM);ko05410//Hypertrophic cardiomyopathy (HCM);ko05412//Arrhythmogenic right ventricular cardiomyopathy (ARVC);ko04512//ECM-receptor interaction	K06587;K06587;K06587;K06587;K06587;K06587;K06587;K06587	GO:0008305//integrin complex;GO:0016020//membrane;GO:0016021//integral component of membrane	-	GO:0007155//cell adhesion;GO:0007229//integrin-mediated signaling pathway
ENSDARG00000100825	428	677	15.79	37.1	15.79	37.1	1.23241	1.3101e-11	2.27293e-10	calm3a	calmodulin 3a (phosphorylase kinase, delta) [Source:ZFIN;Acc:ZDB-GENE-030131-5590]	Human Diseases;Human Diseases;Environmental Information Processing;Environmental Information Processing;Human Diseases;Environmental Information Processing;Environmental Information Processing;Human Diseases;Environmental Information Processing;Human Diseases;Human Diseases;Organismal Systems;Organismal Systems;Human Diseases;Cellular Processes;Organismal Systems;Human Diseases;Environmental Info…	Cancers;Neurodegenerative diseases;Signal transduction;Signal transduction;Infectious diseases;Signal transduction;Signal transduction;Infectious disease: viral;Signal transduction;Infectious diseases;Substance dependence;Circulatory system;Endocrine system;Infectious diseases;Cell growth and death;Nervous system;Cardiovascular diseases;Signal transduction;Circulatory system;Endocrine system;Endo…	ko05200//Pathways in cancer;ko05010//Alzheimer disease;ko04024//cAMP signaling pathway;ko04020//Calcium signaling pathway;ko05163//Human cytomegalovirus infection;ko04015//Rap1 signaling pathway;ko04014//Ras signaling pathway;ko05170//Human immunodeficiency virus 1 infection;ko04022//cGMP - PKG signaling pathway;ko05152//Tuberculosis;ko05034//Alcoholism;ko04261//Adrenergic signaling in cardiomyoc…	K02183;K02183;K02183;K02183;K02183;K02183;K02183;K02183;K02183;K02183;K02183;K02183;K02183;K02183;K02183;K02183;K02183;K02183;K02183;K02183;K02183;K02183;K02183;K02183;K02183;K02183;K02183;K02183;K02183;K02183;K02183;K02183;K02183;K02183;K02183;K02183;K02183;K02183;K02183;K02183;K02183	-	GO:0005509//calcium ion binding;GO:0030234//enzyme regulator activity;GO:0046872//metal ion binding	GO:0000226//microtubule cytoskeleton organization;GO:0019722//calcium-mediated signaling;GO:0050790//regulation of catalytic activity
ENSDARG00000020795	21	50	0.34	0.78	0.34	0.78	1.19794	0.00111498	0.00573629	rac3b	Rac family small GTPase 3b [Source:ZFIN;Acc:ZDB-GENE-080220-21]	Human Diseases;Environmental Information Processing;Environmental Information Processing;Human Diseases;Environmental Information Processing;Cellular Processes;Environmental Information Processing;Cellular Processes;Human Diseases;Organismal Systems;Organismal Systems;Environmental Information Processing;Human Diseases;Human Diseases;Environmental Information Processing;Organismal Systems;Human D…	Cancers;Signal transduction;Signal transduction;Infectious diseases;Signal transduction;Cell motility;Signal transduction;Cellular community - eukaryotes;Infectious disease: viral;Immune system;Development;Signal transduction;Cardiovascular diseases;Infectious disease: bacterial;Signal transduction;Immune system;Cancers;Cellular community - eukaryotes;Immune system;Cardiovascular diseases;Cancers…	ko05200//Pathways in cancer;ko04010//MAPK signaling pathway;ko04024//cAMP signaling pathway;ko05163//Human cytomegalovirus infection;ko04015//Rap1 signaling pathway;ko04810//Regulation of actin cytoskeleton;ko04014//Ras signaling pathway;ko04510//Focal adhesion;ko05170//Human immunodeficiency virus 1 infection;ko04062//Chemokine signaling pathway;ko04360//Axon guidance;ko04310//Wnt signaling path…	K07861;K07861;K07861;K07861;K07861;K07861;K07861;K07861;K07861;K07861;K07861;K07861;K07861;K07861;K07861;K07861;K07861;K07861;K07861;K07861;K07861;K07861;K07861;K07861	GO:0005737//cytoplasm;GO:0005856//cytoskeleton;GO:0005886//plasma membrane;GO:0005938//cell cortex;GO:0031410//cytoplasmic vesicle;GO:0042995//cell projection;GO:0043005//neuron projection;GO:0043231//intracellular membrane-bounded organelle	GO:0000166//nucleotide binding;GO:0003924//GTPase activity;GO:0005525//GTP binding;GO:0019901//protein kinase binding	GO:0007015//actin filament organization;GO:0007163//establishment or maintenance of cell polarity;GO:0007264//small GTPase mediated signal transduction;GO:0007266//Rho protein signal transduction;GO:0008360//regulation of cell shape;GO:0030036//actin cytoskeleton organization;GO:0030865//cortical cytoskeleton organization;GO:0032956//regulation of actin cytoskeleton organization
ENSDARG00000055723	222.86	521.62	6.59	14.94	6.59	14.94	1.18083	1e-25	5.18e-24	hsp70l	heat shock cognate 70-kd protein, like [Source:ZFIN;Acc:ZDB-GENE-050321-1]	Environmental Information Processing;Cellular Processes;Genetic Information Processing;Organismal Systems;Human Diseases;Human Diseases;Genetic Information Processing;Organismal Systems;Human Diseases;Organismal Systems	Signal transduction;Transport and catabolism;Folding, sorting and degradation;Endocrine system;Infectious diseases;Infectious diseases;Transcription;Immune system;Infectious diseases;Aging	ko04010//MAPK signaling pathway;ko04144//Endocytosis;ko04141//Protein processing in endoplasmic reticulum;ko04915//Estrogen signaling pathway;ko05145//Toxoplasmosis;ko05162//Measles;ko03040//Spliceosome;ko04612//Antigen processing and presentation;ko05134//Legionellosis;ko04213//Longevity regulating pathway - multiple species	K03283;K03283;K03283;K03283;K03283;K03283;K03283;K03283;K03283;K03283	GO:0005634//nucleus;GO:0005737//cytoplasm;GO:0005829//cytosol;GO:0005886//plasma membrane	GO:0000166//nucleotide binding;GO:0005524//ATP binding;GO:0016887//ATPase activity;GO:0031072//heat shock protein binding;GO:0042623//ATPase activity, coupled;GO:0044183//protein binding involved in protein folding;GO:0051082//unfolded protein binding;GO:0051787//misfolded protein binding	GO:0001568//blood vessel development;GO:0006986//response to unfolded protein;GO:0009408//response to heat;GO:0010038//response to metal ion;GO:0016192//vesicle-mediated transport;GO:0034620//cellular response to unfolded protein;GO:0042026//protein refolding;GO:0046686//response to cadmium ion;GO:0051085//chaperone mediated protein folding requiring cofactor;GO:0060216//definitive hemopoiesis
ENSDARG00000020606	23	53	1.15	2.56	1.15	2.56	1.15451	0.0011026	0.00568749	nfe2	nuclear factor, erythroid 2 [Source:ZFIN;Acc:ZDB-GENE-030124-1]	Human Diseases;Human Diseases;Genetic Information Processing;Human Diseases;Organismal Systems	Cancers;Cancers;Folding, sorting and degradation;Cardiovascular diseases;Aging	ko05200//Pathways in cancer;ko05225//Hepatocellular carcinoma;ko04141//Protein processing in endoplasmic reticulum;ko05418//Fluid shear stress and atherosclerosis;ko04212//Longevity regulating pathway - worm	K05638;K05638;K05638;K05638;K05638	GO:0005634//nucleus;GO:0005667//transcription factor complex;GO:0005737//cytoplasm	GO:0000976//transcription regulatory region sequence-specific DNA binding;GO:0003677//DNA binding;GO:0003700//transcription factor activity, sequence-specific DNA binding;GO:0043565//sequence-specific DNA binding;GO:0046982//protein heterodimerization activity	GO:0006355//regulation of transcription, DNA-templated;GO:0006357//regulation of transcription from RNA polymerase II promoter;GO:0010725//regulation of primitive erythrocyte differentiation;GO:0045893//positive regulation of transcription, DNA-templated;GO:0048798//swim bladder inflation;GO:0071600//otic vesicle morphogenesis;GO:1902882//regulation of response to oxidative stress
ENSDARG00000088116	26	59	1.77	3.89	1.77	3.89	1.13602	0.00104117	0.00540491	gstm.3	glutathione S-transferase mu tandem duplicate 3 [Source:ZFIN;Acc:ZDB-GENE-050309-24]	Metabolism;Human Diseases;Human Diseases;Human Diseases;Organismal Systems;Metabolism;Human Diseases;Human Diseases;Metabolism;Metabolism;Metabolism	Global and overview maps;Cancers;Cancers;Cardiovascular diseases;Aging;Xenobiotics biodegradation and metabolism;Drug resistance;Cancers;Metabolism of other amino acids;Xenobiotics biodegradation and metabolism;Xenobiotics biodegradation and metabolism	ko01100//Metabolic pathways;ko05200//Pathways in cancer;ko05225//Hepatocellular carcinoma;ko05418//Fluid shear stress and atherosclerosis;ko04212//Longevity regulating pathway - worm;ko00983//Drug metabolism - other enzymes;ko01524//Platinum drug resistance;ko05204//Chemical carcinogenesis;ko00480//Glutathione metabolism;ko00980//Metabolism of xenobiotics by cytochrome P450;ko00982//Drug metaboli…	K00799;K00799;K00799;K00799;K00799;K00799;K00799;K00799;K00799;K00799;K00799	-	GO:0004364//glutathione transferase activity;GO:0005515//protein binding	GO:0006749//glutathione metabolic process
ENSDARG00000053232	44	98	1.22	2.64	1.22	2.64	1.11366	1.62873e-05	0.00012572	itgb1b.1	integrin, beta 1b.1 [Source:ZFIN;Acc:ZDB-GENE-060803-3]	Human Diseases;Environmental Information Processing;Human Diseases;Human Diseases;Human Diseases;Human Diseases;Environmental Information Processing;Cellular Processes;Cellular Processes;Cellular Processes;Cellular Processes;Organismal Systems;Environmental Information Processing;Human Diseases;Human Diseases;Organismal Systems;Organismal Systems;Human Diseases;Human Diseases;Human Diseases;Human…	Cancers;Signal transduction;Infectious diseases;Infectious diseases;Infectious diseases;Cancers;Signal transduction;Cell motility;Cellular community - eukaryotes;Cellular community - eukaryotes;Transport and catabolism;Development;Signaling molecules and interaction;Cardiovascular diseases;Infectious disease: bacterial;Immune system;Immune system;Infectious diseases;Cardiovascular diseases;Infect…	ko05200//Pathways in cancer;ko04151//PI3K-Akt signaling pathway;ko05165//Human papillomavirus infection;ko05130//Pathogenic Escherichia coli infection;ko05131//Shigellosis;ko05205//Proteoglycans in cancer;ko04015//Rap1 signaling pathway;ko04810//Regulation of actin cytoskeleton;ko04510//Focal adhesion;ko04530//Tight junction;ko04145//Phagosome;ko04360//Axon guidance;ko04514//Cell adhesion molecul…	K05719;K05719;K05719;K05719;K05719;K05719;K05719;K05719;K05719;K05719;K05719;K05719;K05719;K05719;K05719;K05719;K05719;K05719;K05719;K05719;K05719;K05719;K05719;K05719;K05719	GO:0005925//focal adhesion;GO:0008305//integrin complex;GO:0016020//membrane;GO:0016021//integral component of membrane	GO:0001968//fibronectin binding;GO:0005178//integrin binding;GO:0038023//signaling receptor activity	GO:0007155//cell adhesion;GO:0007160//cell-matrix adhesion;GO:0007229//integrin-mediated signaling pathway;GO:0016477//cell migration;GO:0033627//cell adhesion mediated by integrin
ENSDARG00000059911	58	103	1.2	2.52	1.2	2.52	1.07039	0.000918516	0.00484059	bbs7	Bardet-Biedl syndrome 7 [Source:ZFIN;Acc:ZDB-GENE-030219-90]	-	-	-	-	GO:0005623//cell;GO:0005737//cytoplasm;GO:0005856//cytoskeleton;GO:0005929//cilium;GO:0005930//axoneme;GO:0016020//membrane;GO:0034464//BBSome;GO:0036064//ciliary basal body;GO:0042995//cell projection;GO:0043005//neuron projection	GO:0003674//molecular_function;GO:0005515//protein binding	GO:0001947//heart looping;GO:0007368//determination of left/right symmetry;GO:0007369//gastrulation;GO:0008104//protein localization;GO:0015031//protein transport;GO:0030030//cell projection organization;GO:0032402//melanosome transport;GO:0033339//pectoral fin development;GO:0046907//intracellular transport;GO:0051877//pigment granule aggregation in cell center;GO:0060271//cilium morphogenesis;G…
ENSDARG00000087574	30	65	0.66	1.38	0.66	1.38	1.06413	0.000950474	0.00498497	nox1	NADPH oxidase 1 [Source:ZFIN;Acc:ZDB-GENE-070404-1]	Human Diseases;Human Diseases;Human Diseases;Organismal Systems	Neurodegenerative diseases;Cardiovascular diseases;Endocrine and metabolic diseases;Development	ko05010//Alzheimer disease;ko05418//Fluid shear stress and atherosclerosis;ko04933//AGE-RAGE signaling pathway in diabetic complications;ko04380//Osteoclast differentiation	K08008;K08008;K08008;K08008	GO:0005886//plasma membrane;GO:0016020//membrane;GO:0016021//integral component of membrane;GO:0043020//NADPH oxidase complex	GO:0016175//superoxide-generating NADPH oxidase activity;GO:0016491//oxidoreductase activity	GO:0006952//defense response;GO:0042554//superoxide anion generation;GO:0055114//oxidation-reduction process
ENSDARG00000024894	22	47	0.73	1.5	0.73	1.5	1.03899	0.00497554	0.0213684	tbx5a	T-box transcription factor 5a [Source:NCBI gene;Acc:30071]	-	-	-	-	GO:0005634//nucleus;GO:0005737//cytoplasm;GO:0015629//actin cytoskeleton;GO:0032991//macromolecular complex;GO:0032993//protein-DNA complex	GO:0000977//RNA polymerase II regulatory region sequence-specific DNA binding;GO:0000978//RNA polymerase II core promoter proximal region sequence-specific DNA binding;GO:0000981//RNA polymerase II transcription factor activity, sequence-specific DNA binding;GO:0001102//RNA polymerase II activating transcription factor binding;GO:0001103//RNA polymerase II repressing transcription factor binding;…	GO:0000122//negative regulation of transcription from RNA polymerase II promoter;GO:0001708//cell fate specification;GO:0001947//heart looping;GO:0003007//heart morphogenesis;GO:0003143//embryonic heart tube morphogenesis;GO:0003146//heart jogging;GO:0003190//atrioventricular valve formation;GO:0003218//cardiac left ventricle formation;GO:0003294//atrial ventricular junction remodeling;GO:0003342…
ENSDARG00000033706	60.69	131.06	1.56	3.15	1.56	3.15	1.01381	1.58129e-06	1.45668e-05	adora2aa	adenosine A2a receptor a [Source:ZFIN;Acc:ZDB-GENE-080723-28]	Environmental Information Processing;Environmental Information Processing;Environmental Information Processing;Environmental Information Processing;Human Diseases;Organismal Systems;Human Diseases	Signaling molecules and interaction;Signal transduction;Signal transduction;Signal transduction;Substance dependence;Circulatory system;Neurodegenerative diseases	ko04080//Neuroactive ligand-receptor interaction;ko04024//cAMP signaling pathway;ko04020//Calcium signaling pathway;ko04015//Rap1 signaling pathway;ko05034//Alcoholism;ko04270//Vascular smooth muscle contraction;ko05012//Parkinson disease	K04266;K04266;K04266;K04266;K04266;K04266;K04266	GO:0005886//plasma membrane;GO:0016020//membrane;GO:0016021//integral component of membrane	GO:0001609//G-protein coupled adenosine receptor activity;GO:0004930//G-protein coupled receptor activity	GO:0001973//adenosine receptor signaling pathway;GO:0007165//signal transduction;GO:0007186//G-protein coupled receptor signaling pathway;GO:0060047//heart contraction;GO:0060784//regulation of cell proliferation involved in tissue homeostasis;GO:0061469//regulation of type B pancreatic cell proliferation

## Sheet: down
id	HCQ-con_count	HCQ_count	HCQ-con_fpkm	HCQ_fpkm	HCQ-con_mean	HCQ_mean	log2(fc)	PValue	FDR	Symbol	Description	KEGG_A_class	KEGG_B_class	Pathway	K_ID	GO Component	GO Function	GO Process
ENSDARG00000101919	49	25	0.79	0.39	0.79	0.39	-1.01838	0.00531213	0.0226076	foxj1a	forkhead box J1a [Source:NCBI gene;Acc:767737]	-	-	-	-	GO:0005576//extracellular region;GO:0005634//nucleus	GO:0003677//DNA binding;GO:0003700//transcription factor activity, sequence-specific DNA binding;GO:0043565//sequence-specific DNA binding	GO:0001947//heart looping;GO:0003146//heart jogging;GO:0003351//epithelial cilium movement;GO:0006355//regulation of transcription, DNA-templated;GO:0007368//determination of left/right symmetry;GO:0009611//response to wounding;GO:0030030//cell projection organization;GO:0060271//cilium morphogenesis;GO:0060296//regulation of cilium beat frequency involved in ciliary motility
ENSDARG00000044125	44	22	4.48	2.17	4.48	2.17	-1.0458	0.00683275	0.0281394	txn	thioredoxin [Source:ZFIN;Acc:ZDB-GENE-040718-162]	Human Diseases;Human Diseases;Organismal Systems	Infectious diseases;Cardiovascular diseases;Immune system	ko05132//Salmonella infection;ko05418//Fluid shear stress and atherosclerosis;ko04621//NOD-like receptor signaling pathway	K03671;K03671;K03671	GO:0005623//cell	GO:0015035//protein disulfide oxidoreductase activity	GO:0006662//glycerol ether metabolic process;GO:0045454//cell redox homeostasis;GO:0055114//oxidation-reduction process
ENSDARG00000004415	46	25	0.93	0.44	0.93	0.44	-1.07973	0.0129346	0.0478426	tcf7l2	transcription factor 7 like 2 [Source:ZFIN;Acc:ZDB-GENE-991110-8]	Human Diseases;Human Diseases;Human Diseases;Human Diseases;Human Diseases;Environmental Information Processing;Human Diseases;Human Diseases;Environmental Information Processing;Organismal Systems;Cellular Processes;Human Diseases;Human Diseases;Human Diseases;Human Diseases;Human Diseases;Human Diseases;Human Diseases	Cancers;Infectious diseases;Infectious diseases;Cancers;Endocrine and metabolic diseases;Signal transduction;Cancers;Cancers;Signal transduction;Endocrine system;Cellular community - eukaryotes;Cancers;Cancers;Cardiovascular diseases;Cancers;Cancers;Cancers;Cancers	ko05200//Pathways in cancer;ko05165//Human papillomavirus infection;ko05132//Salmonella infection;ko05225//Hepatocellular carcinoma;ko04934//Cushing syndrome;ko04310//Wnt signaling pathway;ko05224//Breast cancer;ko05226//Gastric cancer;ko04390//Hippo signaling pathway;ko04916//Melanogenesis;ko04520//Adherens junction;ko05210//Colorectal cancer;ko05215//Prostate cancer;ko05412//Arrhythmogenic righ…	K04491;K04491;K04491;K04491;K04491;K04491;K04491;K04491;K04491;K04491;K04491;K04491;K04491;K04491;K04491;K04491;K04491;K04491	GO:0005634//nucleus;GO:0005667//transcription factor complex	GO:0003677//DNA binding;GO:0008013//beta-catenin binding;GO:0043565//sequence-specific DNA binding;GO:0044212//transcription regulatory region DNA binding	GO:0006355//regulation of transcription, DNA-templated;GO:0006357//regulation of transcription from RNA polymerase II promoter;GO:0010226//response to lithium ion;GO:0016055//Wnt signaling pathway;GO:0021986//habenula development;GO:0031017//exocrine pancreas development;GO:0032024//positive regulation of insulin secretion;GO:0035462//determination of left/right asymmetry in diencephalon;GO:00425…
ENSDARG00000031894	1215	666	40.01	18.84	40.01	18.84	-1.08656	1.39747e-37	1.33986e-35	lef1	lymphoid enhancer-binding factor 1 [Source:ZFIN;Acc:ZDB-GENE-990714-26]	Human Diseases;Human Diseases;Human Diseases;Human Diseases;Environmental Information Processing;Human Diseases;Human Diseases;Environmental Information Processing;Organismal Systems;Cellular Processes;Human Diseases;Human Diseases;Human Diseases;Human Diseases;Human Diseases;Human Diseases;Human Diseases	Cancers;Infectious diseases;Cancers;Endocrine and metabolic diseases;Signal transduction;Cancers;Cancers;Signal transduction;Endocrine system;Cellular community - eukaryotes;Cancers;Cancers;Cardiovascular diseases;Cancers;Cancers;Cancers;Cancers	ko05200//Pathways in cancer;ko05132//Salmonella infection;ko05225//Hepatocellular carcinoma;ko04934//Cushing syndrome;ko04310//Wnt signaling pathway;ko05224//Breast cancer;ko05226//Gastric cancer;ko04390//Hippo signaling pathway;ko04916//Melanogenesis;ko04520//Adherens junction;ko05210//Colorectal cancer;ko05215//Prostate cancer;ko05412//Arrhythmogenic right ventricular cardiomyopathy (ARVC);ko05…	K04492;K04492;K04492;K04492;K04492;K04492;K04492;K04492;K04492;K04492;K04492;K04492;K04492;K04492;K04492;K04492;K04492	GO:0005634//nucleus;GO:0005667//transcription factor complex	GO:0000978//RNA polymerase II core promoter proximal region sequence-specific DNA binding;GO:0000981//RNA polymerase II transcription factor activity, sequence-specific DNA binding;GO:0003677//DNA binding;GO:0008013//beta-catenin binding;GO:0008301//DNA binding, bending;GO:0043565//sequence-specific DNA binding;GO:0044212//transcription regulatory region DNA binding	GO:0001755//neural crest cell migration;GO:0001756//somitogenesis;GO:0006355//regulation of transcription, DNA-templated;GO:0006357//regulation of transcription from RNA polymerase II promoter;GO:0010628//positive regulation of gene expression;GO:0016055//Wnt signaling pathway;GO:0021854//hypothalamus development;GO:0021879//forebrain neuron differentiation;GO:0021979//hypothalamus cell different…
ENSDARG00000068567	38	18	0.57	0.26	0.57	0.26	-1.13245	0.0075924	0.0307522	shha	sonic hedgehog signaling molecule a [Source:NCBI gene;Acc:30269]	Human Diseases;Human Diseases;Organismal Systems;Human Diseases;Human Diseases;Environmental Information Processing	Cancers;Cancers;Development;Cancers;Cancers;Signal transduction	ko05200//Pathways in cancer;ko05205//Proteoglycans in cancer;ko04360//Axon guidance;ko05226//Gastric cancer;ko05217//Basal cell carcinoma;ko04340//Hedgehog signaling pathway	K11988;K11988;K11988;K11988;K11988;K11988	GO:0005615//extracellular space;GO:0005886//plasma membrane;GO:0016020//membrane	GO:0005113//patched binding;GO:0005509//calcium ion binding;GO:0008233//peptidase activity;GO:0016787//hydrolase activity;GO:0046872//metal ion binding	GO:0001708//cell fate specification;GO:0001756//somitogenesis;GO:0001839//neural plate morphogenesis;GO:0001947//heart looping;GO:0006508//proteolysis;GO:0007224//smoothened signaling pathway;GO:0007267//cell-cell signaling;GO:0007275//multicellular organism development;GO:0007368//determination of left/right symmetry;GO:0007399//nervous system development;GO:0007411//axon guidance;GO:0007417//ce…
ENSDARG00000004712	134	62	1.48	0.66	1.48	0.66	-1.16506	1.09722e-07	1.20408e-06	tbr1b	T-box brain transcription factor 1b [Source:ZFIN;Acc:ZDB-GENE-000323-1]	-	-	-	-	GO:0005634//nucleus	GO:0000977//RNA polymerase II regulatory region sequence-specific DNA binding;GO:0001102//RNA polymerase II activating transcription factor binding;GO:0001228//transcriptional activator activity, RNA polymerase II transcription regulatory region sequence-specific binding;GO:0003677//DNA binding;GO:0003700//transcription factor activity, sequence-specific DNA binding	GO:0000122//negative regulation of transcription from RNA polymerase II promoter;GO:0001708//cell fate specification;GO:0001947//heart looping;GO:0006355//regulation of transcription, DNA-templated;GO:0010975//regulation of neuron projection development;GO:0021902//commitment of neuronal cell to specific neuron type in forebrain;GO:0045944//positive regulation of transcription from RNA polymerase…
ENSDARG00000079376	30.28	13.41	1.67	0.71	1.67	0.71	-1.23396	0.00963779	0.0374613	zgc:174153	zgc:174153 [Source:ZFIN;Acc:ZDB-GENE-080215-7]	Human Diseases;Cellular Processes;Cellular Processes;Cellular Processes;Human Diseases;Cellular Processes;Human Diseases;Organismal Systems	Cancers;Transport and catabolism;Cell growth and death;Transport and catabolism;Cardiovascular diseases;Transport and catabolism;Immune diseases;Immune system	ko05205//Proteoglycans in cancer;ko04145//Phagosome;ko04210//Apoptosis;ko04140//Autophagy - animal;ko05418//Fluid shear stress and atherosclerosis;ko04142//Lysosome;ko05323//Rheumatoid arthritis;ko04612//Antigen processing and presentation	K01365;K01365;K01365;K01365;K01365;K01365;K01365;K01365	GO:0005615//extracellular space;GO:0005764//lysosome	GO:0004197//cysteine-type endopeptidase activity;GO:0008233//peptidase activity;GO:0008234//cysteine-type peptidase activity;GO:0016787//hydrolase activity	GO:0006508//proteolysis;GO:0051603//proteolysis involved in cellular protein catabolic process
ENSDARG00000031891	135	55	4.05	1.67	4.05	1.67	-1.27807	1.96513e-09	2.71712e-08	tbx1	T-box transcription factor 1 [Source:NCBI gene;Acc:368206]	-	-	-	-	GO:0005634//nucleus	GO:0000977//RNA polymerase II regulatory region sequence-specific DNA binding;GO:0001102//RNA polymerase II activating transcription factor binding;GO:0001228//transcriptional activator activity, RNA polymerase II transcription regulatory region sequence-specific binding;GO:0003677//DNA binding;GO:0003700//transcription factor activity, sequence-specific DNA binding;GO:0005515//protein binding;GO…	GO:0000122//negative regulation of transcription from RNA polymerase II promoter;GO:0001708//cell fate specification;GO:0001755//neural crest cell migration;GO:0001947//heart looping;GO:0003143//embryonic heart tube morphogenesis;GO:0006355//regulation of transcription, DNA-templated;GO:0007275//multicellular organism development;GO:0007507//heart development;GO:0014032//neural crest cell develop…
ENSDARG00000029370	41	17	1.01	0.41	1.01	0.41	-1.30066	0.00157155	0.00781486	ankrd6b	ankyrin repeat domain 6b [Source:ZFIN;Acc:ZDB-GENE-030916-4]	-	-	-	-	GO:0005634//nucleus;GO:0005737//cytoplasm;GO:0030877//beta-catenin destruction complex	GO:0005515//protein binding;GO:0008013//beta-catenin binding	GO:0001702//gastrulation with mouth forming second;GO:0007507//heart development;GO:0009953//dorsal/ventral pattern formation;GO:0030178//negative regulation of Wnt signaling pathway;GO:0042074//cell migration involved in gastrulation;GO:0046330//positive regulation of JNK cascade;GO:0048264//determination of ventral identity;GO:0090090//negative regulation of canonical Wnt signaling pathway
ENSDARG00000011785	28	11	0.63	0.24	0.63	0.24	-1.39232	0.00954372	0.0371484	tbx6	T-box transcription factor 6 [Source:NCBI gene;Acc:192294]	-	-	-	-	GO:0000785//chromatin;GO:0005634//nucleus	GO:0000977//RNA polymerase II regulatory region sequence-specific DNA binding;GO:0001102//RNA polymerase II activating transcription factor binding;GO:0001228//transcriptional activator activity, RNA polymerase II transcription regulatory region sequence-specific binding;GO:0003677//DNA binding;GO:0003700//transcription factor activity, sequence-specific DNA binding;GO:0005515//protein binding	GO:0000122//negative regulation of transcription from RNA polymerase II promoter;GO:0001570//vasculogenesis;GO:0001708//cell fate specification;GO:0001756//somitogenesis;GO:0001947//heart looping;GO:0006355//regulation of transcription, DNA-templated;GO:0007275//multicellular organism development;GO:0009952//anterior/posterior pattern specification;GO:0021523//somatic motor neuron differentiation…
ENSDARG00000011785	28	11	0.63	0.24	0.63	0.24	-1.39232	0.00954371	0.0371484	tbx6	T-box transcription factor 6 [Source:NCBI gene;Acc:192294]	-	-	-	-	GO:0000785//chromatin;GO:0005634//nucleus	GO:0000977//RNA polymerase II regulatory region sequence-specific DNA binding;GO:0001102//RNA polymerase II activating transcription factor binding;GO:0001228//transcriptional activator activity, RNA polymerase II transcription regulatory region sequence-specific binding;GO:0003677//DNA binding;GO:0003700//transcription factor activity, sequence-specific DNA binding;GO:0005515//protein binding	GO:0000122//negative regulation of transcription from RNA polymerase II promoter;GO:0001570//vasculogenesis;GO:0001708//cell fate specification;GO:0001756//somitogenesis;GO:0001947//heart looping;GO:0006355//regulation of transcription, DNA-templated;GO:0007275//multicellular organism development;GO:0009952//anterior/posterior pattern specification;GO:0021523//somatic motor neuron differentiation…
ENSDARG00000091481	664	259	20.78	7.85	20.78	7.85	-1.40443	7.75e-43	8.96e-41	foxc1a	forkhead box C1a [Source:NCBI gene;Acc:100148408]	-	-	-	-	GO:0005634//nucleus	GO:0000981//RNA polymerase II transcription factor activity, sequence-specific DNA binding;GO:0003677//DNA binding;GO:0003682//chromatin binding;GO:0003700//transcription factor activity, sequence-specific DNA binding;GO:0043565//sequence-specific DNA binding	GO:0001568//blood vessel development;GO:0001755//neural crest cell migration;GO:0001756//somitogenesis;GO:0001944//vasculature development;GO:0006355//regulation of transcription, DNA-templated;GO:0006357//regulation of transcription from RNA polymerase II promoter;GO:0007507//heart development;GO:0008045//motor neuron axon guidance;GO:0009653//anatomical structure morphogenesis;GO:0030154//cell …
ENSDARG00000091481	664	259	20.78	7.85	20.78	7.85	-1.40443	7.74575e-43	8.95884e-41	foxc1a	forkhead box C1a [Source:NCBI gene;Acc:100148408]	-	-	-	-	GO:0005634//nucleus	GO:0000981//RNA polymerase II transcription factor activity, sequence-specific DNA binding;GO:0003677//DNA binding;GO:0003682//chromatin binding;GO:0003700//transcription factor activity, sequence-specific DNA binding;GO:0043565//sequence-specific DNA binding	GO:0001568//blood vessel development;GO:0001755//neural crest cell migration;GO:0001756//somitogenesis;GO:0001944//vasculature development;GO:0006355//regulation of transcription, DNA-templated;GO:0006357//regulation of transcription from RNA polymerase II promoter;GO:0007507//heart development;GO:0008045//motor neuron axon guidance;GO:0009653//anatomical structure morphogenesis;GO:0030154//cell …
ENSDARG00000044183	57	20	2.14	0.73	2.14	0.73	-1.55164	2.02322e-05	0.000153942	prkab1a	protein kinase, AMP-activated, beta 1 non-catalytic subunit, a [Source:ZFIN;Acc:ZDB-GENE-040718-377]	Organismal Systems;Cellular Processes;Organismal Systems;Human Diseases;Environmental Information Processing;Environmental Information Processing;Organismal Systems;Environmental Information Processing;Human Diseases;Human Diseases;Organismal Systems;Organismal Systems;Organismal Systems;Organismal Systems;Organismal Systems	Environmental adaptation;Cellular community - eukaryotes;Endocrine system;Endocrine and metabolic diseases;Signal transduction;Signal transduction;Endocrine system;Signal transduction;Endocrine and metabolic diseases;Cardiovascular diseases;Endocrine system;Aging;Endocrine system;Aging;Environmental adaptation	ko04714//Thermogenesis;ko04530//Tight junction;ko04921//Oxytocin signaling pathway;ko04932//Non-alcoholic fatty liver disease (NAFLD);ko04371//Apelin signaling pathway;ko04068//FoxO signaling pathway;ko04910//Insulin signaling pathway;ko04152//AMPK signaling pathway;ko04931//Insulin resistance;ko05410//Hypertrophic cardiomyopathy (HCM);ko04922//Glucagon signaling pathway;ko04211//Longevity regula…	K07199;K07199;K07199;K07199;K07199;K07199;K07199;K07199;K07199;K07199;K07199;K07199;K07199;K07199;K07199	GO:0005634//nucleus;GO:0005737//cytoplasm;GO:0031588//nucleotide-activated protein kinase complex	GO:0004679//AMP-activated protein kinase activity;GO:0005515//protein binding;GO:0016301//kinase activity;GO:0019901//protein kinase binding	GO:0006468//protein phosphorylation;GO:0016310//phosphorylation;GO:0050790//regulation of catalytic activity
ENSDARG00000042535	22.71	7.93	1.17	0.34	1.17	0.34	-1.7829	0.0107331	0.0411478	actc1a	actin alpha cardiac muscle 1a [Source:ZFIN;Acc:ZDB-GENE-040520-4]	Organismal Systems;Human Diseases;Organismal Systems;Human Diseases	Circulatory system;Cardiovascular diseases;Circulatory system;Cardiovascular diseases	ko04261//Adrenergic signaling in cardiomyocytes;ko05414//Dilated cardiomyopathy (DCM);ko04260//Cardiac muscle contraction;ko05410//Hypertrophic cardiomyopathy (HCM)	K12314;K12314;K12314;K12314	GO:0005737//cytoplasm;GO:0005856//cytoskeleton;GO:0015629//actin cytoskeleton	GO:0000166//nucleotide binding;GO:0005524//ATP binding	GO:0003203//endocardial cushion morphogenesis;GO:0003272//endocardial cushion formation;GO:0036302//atrioventricular canal development
MSTRG.9342	28	8	7.53	2.08	7.53	2.08	-1.85607	0.00120499	0.00616312	rhoaa	Ubiquitin-like modifier-activating enzyme 1 [Chelonia mydas]	Human Diseases;Human Diseases;Environmental Information Processing;Human Diseases;Cellular Processes;Human Diseases;Human Diseases;Human Diseases;Environmental Information Processing;Cellular Processes;Environmental Information Processing;Cellular Processes;Human Diseases;Environmental Information Processing;Human Diseases;Environmental Information Processing;Organismal Systems;Cellular Processes…	Cancers;Infectious diseases;Signal transduction;Infectious diseases;Transport and catabolism;Cancers;Infectious diseases;Infectious diseases;Signal transduction;Cell motility;Signal transduction;Cellular community - eukaryotes;Cancers;Signal transduction;Infectious diseases;Signal transduction;Immune system;Cellular community - eukaryotes;Endocrine system;Cancers;Development;Signal transduction;S…	ko05200//Pathways in cancer;ko05130//Pathogenic Escherichia coli infection;ko04024//cAMP signaling pathway;ko05131//Shigellosis;ko04144//Endocytosis;ko05205//Proteoglycans in cancer;ko05163//Human cytomegalovirus infection;ko05132//Salmonella infection;ko04015//Rap1 signaling pathway;ko04810//Regulation of actin cytoskeleton;ko04014//Ras signaling pathway;ko04510//Focal adhesion;ko05203//Viral ca…	K04513;K04513;K04513;K04513;K04513;K04513;K04513;K04513;K04513;K04513;K04513;K04513;K04513;K04513;K04513;K04513;K04513;K04513;K04513;K04513;K04513;K04513;K04513;K04513;K04513;K04513;K04513;K04513;K04513;K04513;K04513;K04513;K04513;K04513;K04513;K04513;K04513;K04513;K04513;K04513;K04513	-	GO:0032550//purine ribonucleoside binding	GO:0035556//intracellular signal transduction
ENSDARG00000103747	14	3	0.25	0.05	0.25	0.05	-2.32193	0.0127622	0.047325	cav1	caveolin 1 [Source:ZFIN;Acc:ZDB-GENE-030131-2415]	Cellular Processes;Human Diseases;Cellular Processes;Human Diseases;Human Diseases;Human Diseases	Transport and catabolism;Cancers;Cellular community - eukaryotes;Cardiovascular diseases;Cardiovascular diseases;Infectious diseases	ko04144//Endocytosis;ko05205//Proteoglycans in cancer;ko04510//Focal adhesion;ko05418//Fluid shear stress and atherosclerosis;ko05416//Viral myocarditis;ko05100//Bacterial invasion of epithelial cells	K06278;K06278;K06278;K06278;K06278;K06278	GO:0000139//Golgi membrane;GO:0005794//Golgi apparatus;GO:0005886//plasma membrane;GO:0005887//integral component of plasma membrane;GO:0005901//caveola;GO:0005925//focal adhesion;GO:0016020//membrane;GO:0016021//integral component of membrane;GO:0042383//sarcolemma	GO:0008013//beta-catenin binding;GO:0060090//binding, bridging	GO:0001756//somitogenesis;GO:0006869//lipid transport;GO:0007507//heart development;GO:0009953//dorsal/ventral pattern formation;GO:0030154//cell differentiation;GO:0048884//neuromast development;GO:0050688//regulation of defense response to virus;GO:0060036//notochord cell vacuolation;GO:0060038//cardiac muscle cell proliferation;GO:0060338//regulation of type I interferon-mediated signaling pat…
ENSDARG00000012078	19	3	0.55	0.07	0.55	0.07	-2.974	0.000860688	0.00458782	meis1b	Meis homeobox 1 b [Source:ZFIN;Acc:ZDB-GENE-020122-1]	Human Diseases;Cellular Processes	Cancers;Cellular community - eukaryotes	ko05202//Transcriptional misregulation in cancers;ko04550//Signaling pathways regulating pluripotency of stem cells	K15613;K15613	GO:0005634//nucleus;GO:0005829//cytosol	GO:0003677//DNA binding;GO:0005515//protein binding	GO:0000082//G1/S transition of mitotic cell cycle;GO:0001525//angiogenesis;GO:0001885//endothelial cell development;GO:0001947//heart looping;GO:0006355//regulation of transcription, DNA-templated;GO:0009880//embryonic pattern specification;GO:0030223//neutrophil differentiation;GO:0030225//macrophage differentiation;GO:0035476//angioblast cell migration;GO:0035907//dorsal aorta development;GO:00…
ENSDARG00000012078	19	3	0.55	0.07	0.55	0.07	-2.974	0.000860688	0.00458782	meis1b	Meis homeobox 1 b [Source:ZFIN;Acc:ZDB-GENE-020122-1]	Human Diseases;Cellular Processes	Cancers;Cellular community - eukaryotes	ko05202//Transcriptional misregulation in cancers;ko04550//Signaling pathways regulating pluripotency of stem cells	K15613;K15613	GO:0005634//nucleus;GO:0005829//cytosol	GO:0003677//DNA binding;GO:0005515//protein binding	GO:0000082//G1/S transition of mitotic cell cycle;GO:0001525//angiogenesis;GO:0001885//endothelial cell development;GO:0001947//heart looping;GO:0006355//regulation of transcription, DNA-templated;GO:0009880//embryonic pattern specification;GO:0030223//neutrophil differentiation;GO:0030225//macrophage differentiation;GO:0035476//angioblast cell migration;GO:0035907//dorsal aorta development;GO:00…
ENSDARG00000040237	32	8	1.16	0.13	1.16	0.13	-3.15754	0.000184753	0.00116188	mef2d	myocyte enhancer factor 2d [Source:ZFIN;Acc:ZDB-GENE-990415-164]	Environmental Information Processing;Environmental Information Processing;Organismal Systems	Signal transduction;Signal transduction;Endocrine system	ko04022//cGMP - PKG signaling pathway;ko04371//Apelin signaling pathway;ko04928//Parathyroid hormone synthesis, secretion and action	K09262;K09262;K09262	GO:0000790//nuclear chromatin;GO:0005634//nucleus	GO:0000976//transcription regulatory region sequence-specific DNA binding;GO:0000977//RNA polymerase II regulatory region sequence-specific DNA binding;GO:0000978//RNA polymerase II core promoter proximal region sequence-specific DNA binding;GO:0000981//RNA polymerase II transcription factor activity, sequence-specific DNA binding;GO:0003677//DNA binding;GO:0008134//transcription factor binding;G…	GO:0007275//multicellular organism development;GO:0030241//skeletal muscle myosin thick filament assembly;GO:0045944//positive regulation of transcription from RNA polymerase II promoter;GO:0060914//heart formation
ENSDARG00000098952	18	2	1.01	0.11	1.01	0.11	-3.19878	0.000404902	0.00233718	gata4	GATA binding protein 4 [Source:ZFIN;Acc:ZDB-GENE-980526-476]	Environmental Information Processing;Cellular Processes;Cellular Processes;Organismal Systems	Signal transduction;Cellular community - eukaryotes;Cell growth and death;Endocrine system	ko04022//cGMP - PKG signaling pathway;ko04530//Tight junction;ko04218//Cellular senescence;ko04919//Thyroid hormone signaling pathway	K09183;K09183;K09183;K09183	GO:0005634//nucleus	GO:0000978//RNA polymerase II core promoter proximal region sequence-specific DNA binding;GO:0000981//RNA polymerase II transcription factor activity, sequence-specific DNA binding;GO:0003677//DNA binding;GO:0003700//transcription factor activity, sequence-specific DNA binding;GO:0008270//zinc ion binding;GO:0043565//sequence-specific DNA binding;GO:0046872//metal ion binding	GO:0001889//liver development;GO:0001947//heart looping;GO:0006355//regulation of transcription, DNA-templated;GO:0007507//heart development;GO:0030099//myeloid cell differentiation;GO:0035050//embryonic heart tube development;GO:0045165//cell fate commitment;GO:0045893//positive regulation of transcription, DNA-templated;GO:0045944//positive regulation of transcription from RNA polymerase II pro…
ENSDARG00000017537	10	1	0.59	0.06	0.59	0.06	-3.29768	0.0117402	0.0442333	prkag3a	protein kinase, AMP-activated, gamma 3a non-catalytic subunit [Source:ZFIN;Acc:ZDB-GENE-091204-419]	Organismal Systems;Cellular Processes;Organismal Systems;Human Diseases;Environmental Information Processing;Environmental Information Processing;Organismal Systems;Environmental Information Processing;Human Diseases;Human Diseases;Organismal Systems;Organismal Systems;Organismal Systems;Organismal Systems;Organismal Systems	Environmental adaptation;Cellular community - eukaryotes;Endocrine system;Endocrine and metabolic diseases;Signal transduction;Signal transduction;Endocrine system;Signal transduction;Endocrine and metabolic diseases;Cardiovascular diseases;Endocrine system;Aging;Endocrine system;Aging;Environmental adaptation	ko04714//Thermogenesis;ko04530//Tight junction;ko04921//Oxytocin signaling pathway;ko04932//Non-alcoholic fatty liver disease (NAFLD);ko04371//Apelin signaling pathway;ko04068//FoxO signaling pathway;ko04910//Insulin signaling pathway;ko04152//AMPK signaling pathway;ko04931//Insulin resistance;ko05410//Hypertrophic cardiomyopathy (HCM);ko04922//Glucagon signaling pathway;ko04211//Longevity regula…	K07200;K07200;K07200;K07200;K07200;K07200;K07200;K07200;K07200;K07200;K07200;K07200;K07200;K07200;K07200	-	-	-
ENSDARG00000067817	10	1	0.84	0.08	0.84	0.08	-3.39232	0.0117402	0.0442333	CABZ01083448.1	-	Organismal Systems;Cellular Processes;Organismal Systems;Human Diseases;Environmental Information Processing;Environmental Information Processing;Organismal Systems;Environmental Information Processing;Human Diseases;Human Diseases;Organismal Systems;Organismal Systems;Organismal Systems;Organismal Systems;Organismal Systems	Environmental adaptation;Cellular community - eukaryotes;Endocrine system;Endocrine and metabolic diseases;Signal transduction;Signal transduction;Endocrine system;Signal transduction;Endocrine and metabolic diseases;Cardiovascular diseases;Endocrine system;Aging;Endocrine system;Aging;Environmental adaptation	ko04714//Thermogenesis;ko04530//Tight junction;ko04921//Oxytocin signaling pathway;ko04932//Non-alcoholic fatty liver disease (NAFLD);ko04371//Apelin signaling pathway;ko04068//FoxO signaling pathway;ko04910//Insulin signaling pathway;ko04152//AMPK signaling pathway;ko04931//Insulin resistance;ko05410//Hypertrophic cardiomyopathy (HCM);ko04922//Glucagon signaling pathway;ko04211//Longevity regula…	K07199;K07199;K07199;K07199;K07199;K07199;K07199;K07199;K07199;K07199;K07199;K07199;K07199;K07199;K07199	GO:0005634//nucleus;GO:0005737//cytoplasm;GO:0031588//nucleotide-activated protein kinase complex	GO:0004679//AMP-activated protein kinase activity;GO:0005515//protein binding;GO:0019901//protein kinase binding	GO:0006468//protein phosphorylation;GO:0050790//regulation of catalytic activity
ENSDARG00000103969	40.27	1.23	0.46	0.01	0.46	0.01	-5.52356	2.03311e-11	3.4776e-10	smyhc2	slow myosin heavy chain 2 [Source:ZFIN;Acc:ZDB-GENE-070822-12]	Environmental Information Processing;Organismal Systems;Human Diseases;Organismal Systems;Organismal Systems;Human Diseases;Human Diseases	Signal transduction;Circulatory system;Cardiovascular diseases;Endocrine system;Circulatory system;Cardiovascular diseases;Cardiovascular diseases	ko04022//cGMP - PKG signaling pathway;ko04261//Adrenergic signaling in cardiomyocytes;ko05414//Dilated cardiomyopathy (DCM);ko04919//Thyroid hormone signaling pathway;ko04260//Cardiac muscle contraction;ko05410//Hypertrophic cardiomyopathy (HCM);ko05416//Viral myocarditis	K17751;K17751;K17751;K17751;K17751;K17751;K17751	GO:0016459//myosin complex	GO:0000166//nucleotide binding;GO:0003774//motor activity;GO:0003779//actin binding;GO:0005515//protein binding;GO:0005524//ATP binding;GO:0051015//actin filament binding	GO:0031444//slow-twitch skeletal muscle fiber contraction
