# Supplementary material for: Toxicology evaluation of overdose hydroxychloroquine on zebrafish (Danio rerio) embryos
Source: Sci Rep. 2022 Oct 29;12:18259. doi: 10.1038/s41598-022-23187-9 (PMC9617536; doi:10.1038/s41598-022-23187-9)
Supplement: Supplementary file 5 — Supplementary Table 4. [file 41598_2022_23187_MOESM5_ESM.xlsx]

## Sheet: HCQ-con-vs-HCQ.filter.annot
id	HCQ-con_count	HCQ_count	HCQ-con_fpkm	HCQ_fpkm	HCQ-con_mean	HCQ_mean	log2(fc)	PValue	FDR	Symbol	Description	KEGG_A_class	KEGG_B_class	Pathway	K_ID	GO Component	GO Function	GO Process
ENSDARG00000012078	19	3	0.55	0.07	0.55	0.07	-2.974	0.000860688	0.00458782	meis1b	Meis homeobox 1 b [Source:ZFIN;Acc:ZDB-GENE-020122-1]	Human Diseases;Cellular Processes	Cancers;Cellular community - eukaryotes	ko05202//Transcriptional misregulation in cancers;ko04550//Signaling pathways regulating pluripotency of stem cells	K15613;K15613	GO:0005634//nucleus;GO:0005829//cytosol	GO:0003677//DNA binding;GO:0005515//protein binding	GO:0000082//G1/S transition of mitotic cell cycle;GO:0001525//angiogenesis;GO:0001885//endothelial cell development;GO:0001947//heart looping;GO:0006355//regulation of transcription, DNA-templated;GO:0009880//embryonic pattern specification;GO:0030223//neutrophil differentiation;GO:0030225//macrophage differentiation;GO:0035476//angioblast cell migration;GO:0035907//dorsal aorta development;GO:00…
ENSDARG00000016404	19	4	0.27	0.05	0.27	0.05	-2.43296	0.00261354	0.0122103	ptch1	patched 1 [Source:ZFIN;Acc:ZDB-GENE-980526-196]	Human Diseases;Environmental Information Processing;Human Diseases;Organismal Systems;Human Diseases;Environmental Information Processing;Environmental Information Processing	Cancers;Signal transduction;Cancers;Development;Cancers;Signal transduction;Signal transduction	ko05200//Pathways in cancer;ko04024//cAMP signaling pathway;ko05205//Proteoglycans in cancer;ko04360//Axon guidance;ko05217//Basal cell carcinoma;ko04340//Hedgehog signaling pathway;ko04341//Hedgehog signaling pathway - fly	K06225;K06225;K06225;K06225;K06225;K06225;K06225	GO:0005886//plasma membrane;GO:0016020//membrane;GO:0016021//integral component of membrane	GO:0005119//smoothened binding;GO:0008158//hedgehog receptor activity;GO:0097108//hedgehog family protein binding	GO:0001649//osteoblast differentiation;GO:0001957//intramembranous ossification;GO:0007224//smoothened signaling pathway;GO:0010002//cardioblast differentiation;GO:0045879//negative regulation of smoothened signaling pathway;GO:0048635//negative regulation of muscle organ development;GO:0060041//retina development in camera-type eye;GO:0060042//retina morphogenesis in camera-type eye
ENSDARG00000053666	18	5	0.48	0.13	0.48	0.13	-1.88452	0.0106654	0.0409602	myb	v-myb avian myeloblastosis viral oncogene homolog [Source:ZFIN;Acc:ZDB-GENE-991110-14]	Environmental Information Processing	Signal transduction	ko04151//PI3K-Akt signaling pathway	K09420	GO:0000785//chromatin;GO:0005634//nucleus	GO:0000981//RNA polymerase II transcription factor activity, sequence-specific DNA binding;GO:0003677//DNA binding;GO:0005515//protein binding	GO:0000278//mitotic cell cycle;GO:0001654//eye development;GO:0006355//regulation of transcription, DNA-templated;GO:0006357//regulation of transcription from RNA polymerase II promoter;GO:0035701//hematopoietic stem cell migration;GO:0043009//chordate embryonic development;GO:0045658//regulation of neutrophil differentiation;GO:0045893//positive regulation of transcription, DNA-templated;GO:0060…
ENSDARG00000054879	110	34	4.26	1.27	4.26	1.27	-1.74602	5.32487e-11	8.82499e-10	six3b	SIX homeobox 3b [Source:ZFIN;Acc:ZDB-GENE-990415-128]	-	-	-	-	GO:0005634//nucleus;GO:0005667//transcription factor complex	GO:0000976//transcription regulatory region sequence-specific DNA binding;GO:0000981//RNA polymerase II transcription factor activity, sequence-specific DNA binding;GO:0003677//DNA binding	GO:0001654//eye development;GO:0006355//regulation of transcription, DNA-templated;GO:0006357//regulation of transcription from RNA polymerase II promoter;GO:0007420//brain development;GO:0021554//optic nerve development;GO:0021631//optic nerve morphogenesis;GO:0045892//negative regulation of transcription, DNA-templated;GO:0048596//embryonic camera-type eye morphogenesis;GO:0048856//anatomical s…
ENSDARG00000091481	664	259	20.78	7.85	20.78	7.85	-1.40443	7.74575e-43	8.95884e-41	foxc1a	forkhead box C1a [Source:NCBI gene;Acc:100148408]	-	-	-	-	GO:0005634//nucleus	GO:0000981//RNA polymerase II transcription factor activity, sequence-specific DNA binding;GO:0003677//DNA binding;GO:0003682//chromatin binding;GO:0003700//transcription factor activity, sequence-specific DNA binding;GO:0043565//sequence-specific DNA binding	GO:0001568//blood vessel development;GO:0001755//neural crest cell migration;GO:0001756//somitogenesis;GO:0001944//vasculature development;GO:0006355//regulation of transcription, DNA-templated;GO:0006357//regulation of transcription from RNA polymerase II promoter;GO:0007507//heart development;GO:0008045//motor neuron axon guidance;GO:0009653//anatomical structure morphogenesis;GO:0030154//cell …
ENSDARG00000101244	157	63	1.46	0.57	1.46	0.57	-1.35693	6.60272e-11	1.08279e-09	gli1	GLI family zinc finger 1 [Source:ZFIN;Acc:ZDB-GENE-030321-1]	Human Diseases;Environmental Information Processing;Human Diseases;Environmental Information Processing	Cancers;Signal transduction;Cancers;Signal transduction	ko05200//Pathways in cancer;ko04024//cAMP signaling pathway;ko05217//Basal cell carcinoma;ko04340//Hedgehog signaling pathway	K16797;K16797;K16797;K16797	GO:0005634//nucleus;GO:0005737//cytoplasm;GO:0035301//Hedgehog signaling complex	GO:0000977//RNA polymerase II regulatory region sequence-specific DNA binding;GO:0000981//RNA polymerase II transcription factor activity, sequence-specific DNA binding;GO:0003676//nucleic acid binding;GO:0003677//DNA binding;GO:0005515//protein binding	GO:0006355//regulation of transcription, DNA-templated;GO:0007224//smoothened signaling pathway;GO:0007420//brain development;GO:0021508//floor plate formation;GO:0021521//ventral spinal cord interneuron specification;GO:0021532//neural tube patterning;GO:0021545//cranial nerve development;GO:0021559//trigeminal nerve development;GO:0021560//abducens nerve development;GO:0021561//facial nerve dev…
ENSDARG00000094992	722	297	19.55	7.79	19.55	7.79	-1.32747	2.02311e-42	2.3034e-40	otx1	orthodenticle homeobox 1 [Source:NCBI gene;Acc:30500]	Cellular Processes	Cellular community - eukaryotes	ko04550//Signaling pathways regulating pluripotency of stem cells	K09326	GO:0005634//nucleus	GO:0003677//DNA binding;GO:0003700//transcription factor activity, sequence-specific DNA binding;GO:0043565//sequence-specific DNA binding	GO:0003406//retinal pigment epithelium development;GO:0006355//regulation of transcription, DNA-templated;GO:0007275//multicellular organism development;GO:0042472//inner ear morphogenesis;GO:0060875//lateral semicircular canal development
ENSDARG00000013853	654	275	23.49	9.57	23.49	9.57	-1.29546	1.84656e-37	1.74744e-35	lmo4a	LIM domain only 4a [Source:ZFIN;Acc:ZDB-GENE-010702-1]	-	-	-	-	GO:0005575//cellular_component	GO:0046872//metal ion binding	GO:0030900//forebrain development;GO:0031076//embryonic camera-type eye development
ENSDARG00000011235	95	42	2.92	1.25	2.92	1.25	-1.22404	3.18686e-06	2.8068e-05	otx2b	orthodenticle homeobox 2b [Source:NCBI gene;Acc:30501]	-	-	-	-	GO:0005634//nucleus	GO:0003677//DNA binding;GO:0003700//transcription factor activity, sequence-specific DNA binding;GO:0043565//sequence-specific DNA binding	GO:0003406//retinal pigment epithelium development;GO:0006355//regulation of transcription, DNA-templated;GO:0007275//multicellular organism development;GO:0021549//cerebellum development;GO:0030901//midbrain development;GO:0030902//hindbrain development;GO:0030917//midbrain-hindbrain boundary development;GO:0097306//cellular response to alcohol
ENSDARG00000068567	38	18	0.57	0.26	0.57	0.26	-1.13245	0.0075924	0.0307522	shha	sonic hedgehog signaling molecule a [Source:NCBI gene;Acc:30269]	Human Diseases;Human Diseases;Organismal Systems;Human Diseases;Human Diseases;Environmental Information Processing	Cancers;Cancers;Development;Cancers;Cancers;Signal transduction	ko05200//Pathways in cancer;ko05205//Proteoglycans in cancer;ko04360//Axon guidance;ko05226//Gastric cancer;ko05217//Basal cell carcinoma;ko04340//Hedgehog signaling pathway	K11988;K11988;K11988;K11988;K11988;K11988	GO:0005615//extracellular space;GO:0005886//plasma membrane;GO:0016020//membrane	GO:0005113//patched binding;GO:0005509//calcium ion binding;GO:0008233//peptidase activity;GO:0016787//hydrolase activity;GO:0046872//metal ion binding	GO:0001708//cell fate specification;GO:0001756//somitogenesis;GO:0001839//neural plate morphogenesis;GO:0001947//heart looping;GO:0006508//proteolysis;GO:0007224//smoothened signaling pathway;GO:0007267//cell-cell signaling;GO:0007275//multicellular organism development;GO:0007368//determination of left/right symmetry;GO:0007399//nervous system development;GO:0007411//axon guidance;GO:0007417//ce…
ENSDARG00000030703	932	480	38.94	19.43	38.94	19.43	-1.00297	1.27515e-34	1.04793e-32	otx2a	orthodenticle homeobox 2a [Source:NCBI gene;Acc:30462]	Cellular Processes	Cellular community - eukaryotes	ko04550//Signaling pathways regulating pluripotency of stem cells	K09326	GO:0005634//nucleus	GO:0003677//DNA binding;GO:0003700//transcription factor activity, sequence-specific DNA binding;GO:0043565//sequence-specific DNA binding	GO:0003406//retinal pigment epithelium development;GO:0006355//regulation of transcription, DNA-templated;GO:0007275//multicellular organism development;GO:0021549//cerebellum development;GO:0030901//midbrain development;GO:0030902//hindbrain development;GO:0030917//midbrain-hindbrain boundary development
ENSDARG00000024894	22	47	0.73	1.5	0.73	1.5	1.03899	0.00497554	0.0213684	tbx5a	T-box transcription factor 5a [Source:NCBI gene;Acc:30071]	-	-	-	-	GO:0005634//nucleus;GO:0005737//cytoplasm;GO:0015629//actin cytoskeleton;GO:0032991//macromolecular complex;GO:0032993//protein-DNA complex	GO:0000977//RNA polymerase II regulatory region sequence-specific DNA binding;GO:0000978//RNA polymerase II core promoter proximal region sequence-specific DNA binding;GO:0000981//RNA polymerase II transcription factor activity, sequence-specific DNA binding;GO:0001102//RNA polymerase II activating transcription factor binding;GO:0001103//RNA polymerase II repressing transcription factor binding;…	GO:0000122//negative regulation of transcription from RNA polymerase II promoter;GO:0001708//cell fate specification;GO:0001947//heart looping;GO:0003007//heart morphogenesis;GO:0003143//embryonic heart tube morphogenesis;GO:0003146//heart jogging;GO:0003190//atrioventricular valve formation;GO:0003218//cardiac left ventricle formation;GO:0003294//atrial ventricular junction remodeling;GO:0003342…
ENSDARG00000055722	18	40	0.91	2.38	0.91	2.38	1.38702	0.0075924	0.0307522	bco2a	beta-carotene oxygenase 2a [Source:ZFIN;Acc:ZDB-GENE-030131-8039]	-	-	-	-	GO:0005739//mitochondrion	GO:0003834//beta-carotene 15,15'-monooxygenase activity;GO:0004744//retinal isomerase activity;GO:0010436//carotenoid dioxygenase activity;GO:0016702//oxidoreductase activity, acting on single donors with incorporation of molecular oxygen, incorporation of two atoms of oxygen;GO:0046872//metal ion binding	GO:0016121//carotene catabolic process;GO:0055114//oxidation-reduction process
ENSDARG00000052893	2	12	0.1	0.56	0.1	0.56	2.48543	0.0129695	0.0478955	rx3	retinal homeobox gene 3 [Source:NCBI gene;Acc:30474]	-	-	-	-	GO:0005634//nucleus	GO:0003677//DNA binding;GO:0043565//sequence-specific DNA binding	GO:0006355//regulation of transcription, DNA-templated;GO:0007275//multicellular organism development
ENSDARG00000012504	0	8	0	0.36	0.001	0.36	8.49185	0.00782344	0.0314318	rlbp1a	retinaldehyde binding protein 1a [Source:ZFIN;Acc:ZDB-GENE-040426-1662]	-	-	-	-	-	GO:1902936//phosphatidylinositol bisphosphate binding	GO:0007634//optokinetic behavior;GO:0009416//response to light stimulus
ENSDARG00000031600	0	9	0	0.42	0.001	0.42	8.71425	0.00391328	0.0173765	rd3	retinal degeneration 3, GUCY2D regulator [Source:ZFIN;Acc:ZDB-GENE-040724-103]	-	-	-	-	GO:0005575//cellular_component	GO:0003674//molecular_function	GO:0008150//biological_process
