# Supplementary material for: Toxicology evaluation of overdose hydroxychloroquine on zebrafish (Danio rerio) embryos
Source: Sci Rep. 2022 Oct 29;12:18259. doi: 10.1038/s41598-022-23187-9 (PMC9617536; doi:10.1038/s41598-022-23187-9)
Supplement: Supplementary file 6 — Supplementary Table 5. [file 41598_2022_23187_MOESM6_ESM.xlsx]

## Sheet: Sheet1
KEGG_A_class	KEGG_B_class	Pathway	HCQ-con-vs-HCQ (279)	All (9216)	Pvalue	Qvalue	Pathway ID	Genes	K_IDs
Cellular Processes	Cellular community - eukaryotes	Focal adhesion	18	312	0.00655225	0.275884	ko04510	ENSDARG00000102328(raf1a);ENSDARG00000045070(itgb3b);ENSDARG00000068288(lamc2);ENSDARG00000020795(rac3b);ENSDARG00000094704(bcl2a);ENSDARG00000007219(actn1);ENSDARG00000092281(flnb);ENSDARG00000020072(thbs4b);ENSDARG00000043593(rapgef1a);ENSDARG00000103747(cav1);ENSDARG00000036086(itga11a);ENSDARG00000075253(pik3cb);ENSDARG00000004753(mylkb);ENSDARG00000112702(BX537263.3);ENSDARG00000053232(itgb1…	K04366+K06493+K06246+K07861+K02161+K05699+K04437+K04659+K06277+K06278+K06587+K00922+K00907+K06236+K05719+K17448+K05760+K04513
Human Diseases	Substance dependence	Alcoholism	17	279	0.00477529	0.275884	ko05034	ENSDARG00000102328(raf1a);ENSDARG00000105397(si:ch211-113a14.22);ENSDARG00000105482(hist1h4l);ENSDARG00000099920(zgc:163040);ENSDARG00000102806(zgc:112234);ENSDARG00000100825(calm3a);ENSDARG00000111753(hist1h4l);ENSDARG00000113205(zgc:163040);ENSDARG00000063563(creb3l2);ENSDARG00000112647(si:dkey-108k21.24);ENSDARG00000114500(CU302436.1);ENSDARG00000110812(hist1h4l);ENSDARG00000112967(CR762436.2)…	K04366+K11252+K11254+K11254+K11252+K02183+K11254+K11254+K09048+K11253+K11253+K11254+K11253+K00908+K04266+K09047+K17448
Human Diseases	Cancers	Proteoglycans in cancer	17	343	0.0313402	0.453733	ko05205	ENSDARG00000102328(raf1a);ENSDARG00000012340(ptpn11b);ENSDARG00000045070(itgb3b);ENSDARG00000079376(zgc:174153);ENSDARG00000068567(shha);ENSDARG00000092281(flnb);ENSDARG00000019742(tlr4ba);ENSDARG00000103747(cav1);ENSDARG00000058733(ihha);ENSDARG00000016404(ptch1);ENSDARG00000075253(pik3cb);ENSDARG00000012729(hcls1);ENSDARG00000112702(BX537263.3);ENSDARG00000053232(itgb1b.1);ENSDARG00000060766(px…	K04366+K07293+K06493+K01365+K11988+K04437+K10160+K06278+K11989+K06225+K00922+K06106+K06236+K05719+K05760+K05085+K04513
Organismal Systems	Endocrine system	Insulin signaling pathway	14	196	0.00249349	0.247687	ko04910	ENSDARG00000102328(raf1a);ENSDARG00000044183(prkab1a);ENSDARG00000069377(si:dkey-242g16.2);ENSDARG00000100825(calm3a);ENSDARG00000075282(irs2b);ENSDARG00000017537(prkag3a);ENSDARG00000093359(inpp5jb);ENSDARG00000043593(rapgef1a);ENSDARG00000068006(gck);ENSDARG00000075253(pik3cb);ENSDARG00000086551(irs4a);ENSDARG00000090421(SH2B2);ENSDARG00000067817(CABZ01083448.1);ENSDARG00000098909(SHC3)	K04366+K07199+K07189+K02183+K07187+K07200+K01106+K06277+K12407+K00922+K07187+K07193+K07199+K17448
Cellular Processes	Cell growth and death	Apoptosis	13	239	0.0296562	0.453733	ko04210	ENSDARG00000102328(raf1a);ENSDARG00000115120(si:dkey-112g5.12);ENSDARG00000079376(zgc:174153);ENSDARG00000094081(BX323880.1);ENSDARG00000094704(bcl2a);ENSDARG00000059836(ddit3);ENSDARG00000076713(si:dkey-265c15.6);ENSDARG00000075253(pik3cb);ENSDARG00000111633(zgc:174193);ENSDARG00000077589(CR847803.1);ENSDARG00000014050(ngfb);ENSDARG00000093405(casp6a);ENSDARG00000103562(CU462878.3)	K04366+K08669+K01365+K08852+K02161+K04452+K08669+K00922+K08669+K08852+K02582+K04396+K10798
Human Diseases	Cardiovascular diseases	Fluid shear stress and atherosclerosis	13	211	0.0117937	0.321812	ko05418	ENSDARG00000104390(sumo2a);ENSDARG00000020606(nfe2);ENSDARG00000100825(calm3a);ENSDARG00000045070(itgb3b);ENSDARG00000079376(zgc:174153);ENSDARG00000020795(rac3b);ENSDARG00000094704(bcl2a);ENSDARG00000044125(txn);ENSDARG00000088116(gstm.3);ENSDARG00000103747(cav1);ENSDARG00000075253(pik3cb);ENSDARG00000087574(nox1);MSTRG.9342(rhoaa)	K12160+K05638+K02183+K06493+K01365+K07861+K02161+K03671+K00799+K06278+K00922+K08008+K04513
Organismal Systems	Endocrine system	Estrogen signaling pathway	11	185	0.0248758	0.436059	ko04915	ENSDARG00000102328(raf1a);ENSDARG00000055723(hsp70l);ENSDARG00000100825(calm3a);ENSDARG00000094704(bcl2a);ENSDARG00000022334(si:ch211-156l18.7);ENSDARG00000063563(creb3l2);ENSDARG00000075253(pik3cb);ENSDARG00000012381(hsc70);ENSDARG00000099002(creb5a);ENSDARG00000090381(PLCB2);ENSDARG00000098909(SHC3)	K04366+K03283+K02183+K02161+K07604+K09048+K00922+K03283+K09047+K05858+K17448
Human Diseases	Endocrine and metabolic diseases	Insulin resistance	11	160	0.00925972	0.3066	ko04931	ENSDARG00000044183(prkab1a);ENSDARG00000069377(si:dkey-242g16.2);ENSDARG00000012340(ptpn11b);ENSDARG00000036237(slc27a2a);ENSDARG00000075282(irs2b);ENSDARG00000017537(prkag3a);ENSDARG00000063563(creb3l2);ENSDARG00000075253(pik3cb);ENSDARG00000086551(irs4a);ENSDARG00000099002(creb5a);ENSDARG00000067817(CABZ01083448.1)	K07199+K07189+K07293+K08746+K07187+K07200+K09048+K00922+K07187+K09047+K07199
Organismal Systems	Aging	Longevity regulating pathway - multiple species	11	92	9.78959e-05	0.029173	ko04213	ENSDARG00000044183(prkab1a);ENSDARG00000090232(clpb);ENSDARG00000055723(hsp70l);ENSDARG00000003411(foxa2);ENSDARG00000075282(irs2b);ENSDARG00000017537(prkag3a);ENSDARG00000075253(pik3cb);ENSDARG00000012381(hsc70);ENSDARG00000086551(irs4a);ENSDARG00000088463(CLPB);ENSDARG00000067817(CABZ01083448.1)	K07199+K03695+K03283+K08035+K07187+K07200+K00922+K03283+K07187+K03695+K07199
Organismal Systems	Nervous system	Neurotrophin signaling pathway	11	173	0.0159522	0.353066	ko04722	ENSDARG00000102328(raf1a);ENSDARG00000012340(ptpn11b);ENSDARG00000100825(calm3a);ENSDARG00000094704(bcl2a);ENSDARG00000105643(adgrg1);ENSDARG00000043593(rapgef1a);ENSDARG00000075253(pik3cb);ENSDARG00000014050(ngfb);ENSDARG00000090421(SH2B2);ENSDARG00000098909(SHC3);MSTRG.9342(rhoaa)	K04366+K07293+K02183+K02161+K08846+K06277+K00922+K02582+K07193+K17448+K04513
Organismal Systems	Endocrine system	Parathyroid hormone synthesis, secretion and action	11	174	0.016587	0.353066	ko04928	ENSDARG00000102328(raf1a);ENSDARG00000056191(si:ch211-168k14.2);ENSDARG00000051962(mmp15a);ENSDARG00000094704(bcl2a);ENSDARG00000013221(pde4ca);ENSDARG00000063563(creb3l2);ENSDARG00000091961(pth1b);ENSDARG00000040237(mef2d);ENSDARG00000099002(creb5a);ENSDARG00000090381(PLCB2);MSTRG.9342(rhoaa)	K04366+K01115+K07995+K02161+K13293+K09048+K05261+K09262+K09047+K05858+K04513
Environmental Information Processing	Signal transduction	AMPK signaling pathway	10	179	0.0453117	0.540115	ko04152	ENSDARG00000044183(prkab1a);ENSDARG00000075282(irs2b);ENSDARG00000017537(prkag3a);ENSDARG00000063563(creb3l2);ENSDARG00000062228(adipoqa);ENSDARG00000075253(pik3cb);ENSDARG00000030224(ppp2ca);ENSDARG00000086551(irs4a);ENSDARG00000099002(creb5a);ENSDARG00000067817(CABZ01083448.1)	K07199+K07187+K07200+K09048+K07296+K00922+K04382+K07187+K09047+K07199
Organismal Systems	Aging	Longevity regulating pathway - mammal	10	134	0.00740628	0.275884	ko04211	ENSDARG00000044183(prkab1a);ENSDARG00000075282(irs2b);ENSDARG00000017537(prkag3a);ENSDARG00000063563(creb3l2);ENSDARG00000062228(adipoqa);ENSDARG00000075253(pik3cb);ENSDARG00000086551(irs4a);ENSDARG00000099002(creb5a);ENSDARG00000067817(CABZ01083448.1);ENSDARG00000060734(hesx1)	K07199+K07187+K07200+K09048+K07296+K00922+K07187+K09047+K07199+K08733
Human Diseases	Cardiovascular diseases	Hypertrophic cardiomyopathy (HCM)	9	157	0.0488688	0.544607	ko05410	ENSDARG00000044183(prkab1a);ENSDARG00000045070(itgb3b);ENSDARG00000017537(prkag3a);ENSDARG00000036086(itga11a);ENSDARG00000042535(actc1a);ENSDARG00000042552(cacna1sb);ENSDARG00000103969(smyhc2);ENSDARG00000067817(CABZ01083448.1);ENSDARG00000053232(itgb1b.1)	K07199+K06493+K07200+K06587+K12314+K04857+K17751+K07199+K05719
Organismal Systems	Endocrine system	Adipocytokine signaling pathway	8	104	0.0134026	0.332831	ko04920	ENSDARG00000044183(prkab1a);ENSDARG00000012340(ptpn11b);ENSDARG00000075282(irs2b);ENSDARG00000017537(prkag3a);ENSDARG00000062228(adipoqa);ENSDARG00000086551(irs4a);ENSDARG00000078399(acsl2);ENSDARG00000067817(CABZ01083448.1)	K07199+K07293+K07187+K07200+K07296+K07187+K01897+K07199
Human Diseases	Infectious diseases	Bacterial invasion of epithelial cells	8	115	0.0232222	0.436059	ko05100	ENSDARG00000103747(cav1);ENSDARG00000075253(pik3cb);ENSDARG00000012729(hcls1);ENSDARG00000103900(sept9b);ENSDARG00000053232(itgb1b.1);ENSDARG00000098909(SHC3);ENSDARG00000060766(pxnb);MSTRG.9342(rhoaa)	K06278+K00922+K06106+K16938+K05719+K17448+K05760+K04513
Organismal Systems	Environmental adaptation	Circadian rhythm	7	51	0.000799137	0.119071	ko04710	ENSDARG00000044183(prkab1a);ENSDARG00000001910(rorab);ENSDARG00000017537(prkag3a);ENSDARG00000034503(per2);ENSDARG00000045150(csnk1e);ENSDARG00000067817(CABZ01083448.1);ENSDARG00000103505(fbxl3a)	K07199+K08532+K07200+K02633+K08960+K07199+K10269
Environmental Information Processing	Signal transduction	Hedgehog signaling pathway	7	65	0.00335462	0.24992	ko04340	ENSDARG00000068567(shha);ENSDARG00000094704(bcl2a);ENSDARG00000058733(ihha);ENSDARG00000016404(ptch1);ENSDARG00000045150(csnk1e);ENSDARG00000101244(gli1);MSTRG.3196(--)	K11988+K02161+K11989+K06225+K08960+K16797+K19608
Metabolism	Amino acid metabolism	Lysine degradation	7	82	0.011879	0.321812	ko00310	ENSDARG00000011410(aadat);ENSDARG00000037894(ezh1);ENSDARG00000070981(ash1l);ENSDARG00000037057(gcdha);ENSDARG00000011821(plod2);ENSDARG00000091900(si:ch73-54n14.2);MSTRG.6160(--)	K00825+K17451+K06101+K00252+K13645+K18826+K20796
Organismal Systems	Endocrine system	Thyroid hormone synthesis	7	105	0.0398302	0.537424	ko04918	ENSDARG00000094043(si:ch73-376l24.3);ENSDARG00000091967(ttf1);ENSDARG00000093999(si:ch73-376l24.6);ENSDARG00000063563(creb3l2);ENSDARG00000092508(si:ch73-376l24.2);ENSDARG00000099002(creb5a);ENSDARG00000090381(PLCB2)	K15225+K15225+K15225+K09048+K15225+K09047+K05858
Genetic Information Processing	Replication and repair	Base excision repair	4	40	0.0319745	0.453733	ko03410	ENSDARG00000079632(si:dkey-28b4.7);ENSDARG00000060041(lig1);ENSDARG00000018061(neil1);ENSDARG00000103562(CU462878.3)	K03505+K10747+K10567+K10798
Organismal Systems	Digestive system	Fat digestion and absorption	4	44	0.0432825	0.537424	ko04975	ENSDARG00000114030(CR759843.2);ENSDARG00000101324(apoa1b);ENSDARG00000074221(zgc:172302);ENSDARG00000102873(CT956002.2)	K05641+K08757+K05641+K05641
Metabolism	Glycan biosynthesis and metabolism	Glycosaminoglycan biosynthesis - chondroitin sulfate / dermatan sulfate	4	25	0.0062943	0.275884	ko00532	ENSDARG00000043011(chst14);ENSDARG00000004018(CHST13);ENSDARG00000006044(usta);ENSDARG00000061248(xylt1)	K08105+K07779+K03193+K00771
Human Diseases	Endocrine and metabolic diseases	Maturity onset diabetes of the young	4	37	0.0247813	0.436059	ko04950	ENSDARG00000056438(her9);ENSDARG00000003411(foxa2);ENSDARG00000068006(gck);ENSDARG00000022295(hnf1bb)	K06054+K08035+K12407+K08034
Metabolism	Glycan biosynthesis and metabolism	Glycosaminoglycan degradation	3	26	0.0426998	0.537424	ko00531	ENSDARG00000063126(gusb);ENSDARG00000034368(hexb);ENSDARG00000051823(hyal4)	K01195+K12373+K01197
Metabolism	Metabolism of cofactors and vitamins	Ubiquinone and other terpenoid-quinone biosynthesis	2	12	0.0493436	0.544607	ko00130	ENSDARG00000086183(vkorc1);ENSDARG00000069630(tat)	K05357+K00815
Metabolism	Amino acid metabolism	Lysine biosynthesis	1	1	0.0302734	0.453733	ko00300	ENSDARG00000011410(aadat)	K00825
