# Supplementary material for: Toxicology evaluation of overdose hydroxychloroquine on zebrafish (Danio rerio) embryos
Source: Sci Rep. 2022 Oct 29;12:18259. doi: 10.1038/s41598-022-23187-9 (PMC9617536; doi:10.1038/s41598-022-23187-9)
Supplement: Supplementary file 7 — Supplementary Table 6. [file 41598_2022_23187_MOESM7_ESM.xlsx]

## Sheet: HCQ-con-vs-HCQ.filter.annot
id	HCQ-con_count	HCQ_count	HCQ-con_fpkm	HCQ_fpkm	HCQ-con_mean	HCQ_mean	log2(fc)	PValue	FDR	Symbol	Description	KEGG_A_class	KEGG_B_class	Pathway	K_ID	GO Component	GO Function	GO Process
ENSDARG00000020606	23	53	1.15	2.56	1.15	2.56	1.15451	0.0011026	0.00568749	nfe2	nuclear factor, erythroid 2 [Source:ZFIN;Acc:ZDB-GENE-030124-1]	Human Diseases;Human Diseases;Genetic Information Processing;Human Diseases;Organismal Systems	Cancers;Cancers;Folding, sorting and degradation;Cardiovascular diseases;Aging	ko05200//Pathways in cancer;ko05225//Hepatocellular carcinoma;ko04141//Protein processing in endoplasmic reticulum;ko05418//Fluid shear stress and atherosclerosis;ko04212//Longevity regulating pathway - worm	K05638;K05638;K05638;K05638;K05638	GO:0005634//nucleus;GO:0005667//transcription factor complex;GO:0005737//cytoplasm	GO:0000976//transcription regulatory region sequence-specific DNA binding;GO:0003677//DNA binding;GO:0003700//transcription factor activity, sequence-specific DNA binding;GO:0043565//sequence-specific DNA binding;GO:0046982//protein heterodimerization activity	GO:0006355//regulation of transcription, DNA-templated;GO:0006357//regulation of transcription from RNA polymerase II promoter;GO:0010725//regulation of primitive erythrocyte differentiation;GO:0045893//positive regulation of transcription, DNA-templated;GO:0048798//swim bladder inflation;GO:0071600//otic vesicle morphogenesis;GO:1902882//regulation of response to oxidative stress
ENSDARG00000098733	9	26	0.14	0.39	0.14	0.39	1.47805	0.00603095	0.0252367	pxdn	peroxidasin [Source:ZFIN;Acc:ZDB-GENE-140415-2]	-	-	-	-	GO:0005615//extracellular space	GO:0004601//peroxidase activity;GO:0005515//protein binding;GO:0020037//heme binding	GO:0006979//response to oxidative stress;GO:0055114//oxidation-reduction process;GO:0070831//basement membrane assembly;GO:0098869//cellular oxidant detoxification
